# Supplementary material for: Proteomic Analysis of Cyclic Ketamine Compounds Ability to Induce Neural Differentiation in Human Adult Mesenchymal Stem Cells
Source: Int J Mol Sci. 2019 Jan 26;20(3):523. doi: 10.3390/ijms20030523 (PMC6387408; doi:10.3390/ijms20030523)
Supplement: Supplementary file 1 [file ijms-20-00523-s001.zip]

Archive with 5 entries (4 files):
- supplementary/
- supplementary/Supplementary Material.docx
- supplementary/Supplementary Table 1.xlsx
- supplementary/Supplementary Table 2.xlsx
- supplementary/Supplementary Table 3A and B updated.xlsx
