# Supplementary material for: Proteomic Analysis of Cyclic Ketamine Compounds Ability to Induce Neural Differentiation in Human Adult Mesenchymal Stem Cells
Source: Int J Mol Sci. 2019 Jan 26;20(3):523. doi: 10.3390/ijms20030523 (PMC6387408; doi:10.3390/ijms20030523)
Supplement: Supplementary file 1 [file ijms-20-00523-s001.zip › supplementary/Supplementary Table 1.xlsx]

## Sheet: Supplementary Table 1
Supplementary Table 1
N	Unused	Total	%Cov	%Cov(50)	%Cov(95)	Accession	Name	Peptides(95%)	115:114	PVal 115:114	EF 115:114	LowerCI 115:114	UpperCI 115:114	116:114	PVal 116:114	EF 116:114	LowerCI 116:114	UpperCI 116:114	117:114	PVal 117:114	EF 117:114	LowerCI 117:114	UpperCI 117:114
1	444.21	444.21	80.48	74.04	67.81	sp|Q09666|AHNK_HUMAN	Neuroblast differentiation-associated protein AHNAK OS=Homo sapiens GN=AHNAK PE=1 SV=2	285	1.5277	1.4013e-45	1.0482	1.45745	1.60133	1.65908	0	1.05494	1.57267	1.75023	0.313493	0	1.12773	0.277986	0.353536
2	274.63	274.66	77.48	74.84	72.76	sp|P21333|FLNA_HUMAN	Filamin-A OS=Homo sapiens GN=FLNA PE=1 SV=4	243	1.22907	1.26849e-09	1.06323	1.15598	1.30679	1.78209	2.1729e-22	1.09818	1.62276	1.95706	0.300573	2.57443e-20	1.23374	0.243626	0.37083
3	266.02	266.02	76.38	67.35	63.78	sp|P35579|MYH9_HUMAN	Myosin-9 OS=Homo sapiens GN=MYH9 PE=1 SV=4	223	1.59586	1.25727e-21	1.08111	1.47613	1.7253	2.25249	7.57743e-32	1.10335	2.04151	2.48527	0.272434	2.23388e-14	1.34052	0.20323	0.365202
4	255.17	255.18	56.21	43.53	39.03	sp|Q15149|PLEC_HUMAN	Plectin OS=Homo sapiens GN=PLEC PE=1 SV=3	174	1.30193	2.00215e-25	1.04257	1.24877	1.35735	1.56901	2.05914e-39	1.05188	1.49163	1.65041	0.423846	1.82195e-31	1.12252	0.377585	0.475775
5	190.04	220.14	68.66	61.69	56.55	sp|Q14315|FLNC_HUMAN	Filamin-C OS=Homo sapiens GN=FLNC PE=1 SV=3	144	1.16228	3.61513e-07	1.05618	1.10046	1.22757	1.49385	2.60089e-20	1.07042	1.39557	1.59905	0.198669	2.60665e-13	1.46075	0.136004	0.290207
6	160.56	160.68	58.44	47.66	42.35	sp|Q9Y490|TLN1_HUMAN	Talin-1 OS=Homo sapiens GN=TLN1 PE=1 SV=3	103	1.04335	0.291671	1.08291	0.963469	1.12985	1.31769	1.23428e-09	1.0819	1.21794	1.42561	0.32308	3.43429e-15	1.2527	0.257908	0.404721
7	155.98	191.41	65.07	58.84	54.38	sp|O75369|FLNB_HUMAN	Filamin-B OS=Homo sapiens GN=FLNB PE=1 SV=2	129	1.23045	2.43801e-15	1.04358	1.17907	1.28408	1.37276	1.08892e-23	1.04619	1.31215	1.43617	0.292511	7.45518e-15	1.29601	0.225701	0.379097
8	134.75	136.47	95.28	92.27	92.27	sp|P08670|VIME_HUMAN	Vimentin OS=Homo sapiens GN=VIM PE=1 SV=4	238	0.849486	0.0247793	1.15189	0.737469	0.978517	0.821959	0.0160037	1.1708	0.702051	0.962346	0.117678	2.20237e-09	1.77832	0.066174	0.209269
9	119.93	120.33	79.03	75.63	71.57	sp|O43707|ACTN4_HUMAN	Alpha-actinin-4 OS=Homo sapiens GN=ACTN4 PE=1 SV=2	94	0.992882	0.889436	1.10901	0.895284	1.10112	1.13488	0.00651802	1.09291	1.0384	1.24032	0.690343	2.90199e-07	1.12703	0.612534	0.778036
10	116.65	116.65	96.8	96	93.87	sp|P63261|ACTG_HUMAN	Actin, cytoplasmic 2 OS=Homo sapiens GN=ACTG1 PE=1 SV=1	280	0.89174	0.200232	1.2046	0.74028	1.07419	0.955564	0.744509	1.35291	0.706303	1.29279	0.657498	0.184519	1.92601	0.341378	1.26635
10	0	114.09	96.8	93.07	90.93	sp|P60709|ACTB_HUMAN	Actin, cytoplasmic 1 OS=Homo sapiens GN=ACTB PE=1 SV=1	279
11	113.35	113.35	77.66	68.03	61.54	sp|P02452|CO1A1_HUMAN	Collagen alpha-1(I) chain OS=Homo sapiens GN=COL1A1 PE=1 SV=5	164	1.06386	0.184736	1.09679	0.969977	1.16684	1.43418	4.07703e-10	1.09954	1.30434	1.57694	0.200829	4.42951e-07	1.75187	0.114637	0.351826
12	112.74	112.76	53.03	40.66	35.23	sp|Q13813|SPTA2_HUMAN	Spectrin alpha chain, brain OS=Homo sapiens GN=SPTAN1 PE=1 SV=3	71	1.29076	6.27226e-14	1.05583	1.22251	1.36282	1.39596	9.23602e-15	1.07001	1.30462	1.49369	0.623308	1.9348e-09	1.14623	0.54379	0.714453
13	109.75	109.81	48.58	42.16	37.85	sp|P02751|FINC_HUMAN	Fibronectin OS=Homo sapiens GN=FN1 PE=1 SV=4	83	1.12762	0.000791144	1.07027	1.05358	1.20686	1.21816	5.62508e-08	1.06558	1.1432	1.29804	0.22021	1.19041e-08	1.58004	0.13937	0.34794
14	106.63	106.63	81.73	79.66	76.65	sp|P14618|KPYM_HUMAN	Pyruvate kinase isozymes M1/M2 OS=Homo sapiens GN=PKM2 PE=1 SV=4	84	0.979537	0.66857	1.10182	0.889019	1.07927	1.25447	0.00602957	1.17105	1.07123	1.46905	0.552144	6.04376e-08	1.19729	0.461161	0.661077
15	104.86	107.11	57.25	48.3	37.07	sp|Q00610|CLH1_HUMAN	Clathrin heavy chain 1 OS=Homo sapiens GN=CLTC PE=1 SV=5	69	1.20501	7.17145e-07	1.06907	1.12716	1.28824	1.60951	1.05977e-11	1.11781	1.43989	1.79912	0.382616	6.36324e-12	1.24764	0.306671	0.477369
16	96.12	98.14	80.2	72.85	68	sp|P14625|ENPL_HUMAN	Endoplasmin OS=Homo sapiens GN=HSP90B1 PE=1 SV=1	64	0.90128	0.0186656	1.08953	0.827222	0.981968	1.45887	1.88398e-06	1.14868	1.27004	1.67577	0.843039	0.014759	1.14516	0.736173	0.965419
17	95.16	96.07	76.34	60.26	57.34	sp|P13639|EF2_HUMAN	Elongation factor 2 OS=Homo sapiens GN=EEF2 PE=1 SV=4	62	0.855225	0.000135234	1.07873	0.792806	0.922559	1.26233	0.000698977	1.13799	1.10926	1.43652	0.65362	7.88182e-07	1.16268	0.562165	0.759954
18	94.09	96.42	50.04	34.22	31.43	sp|Q01082|SPTB2_HUMAN	Spectrin beta chain, brain 1 OS=Homo sapiens GN=SPTBN1 PE=1 SV=2	54	1.28429	3.62885e-10	1.06644	1.20428	1.36962	1.50672	2.04591e-13	1.08593	1.38749	1.63619	0.582708	1.3389e-10	1.14339	0.509631	0.666263
19	92.48	92.57	71.87	66.21	63.3	sp|P11021|GRP78_HUMAN	78 kDa glucose-regulated protein OS=Homo sapiens GN=HSPA5 PE=1 SV=2	78	0.785002	4.44643e-07	1.08503	0.723482	0.851753	1.1469	0.0432321	1.14193	1.00435	1.30969	0.565905	5.39365e-07	1.21391	0.466183	0.686959
20	91.65	91.82	66.54	59.52	57.47	sp|P08123|CO1A2_HUMAN	Collagen alpha-2(I) chain OS=Homo sapiens GN=COL1A2 PE=1 SV=7	109	0.944978	0.0775679	1.06521	0.88713	1.0066	1.2125	0.00060084	1.10947	1.09286	1.34523	0.212021	7.11418e-06	1.82182	0.116379	0.386265
21	89.31	89.63	61.02	53.44	49.65	sp|P18206|VINC_HUMAN	Vinculin OS=Homo sapiens GN=VCL PE=1 SV=4	48	1.04443	0.278581	1.08302	0.964371	1.13114	1.25166	1.79114e-05	1.09957	1.13832	1.37629	0.53236	3.25907e-17	1.10427	0.482091	0.587872
22	88.9	89.29	71.69	63.7	58.58	sp|P02545|LMNA_HUMAN	Prelamin-A/C OS=Homo sapiens GN=LMNA PE=1 SV=1	79	0.781672	8.09602e-06	1.10271	0.708867	0.861955	0.933265	0.234362	1.12245	0.831451	1.04755	0.58315	1.22605e-06	1.21204	0.481129	0.706804
23	86.91	87.12	34.14	23.57	19.13	sp|Q14204|DYHC1_HUMAN	Cytoplasmic dynein 1 heavy chain 1 OS=Homo sapiens GN=DYNC1H1 PE=1 SV=5	68	1.22983	6.97445e-09	1.0656	1.15412	1.31051	1.36449	2.48451e-16	1.06186	1.285	1.4489	0.54076	3.06935e-15	1.13379	0.476947	0.61311
24	84.38	84.82	47.5	35.71	31.44	sp|Q9NZM1|MYOF_HUMAN	Myoferlin OS=Homo sapiens GN=MYOF PE=1 SV=1	49	1.21961	7.83064e-09	1.05967	1.15093	1.29238	1.35137	3.46731e-12	1.06945	1.26361	1.44522	0.380251	4.05697e-12	1.24194	0.306174	0.472251
25	83.62	85.66	47.24	36.83	30.79	sp|P46821|MAP1B_HUMAN	Microtubule-associated protein 1B OS=Homo sapiens GN=MAP1B PE=1 SV=2	58	1.09199	0.0663331	1.09878	0.99382	1.19985	1.16076	0.0135146	1.12374	1.03294	1.3044	0.951202	0.58683	1.20243	0.791065	1.14376
26	82.24	85.06	90.94	88.58	79.92	sp|P07237|PDIA1_HUMAN	Protein disulfide-isomerase OS=Homo sapiens GN=P4HB PE=1 SV=3	56	0.922558	0.15294	1.11841	0.824881	1.0318	1.1493	0.0877266	1.17438	0.978645	1.34971	0.184185	1.16397e-07	1.68867	0.109071	0.311028
27	81.76	83.77	56.75	40.73	39.97	sp|Q05682|CALD1_HUMAN	Caldesmon OS=Homo sapiens GN=CALD1 PE=1 SV=3	66	1.01116	0.837757	1.11471	0.907105	1.12716	1.00117	0.985636	1.13813	0.879656	1.13946	0.492491	1.14226e-08	1.22615	0.401657	0.603866
28	78.65	88.62	71.41	66.16	56.91	sp|P08238|HS90B_HUMAN	Heat shock protein HSP 90-beta OS=Homo sapiens GN=HSP90AB1 PE=1 SV=4	59	1.39278	0.00297679	1.22372	1.13815	1.70437	1.58748	0.000148149	1.22237	1.29869	1.9405	1.06243	0.487042	1.19703	0.887553	1.27176
29	77.75	85.42	72.29	65.79	62.85	sp|P11142|HSP7C_HUMAN	Heat shock cognate 71 kDa protein OS=Homo sapiens GN=HSPA8 PE=1 SV=1	73	1.00919	0.850554	1.10324	0.914747	1.11337	1.38186	2.32862e-05	1.1412	1.21088	1.57699	1.17456	0.00133833	1.09734	1.07037	1.2889
30	76.9	78.85	74.59	61.37	58.69	sp|P08133|ANXA6_HUMAN	Annexin A6 OS=Homo sapiens GN=ANXA6 PE=1 SV=3	53	1.00346	0.930531	1.08314	0.926439	1.08688	1.27417	1.60605e-05	1.10338	1.15479	1.4059	0.211796	6.29742e-09	1.51269	0.140012	0.320382
31	76.85	77.11	44.72	37.18	34.1	sp|P46940|IQGA1_HUMAN	Ras GTPase-activating-like protein IQGAP1 OS=Homo sapiens GN=IQGAP1 PE=1 SV=1	47	1.09157	0.0187832	1.07509	1.01533	1.17353	1.24206	7.56292e-09	1.06381	1.16755	1.32132	0.765124	1.0722e-05	1.11525	0.686058	0.853302
32	75.26	77.25	82.77	79.41	69.9	sp|P30101|PDIA3_HUMAN	Protein disulfide-isomerase A3 OS=Homo sapiens GN=PDIA3 PE=1 SV=4	56	0.930986	0.134192	1.09923	0.846943	1.02337	1.23511	0.0172525	1.18718	1.04037	1.46629	0.631674	6.04818e-08	1.14775	0.550356	0.725006
33	74.03	74.34	67.88	48.61	41.93	sp|P27816|MAP4_HUMAN	Microtubule-associated protein 4 OS=Homo sapiens GN=MAP4 PE=1 SV=3	39	1.24945	9.60908e-06	1.09205	1.14413	1.36446	1.20224	0.000801695	1.1076	1.08544	1.33161	0.88262	0.145396	1.1854	0.744576	1.04626
34	73.79	74.03	78.89	69.68	69.21	sp|P13797|PLST_HUMAN	Plastin-3 OS=Homo sapiens GN=PLS3 PE=1 SV=4	53	0.757299	2.2323e-06	1.1055	0.685027	0.837197	0.962555	0.596889	1.15609	0.832596	1.1128	0.200903	1.98694e-07	1.66184	0.120892	0.333869
35	71.19	71.48	56.36	49.36	43.54	sp|Q14697|GANAB_HUMAN	Neutral alpha-glucosidase AB OS=Homo sapiens GN=GANAB PE=1 SV=3	46	1.27462	2.88951e-06	1.09294	1.16623	1.39309	1.46287	2.1609e-07	1.12852	1.29627	1.65087	0.787966	6.09448e-06	1.09558	0.719225	0.863277
36	70.4	71.92	86.56	82.2	72.95	sp|P10809|CH60_HUMAN	60 kDa heat shock protein, mitochondrial OS=Homo sapiens GN=HSPD1 PE=1 SV=2	44	0.846196	0.00953052	1.13194	0.747563	0.957842	0.926629	0.0638917	1.08417	0.854693	1.00462	4.60724	9.2072e-15	1.29513	3.55735	5.96698
37	69.9	70.56	86.43	79.65	76.4	sp|P07355|ANXA2_HUMAN	Annexin A2 OS=Homo sapiens GN=ANXA2 PE=1 SV=2	84	0.93999	0.239961	1.11112	0.845981	1.04445	1.01879	0.810301	1.16984	0.87088	1.19182	1.03895	0.428978	1.10214	0.942663	1.14506
38	69.62	70.69	71.59	66	61.29	sp|P55072|TERA_HUMAN	Transitional endoplasmic reticulum ATPase OS=Homo sapiens GN=VCP PE=1 SV=4	38	1.02837	0.655819	1.13522	0.905881	1.16743	1.30933	0.000831769	1.16015	1.12859	1.51902	1.22222	0.00381402	1.13982	1.07229	1.39311
39	68.23	68.23	85.71	79.03	75.58	sp|P06733|ENOA_HUMAN	Alpha-enolase OS=Homo sapiens GN=ENO1 PE=1 SV=2	80	0.789964	0.000320681	1.12578	0.701701	0.88933	1.00331	0.96134	1.14822	0.873802	1.15202	0.742815	0.00469576	1.21988	0.608927	0.906142
40	68.13	71.75	81.39	75.97	73.59	sp|P68104|EF1A1_HUMAN	Elongation factor 1-alpha 1 OS=Homo sapiens GN=EEF1A1 PE=1 SV=1	84	0.692451	0.000300521	1.19345	0.580207	0.826409	0.714966	0.00718141	1.26413	0.565579	0.903811	0.242626	3.62742e-05	1.75951	0.137894	0.426903
41	67	67	93.43	91.94	88.36	sp|P04406|G3P_HUMAN	Glyceraldehyde-3-phosphate dehydrogenase OS=Homo sapiens GN=GAPDH PE=1 SV=3	119	0.754178	0.00173392	1.17965	0.639323	0.889666	0.779037	0.000900468	1.14578	0.679921	0.892602	1.94335	3.06403e-07	1.21634	1.59771	2.36377
42	65.41	67.67	79.93	69.01	65.85	sp|P09493|TPM1_HUMAN	Tropomyosin alpha-1 chain OS=Homo sapiens GN=TPM1 PE=1 SV=2	48	1.35519	0.106294	1.4627	0.926504	1.98223	1.78655	0.0040762	1.42405	1.25455	2.54414	0.407236	0.21926	4.56191	0.0892687	1.85777
43	64.6	103.9	56.22	42	31.63	sp|P35580|MYH10_HUMAN	Myosin-10 OS=Homo sapiens GN=MYH10 PE=1 SV=3	73	1.20024	0.000934223	1.10859	1.08267	1.33057	1.34881	3.79198e-07	1.10437	1.22134	1.48959	0.474478	1.66011e-10	1.19237	0.397928	0.565753
44	64.48	64.8	77.94	76.02	73.38	sp|P00558|PGK1_HUMAN	Phosphoglycerate kinase 1 OS=Homo sapiens GN=PGK1 PE=1 SV=3	45	0.784132	5.44762e-05	1.11236	0.704929	0.872234	1.13219	0.157748	1.19105	0.950584	1.3485	0.721997	0.000377205	1.18174	0.610963	0.853209
45	64.17	64.17	95.6	89.84	87.91	sp|P04075|ALDOA_HUMAN	Fructose-bisphosphate aldolase A OS=Homo sapiens GN=ALDOA PE=1 SV=2	64	0.902699	0.047158	1.10624	0.816005	0.998604	0.940682	0.27776	1.11979	0.840053	1.05337	1.14409	0.0788623	1.16317	0.983595	1.33078
46	63.32	64.06	65.54	57.44	54.64	sp|P38646|GRP75_HUMAN	Stress-70 protein, mitochondrial OS=Homo sapiens GN=HSPA9 PE=1 SV=2	37	0.954811	0.389253	1.11453	0.85669	1.06417	1.21966	3.64905e-05	1.08611	1.12296	1.32468	2.30775	1.46301e-11	1.16728	1.97702	2.6938
47	62.99	64.23	45.67	33.33	31.06	sp|Q9P2E9|RRBP1_HUMAN	Ribosome-binding protein 1 OS=Homo sapiens GN=RRBP1 PE=1 SV=4	38	1.1639	0.0161978	1.12948	1.03048	1.3146	1.18138	0.00111735	1.09927	1.07469	1.29866	0.303659	2.35998e-08	1.38792	0.218788	0.421453
48	62.47	62.48	70.54	62.91	51.99	sp|P26038|MOES_HUMAN	Moesin OS=Homo sapiens GN=MSN PE=1 SV=3	44	1.06069	0.265951	1.1132	0.952834	1.18076	1.38029	0.000177884	1.15904	1.19089	1.59981	0.515611	7.0883e-07	1.21885	0.423031	0.628451
49	62.04	110.43	83.52	72.76	66.37	sp|P12814|ACTN1_HUMAN	Alpha-actinin-1 OS=Homo sapiens GN=ACTN1 PE=1 SV=2	83	0.887697	0.0148345	1.09876	0.807906	0.975368	1.32582	0.00121675	1.17536	1.12801	1.55831	0.162447	1.41665e-07	1.72971	0.0939161	0.280986
50	60.64	60.92	78.2	77.3	72.81	sp|P68371|TBB4B_HUMAN	Tubulin beta-4B chain OS=Homo sapiens GN=TUBB4B PE=1 SV=1	84	0.989227	0.925107	1.55087	0.637851	1.53417	1.96703	0.228494	5.46025	0.360245	10.7405	1.17936	0.39872	1.9485	0.605266	2.298
51	60.43	60.8	58.68	46.7	42.53	sp|Q7KZF4|SND1_HUMAN	Staphylococcal nuclease domain-containing protein 1 OS=Homo sapiens GN=SND1 PE=1 SV=1	38	0.856843	0.000108132	1.07312	0.79846	0.919494	1.0043	0.918404	1.08869	0.922491	1.09337	0.608454	1.20092e-07	1.15726	0.525771	0.704138
52	60.09	60.09	83.59	83.59	75.39	sp|Q71U36|TBA1A_HUMAN	Tubulin alpha-1A chain OS=Homo sapiens GN=TUBA1A PE=1 SV=1	105	0.91158					1.01194					1.57949
53	59.73	60.21	63.4	58.75	53.29	sp|P29401|TKT_HUMAN	Transketolase OS=Homo sapiens GN=TKT PE=1 SV=3	40	1.03933	0.565275	1.1454	0.907393	1.19044	1.0686	0.412523	1.17746	0.907552	1.25824	12.3762	3.9524e-15	1.40029	8.83829	17.3302
54	59.17	60.39	67.7	64.6	61.31	sp|P50990|TCPQ_HUMAN	T-complex protein 1 subunit theta OS=Homo sapiens GN=CCT8 PE=1 SV=4	34	0.778694	2.79085e-08	1.06894	0.728474	0.832375	0.895312	0.00782894	1.08219	0.827314	0.968898	0.884111	0.00388569	1.08332	0.816112	0.957776
55	58.04	58.44	64.62	58.8	54.65	sp|Q07065|CKAP4_HUMAN	Cytoskeleton-associated protein 4 OS=Homo sapiens GN=CKAP4 PE=1 SV=2	45	0.87707	0.00116355	1.07766	0.813862	0.945188	1.07791	0.135485	1.10501	0.975477	1.19109	0.832519	0.00102497	1.10868	0.750908	0.922998
56	57.57	57.77	78.95	69.62	66.99	sp|P50454|SERPH_HUMAN	Serpin H1 OS=Homo sapiens GN=SERPINH1 PE=1 SV=2	78	0.868824	0.00727385	1.10421	0.78683	0.959361	1.05593	0.447229	1.15625	0.913236	1.22092	0.184082	1.83421e-06	1.75784	0.10472	0.323586
57	57.03	59.12	64.5	55.97	45.58	sp|P13667|PDIA4_HUMAN	Protein disulfide-isomerase A4 OS=Homo sapiens GN=PDIA4 PE=1 SV=2	36	1.06928	0.0997013	1.08385	0.98656	1.15893	1.32535	4.18588e-05	1.12752	1.17545	1.49436	1.41685	5.18952e-08	1.10389	1.28351	1.56404
58	56.16	56.23	44.02	37.69	31.54	sp|P07996|TSP1_HUMAN	Thrombospondin-1 OS=Homo sapiens GN=THBS1 PE=1 SV=2	28	0.756731	5.16104e-05	1.12706	0.671422	0.852879	0.850308	0.00680395	1.12036	0.758962	0.952649	0.201678	1.60425e-08	1.52069	0.132623	0.306689
59	55.89	55.98	76.59	74.57	72.54	sp|P04083|ANXA1_HUMAN	Annexin A1 OS=Homo sapiens GN=ANXA1 PE=1 SV=2	45	1.30656	0.00108737	1.1609	1.12547	1.51678	1.21675	0.00756103	1.14921	1.05877	1.39831	1.08841	0.34381	1.19825	0.908337	1.30418
60	55.6	58.29	43.84	33.96	31.61	sp|O00159|MYO1C_HUMAN	Unconventional myosin-Ic OS=Homo sapiens GN=MYO1C PE=1 SV=4	34	1.01537	0.75247	1.10357	0.92008	1.12053	1.17547	0.000405282	1.08509	1.08329	1.27549	0.359453	1.99139e-10	1.2286	0.29257	0.441625
61	55.27	61.99	69.94	58.42	55.65	sp|P08729|K2C7_HUMAN	Keratin, type II cytoskeletal 7 OS=Homo sapiens GN=KRT7 PE=1 SV=5	39	0.800167	0.005054	1.16046	0.689526	0.928562	1.12435	0.223457	1.21388	0.926244	1.36484	0.579355	0.514989	5.51658	0.105021	3.19606
62	54.8	54.8	68.65	57.1	51.65	sp|O75083|WDR1_HUMAN	WD repeat-containing protein 1 OS=Homo sapiens GN=WDR1 PE=1 SV=4	33	0.891105	0.0266442	1.10618	0.805573	0.985719	1.05632	0.282062	1.10773	0.953592	1.17013	0.309048	1.21169e-11	1.24523	0.248186	0.384834
63	54.49	54.71	48.58	34.62	30.36	sp|Q00341|VIGLN_HUMAN	Vigilin OS=Homo sapiens GN=HDLBP PE=1 SV=2	33	0.899372	0.0519942	1.113	0.808061	1.001	0.998862	0.977641	1.08565	0.920058	1.08442	0.365668	8.67672e-09	1.30149	0.280961	0.475913
64	54.45	56.13	32.06	20.57	18.18	sp|Q99715|COCA1_HUMAN	Collagen alpha-1(XII) chain OS=Homo sapiens GN=COL12A1 PE=1 SV=2	45	0.614742	5.92635e-18	1.06589	0.576741	0.655247	0.706843	1.11013e-14	1.05939	0.667216	0.748825	0.202618	3.80509e-16	1.26891	0.159679	0.257105
65	54.18	57.26	83.75	81.88	79.06	sp|P08758|ANXA5_HUMAN	Annexin A5 OS=Homo sapiens GN=ANXA5 PE=1 SV=2	49	0.688163	5.04179e-06	1.14118	0.60303	0.785315	0.817677	0.00167203	1.12456	0.727111	0.919523	0.526197	1.19452e-07	1.19587	0.440012	0.629262
66	54.1	54.61	75.52	68.01	67.13	sp|Q16555|DPYL2_HUMAN	Dihydropyrimidinase-related protein 2 OS=Homo sapiens GN=DPYSL2 PE=1 SV=1	50	0.822525	0.000368105	1.09925	0.748259	0.904162	0.949059	0.24904	1.09639	0.865619	1.04054	0.841091	0.0224818	1.15698	0.726973	0.973123
67	53.88	54.43	37.15	33.51	30.43	sp|P53396|ACLY_HUMAN	ATP-citrate synthase OS=Homo sapiens GN=ACLY PE=1 SV=3	27	0.888235	0.145362	1.17624	0.755147	1.04478	1.08253	0.359973	1.19121	0.908771	1.28952	0.272245	2.03371e-10	1.30599	0.208459	0.35555
68	53.31	53.51	60.55	56.33	52.48	sp|P49368|TCPG_HUMAN	T-complex protein 1 subunit gamma OS=Homo sapiens GN=CCT3 PE=1 SV=4	30	0.769444	0.00125461	1.16139	0.66252	0.893624	0.923341	0.164849	1.12134	0.823427	1.03538	0.884569	0.0484193	1.12943	0.783196	0.999063
69	52.58	52.58	60.27	48.49	45.34	sp|P52272|HNRPM_HUMAN	Heterogeneous nuclear ribonucleoprotein M OS=Homo sapiens GN=HNRNPM PE=1 SV=3	33	0.849612	0.000501571	1.08907	0.780128	0.925284	0.89949	0.00495541	1.07391	0.837582	0.965974	1.72495	5.70515e-12	1.10736	1.55772	1.91014
70	52.49	52.77	36.61	31.33	24.72	sp|P15144|AMPN_HUMAN	Aminopeptidase N OS=Homo sapiens GN=ANPEP PE=1 SV=4	32	1.2235	1.10407e-05	1.08139	1.13142	1.32308	1.447	4.12455e-08	1.10913	1.30462	1.60491	0.248025	8.89464e-05	1.87626	0.132191	0.46536
71	52.48	52.54	77.3	68.54	66.74	sp|P50395|GDIB_HUMAN	Rab GDP dissociation inhibitor beta OS=Homo sapiens GN=GDI2 PE=1 SV=2	32	0.82588	0.000651202	1.10462	0.747659	0.912285	0.935606	0.264196	1.12826	0.829244	1.05561	0.489925	2.30819e-06	1.26007	0.388807	0.61734
72	51.82	52.2	42.72	32.14	29.49	sp|P22314|UBA1_HUMAN	Ubiquitin-like modifier-activating enzyme 1 OS=Homo sapiens GN=UBA1 PE=1 SV=3	32	1.11652	0.077081	1.131	0.987201	1.26279	1.28558	0.000361831	1.13432	1.13335	1.45826	0.717751	0.000246344	1.17425	0.611241	0.84282
73	51.25	51.25	81.02	78.92	74.4	sp|P00338|LDHA_HUMAN	L-lactate dehydrogenase A chain OS=Homo sapiens GN=LDHA PE=1 SV=2	36	0.77472	0.0134997	1.21787	0.636127	0.943509	0.758968	0.0393269	1.2983	0.584584	0.98537	0.130993	7.8201e-08	1.70915	0.0766424	0.223886
74	50.84	50.93	69.53	58.69	52.15	sp|P78371|TCPB_HUMAN	T-complex protein 1 subunit beta OS=Homo sapiens GN=CCT2 PE=1 SV=4	27	0.793348	0.000294255	1.11958	0.70861	0.888219	0.889844	0.0574295	1.12829	0.788669	1.004	1.04691	0.40135	1.11713	0.93715	1.16953
75	50.41	50.52	55.83	49.1	44.33	sp|P12956|XRCC6_HUMAN	X-ray repair cross-complementing protein 6 OS=Homo sapiens GN=XRCC6 PE=1 SV=2	28	0.829305	8.52537e-06	1.07267	0.773123	0.88957	0.99304	0.837091	1.07148	0.926797	1.06402	1.35285	4.7066e-05	1.13676	1.1901	1.53786
76	49.84	50.92	43.39	31.48	27.18	sp|P07814|SYEP_HUMAN	Bifunctional glutamate/proline--tRNA ligase OS=Homo sapiens GN=EPRS PE=1 SV=5	30	0.906105	0.0103819	1.07641	0.841786	0.975339	1.0407	0.434742	1.10838	0.938939	1.1535	0.60025	1.22077e-07	1.16351	0.515897	0.698396
77	49.31	49.39	56.45	48.58	48.27	sp|P11940|PABP1_HUMAN	Polyadenylate-binding protein 1 OS=Homo sapiens GN=PABPC1 PE=1 SV=2	32	0.942542	0.256083	1.11271	0.847069	1.04877	1.1953	0.0832995	1.2274	0.973847	1.46712	0.934191	0.145734	1.09915	0.849921	1.02682
78	49.29	50.7	73.67	57.95	48.3	sp|P54577|SYYC_HUMAN	Tyrosine--tRNA ligase, cytoplasmic OS=Homo sapiens GN=YARS PE=1 SV=4	27	0.896901	0.0132021	1.08786	0.824467	0.975699	0.97833	0.528602	1.07285	0.911901	1.0496	1.32849	4.52439e-06	1.10814	1.19884	1.47216
79	49.02	51.48	73.72	66.98	58.6	sp|P05783|K1C18_HUMAN	Keratin, type I cytoskeletal 18 OS=Homo sapiens GN=KRT18 PE=1 SV=2	40	0.747993	0.000363427	1.15623	0.646924	0.864852	1.14326	0.108949	1.18047	0.968474	1.34958	0.322795	0.0317269	2.78367	0.11596	0.898555
80	48.26	48.26	92.04	86.07	86.07	sp|Q01995|TAGL_HUMAN	Transgelin OS=Homo sapiens GN=TAGLN PE=1 SV=4	57	0.827003	0.00855885	1.14523	0.72213	0.947106	0.670373	0.0137182	1.36101	0.492556	0.912385	0.180158	0.0378757	4.98988	0.0361047	0.898967
81	47.61	48.82	52.11	29.88	27.69	sp|P02461|CO3A1_HUMAN	Collagen alpha-1(III) chain OS=Homo sapiens GN=COL3A1 PE=1 SV=4	54	0.956567	0.666125	1.23497	0.774565	1.18133	1.4753	1.49706e-05	1.15558	1.27668	1.70482	0.242341	0.00663072	2.66095	0.0910729	0.644857
82	47.25	47.26	65.52	62.56	60.59	sp|P60842|IF4A1_HUMAN	Eukaryotic initiation factor 4A-I OS=Homo sapiens GN=EIF4A1 PE=1 SV=1	37	0.834917	0.0193781	1.15544	0.722594	0.9647	0.925262	0.243611	1.1499	0.804645	1.06396	0.829831	0.0130371	1.14787	0.722932	0.952537
83	47.23	47.25	81.77	70.5	64.75	sp|P27797|CALR_HUMAN	Calreticulin OS=Homo sapiens GN=CALR PE=1 SV=1	51	0.764869	0.000146175	1.1271	0.678618	0.862082	1.11771	0.291564	1.23898	0.902124	1.38482	0.719003	0.0024364	1.21958	0.589548	0.876884
84	47.09	47.09	58.08	56.19	48.8	sp|Q96AY3|FKB10_HUMAN	Peptidyl-prolyl cis-trans isomerase FKBP10 OS=Homo sapiens GN=FKBP10 PE=1 SV=1	28	0.718086	5.80376e-06	1.12424	0.638733	0.807298	0.874469	0.0382518	1.13456	0.770756	0.992138	0.337622	1.45443e-08	1.30202	0.259306	0.43959
85	46.99	48.69	45.87	38.74	32.13	sp|P49588|SYAC_HUMAN	Alanine--tRNA ligase, cytoplasmic OS=Homo sapiens GN=AARS PE=1 SV=2	25	0.951637	0.475078	1.15171	0.826283	1.09601	1.14583	0.00929749	1.1043	1.03761	1.26533	1.44242	1.00921e-05	1.1443	1.26052	1.65057
86	46.88	46.88	76.18	68.43	68.43	sp|P06576|ATPB_HUMAN	ATP synthase subunit beta, mitochondrial OS=Homo sapiens GN=ATP5B PE=1 SV=3	44	1.04028	0.397985	1.10006	0.945654	1.14437	1.38548	0.00318349	1.22505	1.13095	1.69728	2.11897	1.27141e-12	1.10615	1.91562	2.3439
87	46.54	46.54	71.1	70.54	66.29	sp|P22626|ROA2_HUMAN	Heterogeneous nuclear ribonucleoproteins A2/B1 OS=Homo sapiens GN=HNRNPA2B1 PE=1 SV=2	38	0.932979	0.362934	1.17064	0.796984	1.09218	0.922216	0.196711	1.13624	0.811638	1.04786	2.98088	0.000182603	1.60389	1.85853	4.78099
88	46.22	46.43	65.17	52.62	52.62	sp|P13674|P4HA1_HUMAN	Prolyl 4-hydroxylase subunit alpha-1 OS=Homo sapiens GN=P4HA1 PE=1 SV=2	29	0.666098	7.2893e-09	1.09767	0.606827	0.731157	0.895832	0.0785753	1.13164	0.79162	1.01376	0.247072	2.75591e-06	1.5908	0.155313	0.393041
89	45.92	46.13	74.49	62.96	59.72	sp|O60701|UGDH_HUMAN	UDP-glucose 6-dehydrogenase OS=Homo sapiens GN=UGDH PE=1 SV=1	28	0.867919	0.00660559	1.10314	0.786774	0.957434	0.920227	0.0706061	1.09497	0.840415	1.00762	0.22464	3.02435e-06	1.6563	0.135627	0.372072
90	45.47	46.01	62.58	44.8	41.63	sp|Q9UHB6|LIMA1_HUMAN	LIM domain and actin-binding protein 1 OS=Homo sapiens GN=LIMA1 PE=1 SV=1	24	1.08544	0.248689	1.15388	0.940687	1.25246	1.1287	0.157779	1.18693	0.950936	1.33969	0.321002	0.00011114	1.66269	0.193062	0.533725
91	45.17	45.17	81.22	79.18	76.33	sp|P63104|1433Z_HUMAN	14-3-3 protein zeta/delta OS=Homo sapiens GN=YWHAZ PE=1 SV=1	36	0.743887	0.000358681	1.14025	0.652388	0.848221	0.901357	0.217927	1.1901	0.757379	1.07271	1.69404	5.16686e-05	1.2064	1.40421	2.04369
92	45.03	45.45	68.32	55.62	41.8	sp|P31948|STIP1_HUMAN	Stress-induced-phosphoprotein 1 OS=Homo sapiens GN=STIP1 PE=1 SV=1	23	0.98751	0.800329	1.10573	0.893081	1.09192	1.04755	0.236679	1.08169	0.968432	1.13312	2.43868	1.25125e-14	1.1428	2.13395	2.78694
93	44.83	44.83	85.54	83.73	83.13	sp|P23528|COF1_HUMAN	Cofilin-1 OS=Homo sapiens GN=CFL1 PE=1 SV=3	37	1.26628	0.0392687	1.24976	1.01321	1.58255	1.12407	0.512745	1.44825	0.776156	1.62793	0.680662	0.0085752	1.31303	0.518391	0.893728
94	44.57	53.01	75.93	74.07	64.81	sp|P14136|GFAP_HUMAN	Glial fibrillary acidic protein OS=Homo sapiens GN=GFAP PE=1 SV=1	44	1.06016	0.268801	1.11228	0.953145	1.17919	0.707786	0.0189279	1.32802	0.532963	0.939954	61.5518	3.46812e-13	1.85072	33.2582	113.915
95	44.12	46.74	43.57	31.07	24.56	sp|O43795|MYO1B_HUMAN	Unconventional myosin-Ib OS=Homo sapiens GN=MYO1B PE=2 SV=3	27	1.15513	0.000524106	1.07808	1.07147	1.24533	1.28433	4.84775e-05	1.11224	1.15472	1.42848	0.282832	2.31452e-07	1.4596	0.193774	0.412821
96	43.16	43.23	42.73	32.65	31.25	sp|Q01813|K6PP_HUMAN	6-phosphofructokinase type C OS=Homo sapiens GN=PFKP PE=1 SV=2	23	0.924422	0.0970575	1.09882	0.841289	1.01577	1.05123	0.290164	1.10088	0.954904	1.15728	0.31335	7.94752e-08	1.33493	0.234732	0.418299
97	42.96	43.2	60.35	43.82	40.45	sp|O60506|HNRPQ_HUMAN	Heterogeneous nuclear ribonucleoprotein Q OS=Homo sapiens GN=SYNCRIP PE=1 SV=2	26	0.928334	0.0898373	1.09148	0.850529	1.01326	1.05145	0.326506	1.11164	0.945853	1.16884	0.724612	4.72963e-06	1.10106	0.658107	0.797838
98	42.44	42.64	40.84	35.82	32.84	sp|O00469|PLOD2_HUMAN	Procollagen-lysine,2-oxoglutarate 5-dioxygenase 2 OS=Homo sapiens GN=PLOD2 PE=1 SV=2	21	0.874196	0.00772782	1.0991	0.795373	0.960829	1.22109	0.00985783	1.15696	1.05543	1.41275	0.259547	1.84049e-05	1.64596	0.157687	0.427204
99	42.4	42.84	30.98	28.03	22.87	sp|O94979|SC31A_HUMAN	Protein transport protein Sec31A OS=Homo sapiens GN=SEC31A PE=1 SV=3	23	1.00555	0.927385	1.13302	0.887501	1.13931	1.1675	0.0421378	1.1605	1.00603	1.35489	0.472311	6.11049e-07	1.24845	0.378319	0.589655
100	42.31	42.31	81.92	70.41	67.4	sp|Q9NZU5|LMCD1_HUMAN	LIM and cysteine-rich domains protein 1 OS=Homo sapiens GN=LMCD1 PE=1 SV=1	24	0.890387	0.0351799	1.11321	0.799835	0.99119	0.933747	0.12368	1.09297	0.85432	1.02056	2.87257	2.47433e-11	1.18836	2.41726	3.41364
101	42.06	42.11	46.15	31.53	30.23	sp|Q9Y4L1|HYOU1_HUMAN	Hypoxia up-regulated protein 1 OS=Homo sapiens GN=HYOU1 PE=1 SV=1	24	0.817116	8.84075e-05	1.08997	0.74967	0.89063	1.06228	0.201506	1.10013	0.965596	1.16865	1.36483	7.75868e-05	1.14013	1.19708	1.55608
102	42.04	42.15	63.5	58.64	51.65	sp|P11413|G6PD_HUMAN	Glucose-6-phosphate 1-dehydrogenase OS=Homo sapiens GN=G6PD PE=1 SV=4	23	1.29938	0.000246007	1.13393	1.14591	1.47342	1.24206	0.00100042	1.12689	1.1022	1.39967	0.899163	0.166973	1.16641	0.770881	1.04879
103	41.81	43.96	49.5	36.17	30.8	sp|Q14764|MVP_HUMAN	Major vault protein OS=Homo sapiens GN=MVP PE=1 SV=4	22	1.08541	0.187879	1.13359	0.9575	1.23041	1.30605	0.000427183	1.14133	1.14432	1.49063	0.31383	1.36284e-05	1.52663	0.205571	0.479101
104	41.67	45.52	42.52	32.12	30.98	sp|O60763|USO1_HUMAN	General vesicular transport factor p115 OS=Homo sapiens GN=USO1 PE=1 SV=2	26	0.92851	0.408779	1.20296	0.771853	1.11696	1.06083	0.44699	1.17357	0.903934	1.24495	0.634986	0.0211827	1.45851	0.435367	0.926132
105	41.42	43.43	57.26	42.62	35	sp|P34932|HSP74_HUMAN	Heat shock 70 kDa protein 4 OS=Homo sapiens GN=HSPA4 PE=1 SV=4	25	0.909752	0.0685557	1.10802	0.821064	1.00802	1.11042	0.0520599	1.11159	0.998956	1.23433	1.03902	0.671933	1.20537	0.861991	1.2524
106	41.37	44.22	62.72	56.27	51.61	sp|P06744|G6PI_HUMAN	Glucose-6-phosphate isomerase OS=Homo sapiens GN=GPI PE=1 SV=4	36	0.830019	0.00010463	1.08595	0.764328	0.901357	1.0055	0.937126	1.15282	0.872206	1.15916	2.40061	1.12174e-07	1.27091	1.88889	3.05096
107	41.3	43.51	55.49	38.87	32.39	sp|P19338|NUCL_HUMAN	Nucleolin OS=Homo sapiens GN=NCL PE=1 SV=3	25	0.890264	0.132957	1.16695	0.7629	1.03889	1.25493	0.00815145	1.17615	1.06698	1.47598	0.844657	0.00166325	1.10308	0.765728	0.931722
108	41.2	42.59	46.58	41.94	40.71	sp|P13010|XRCC5_HUMAN	X-ray repair cross-complementing protein 5 OS=Homo sapiens GN=XRCC5 PE=1 SV=3	26	0.991796	0.81148	1.07334	0.924024	1.06454	1.13233	0.00142338	1.07325	1.05505	1.21527	1.19345	0.00636329	1.12934	1.05676	1.34781
109	41.19	41.19	58.15	45.8	43	sp|P04843|RPN1_HUMAN	Dolichyl-diphosphooligosaccharide--protein glycosyltransferase subunit 1 OS=Homo sapiens GN=RPN1 PE=1 SV=1	26	1.12483	0.124247	1.16509	0.965446	1.31052	1.35619	8.78052e-06	1.11491	1.21641	1.51204	0.384204	1.35858e-07	1.29261	0.297232	0.496624
110	40.94	41.09	60.14	57.17	57.17	sp|Q15942|ZYX_HUMAN	Zyxin OS=Homo sapiens GN=ZYX PE=1 SV=1	34	1.52461	0.00469193	1.31474	1.15963	2.00446	1.49946	0.00509904	1.30474	1.14924	1.95641	0.328889	0.00435589	2.04207	0.161057	0.671616
111	40.74	40.74	83.59	78.64	73.99	sp|P42330|AK1C3_HUMAN	Aldo-keto reductase family 1 member C3 OS=Homo sapiens GN=AKR1C3 PE=1 SV=4	26	1.0886	0.288331	1.19524	0.910777	1.30114	0.805078	0.125064	1.34684	0.597754	1.08431	11.523	6.36102e-05	1.83685	6.27326	21.166
112	40.56	42.43	40.66	28.08	26.71	sp|O00410|IPO5_HUMAN	Importin-5 OS=Homo sapiens GN=IPO5 PE=1 SV=4	26	1.03726	0.469063	1.10849	0.935748	1.14979	1.18159	0.00125635	1.0981	1.07603	1.2975	0.845961	0.0499161	1.18202	0.715691	0.999943
113	40.48	40.64	39.87	35.33	30.13	sp|P42224|STAT1_HUMAN	Signal transducer and activator of transcription 1-alpha/beta OS=Homo sapiens GN=STAT1 PE=1 SV=2	21	0.95429	0.348138	1.10773	0.861481	1.0571	1.00025	0.995665	1.09928	0.909908	1.09955	0.410413	7.31389e-08	1.23276	0.332921	0.505943
114	40.37	40.5	31.71	19.7	15.82	sp|Q04637|IF4G1_HUMAN	Eukaryotic translation initiation factor 4 gamma 1 OS=Homo sapiens GN=EIF4G1 PE=1 SV=4	20	1.00883	0.827925	1.08639	0.928602	1.09598	1.03862	0.38584	1.0929	0.950339	1.13511	0.700576	1.11023e-05	1.13955	0.614783	0.798342
115	39.82	39.96	51.92	36.96	34.27	sp|P06396|GELS_HUMAN	Gelsolin OS=Homo sapiens GN=GSN PE=1 SV=1	23	1.09533	0.0340939	1.087	1.00766	1.19063	1.32773	0.000317793	1.14363	1.16098	1.51843	0.455961	4.80395e-06	1.29295	0.352651	0.589537
116	39.69	41.46	43.76	30.64	30.01	sp|P53618|COPB_HUMAN	Coatomer subunit beta OS=Homo sapiens GN=COPB1 PE=1 SV=3	23	0.983345	0.740842	1.10986	0.886005	1.09138	1.1442	0.0170563	1.11422	1.02691	1.27489	0.478739	2.84716e-09	1.16956	0.409331	0.559916
117	39.6	39.67	80	74.6	70.48	sp|O43852|CALU_HUMAN	Calumenin OS=Homo sapiens GN=CALU PE=1 SV=2	35	0.89488	0.126773	1.15715	0.773351	1.03551	0.977343	0.752294	1.1627	0.840578	1.13636	0.780345	0.0133832	1.20877	0.645568	0.94326
118	39.46	39.46	62.93	50.27	40.51	sp|P25705|ATPA_HUMAN	ATP synthase subunit alpha, mitochondrial OS=Homo sapiens GN=ATP5A1 PE=1 SV=1	27	0.861493	0.00952184	1.11482	0.772767	0.960406	0.937528	0.367516	1.15684	0.810424	1.08457	1.7832	1.29688e-05	1.23703	1.44151	2.20587
119	39.38	40.35	39.93	22.4	18.54	sp|Q8WWI1|LMO7_HUMAN	LIM domain only protein 7 OS=Homo sapiens GN=LMO7 PE=1 SV=3	25	0.924555	0.172704	1.12166	0.824274	1.03704	1.01333	0.794971	1.10894	0.913785	1.12373	0.405279	0.000213034	1.54498	0.262319	0.62615
120	39.03	39.47	59.18	51.62	47.95	sp|P61978|HNRPK_HUMAN	Heterogeneous nuclear ribonucleoprotein K OS=Homo sapiens GN=HNRNPK PE=1 SV=1	29	0.917657	0.142216	1.12483	0.81582	1.03221	1.00355	0.93964	1.10176	0.910858	1.10567	1.97129	5.19508e-08	1.17375	1.67948	2.31381
121	38.97	41.45	57.39	54.09	52.53	sp|P12268|IMDH2_HUMAN	Inosine-5'-monophosphate dehydrogenase 2 OS=Homo sapiens GN=IMPDH2 PE=1 SV=2	23	0.790928	0.000857754	1.13231	0.698507	0.895578	0.821277	0.0168863	1.17041	0.701703	0.961228	1.28609	0.00571036	1.18423	1.08601	1.52303
122	38.84	40.54	40.31	30.51	30.4	sp|Q13200|PSMD2_HUMAN	26S proteasome non-ATPase regulatory subunit 2 OS=Homo sapiens GN=PSMD2 PE=1 SV=3	25	0.974289	0.564095	1.09761	0.887648	1.06939	1.07535	0.190499	1.11874	0.961221	1.20304	0.957595	0.613331	1.19366	0.802232	1.14305
123	38.65	39.84	59.74	50.46	49.17	sp|P50991|TCPD_HUMAN	T-complex protein 1 subunit delta OS=Homo sapiens GN=CCT4 PE=1 SV=4	22	0.781741	0.000372935	1.1202	0.697856	0.875709	0.884566	0.0140836	1.09839	0.805328	0.971601	0.869187	0.0344343	1.13696	0.764481	0.988234
124	38.19	38.4	54.42	51.77	45.35	sp|P48735|IDHP_HUMAN	Isocitrate dehydrogenase [NADP], mitochondrial OS=Homo sapiens GN=IDH2 PE=1 SV=2	19	0.903616	0.0776833	1.12039	0.80652	1.0124	0.832031	0.000406864	1.09482	0.75997	0.910926	8.31109	7.87401e-11	1.42895	5.8162	11.8762
125	38.09	38.19	46.62	37.25	31.2	sp|P11216|PYGB_HUMAN	Glycogen phosphorylase, brain form OS=Homo sapiens GN=PYGB PE=1 SV=5	23	1.01216	0.803952	1.10683	0.914468	1.12028	1.13764	0.0654371	1.14824	0.990772	1.30629	0.746513	0.0199752	1.27104	0.587322	0.94885
126	38	38.11	73.08	67.16	67.16	sp|P40926|MDHM_HUMAN	Malate dehydrogenase, mitochondrial OS=Homo sapiens GN=MDH2 PE=1 SV=3	25	0.956847	0.331324	1.09727	0.872023	1.04992	0.934255	0.203921	1.11447	0.838294	1.0412	6.43045	1.82889e-13	1.22496	5.2495	7.87708
127	37.9	38.53	57.32	50.32	46.07	sp|P23381|SYWC_HUMAN	Tryptophan--tRNA ligase, cytoplasmic OS=Homo sapiens GN=WARS PE=1 SV=2	27	0.855267	0.00776531	1.11623	0.766209	0.954676	1.13427	0.119737	1.17569	0.964769	1.33355	0.385986	1.84077e-05	1.42149	0.271536	0.548676
128	37.68	39.2	54.51	50.83	42.91	sp|Q9NZN4|EHD2_HUMAN	EH domain-containing protein 2 OS=Homo sapiens GN=EHD2 PE=1 SV=2	20	0.88642	0.0144563	1.09739	0.807753	0.972749	0.931244	0.125192	1.09798	0.848144	1.02249	0.27368	4.86267e-05	1.63423	0.167467	0.447255
129	37.61	38.48	42.38	39.21	31.59	sp|P08195|4F2_HUMAN	4F2 cell-surface antigen heavy chain OS=Homo sapiens GN=SLC3A2 PE=1 SV=3	22	0.983404	0.76159	1.12053	0.877626	1.10193	1.08255	0.213241	1.13759	0.951624	1.2315	3.91833	8.93283e-09	1.3437	2.91608	5.26506
130	37.51	37.58	81.12	76.22	76.22	sp|P60174|TPIS_HUMAN	Triosephosphate isomerase OS=Homo sapiens GN=TPI1 PE=1 SV=3	51	0.637228	3.80822e-07	1.12662	0.565609	0.717915	0.762034	0.000799794	1.15137	0.661851	0.877381	2.19335	6.6415e-09	1.16941	1.87561	2.56492
131	37.38	81.68	64.62	53.83	51.09	sp|P07900|HS90A_HUMAN	Heat shock protein HSP 90-alpha OS=Homo sapiens GN=HSP90AA1 PE=1 SV=5	50	1.07253	0.382382	1.17857	0.910028	1.26406	1.55319	0.000105549	1.20591	1.28798	1.87302	1.74775	4.06762e-06	1.19759	1.4594	2.09309
132	37.29	39.09	31.33	27.07	25.81	sp|P05556|ITB1_HUMAN	Integrin beta-1 OS=Homo sapiens GN=ITGB1 PE=1 SV=2	24	0.920053	0.307036	1.18119	0.778921	1.08676	1.0496	0.301047	1.10024	0.953979	1.15481	0.279271	6.7721e-07	1.43359	0.194806	0.40036
133	37.26	40.2	58.33	52.31	46.99	sp|Q8NBS9|TXND5_HUMAN	Thioredoxin domain-containing protein 5 OS=Homo sapiens GN=TXNDC5 PE=1 SV=2	29	1.05586	0.50039	1.18356	0.8921	1.24967	1.13794	0.0305933	1.12217	1.01405	1.27696	0.752353	1.28149e-05	1.09759	0.685456	0.825778
134	37.22	37.22	52.91	43.53	42.4	sp|O43175|SERA_HUMAN	D-3-phosphoglycerate dehydrogenase OS=Homo sapiens GN=PHGDH PE=1 SV=4	22	0.766008	0.00181623	1.16216	0.659126	0.890223	0.93283	0.360375	1.17005	0.797256	1.09146	2.45051	2.48882e-05	1.37576	1.7812	3.3713
135	37.13	37.59	68.38	64.86	57.03	sp|Q9Y617|SERC_HUMAN	Phosphoserine aminotransferase OS=Homo sapiens GN=PSAT1 PE=1 SV=2	20	0.904126	0.0181158	1.08522	0.833123	0.98118	1.15037	0.0517357	1.15173	0.99882	1.32491	1.05203	0.360159	1.11937	0.939838	1.17761
136	37.08	37.19	57.14	48.71	44.03	sp|P36578|RL4_HUMAN	60S ribosomal protein L4 OS=Homo sapiens GN=RPL4 PE=1 SV=5	25	1.35828	0.000550967	1.16839	1.16252	1.587	1.76196	8.17926e-06	1.21989	1.44436	2.14939	0.394952	0.000153374	1.51665	0.26041	0.599006
137	36.98	37.02	37.21	29.94	28.24	sp|Q00839|HNRPU_HUMAN	Heterogeneous nuclear ribonucleoprotein U OS=Homo sapiens GN=HNRNPU PE=1 SV=6	21	1.08107	0.0704526	1.0889	0.992808	1.17718	1.48448	0.000979511	1.2351	1.20191	1.83348	0.96366	0.637126	1.17596	0.819469	1.13322
138	36.97	36.97	59.25	48.6	40.37	sp|O15460|P4HA2_HUMAN	Prolyl 4-hydroxylase subunit alpha-2 OS=Homo sapiens GN=P4HA2 PE=1 SV=1	27	0.730825	3.66103e-07	1.09531	0.667234	0.800478	0.844975	0.00546319	1.12007	0.754391	0.946435	0.204677	1.93806e-06	1.67215	0.122404	0.342252
139	36.93	37.4	56.29	33.83	27.33	sp|P41250|SYG_HUMAN	Glycine--tRNA ligase OS=Homo sapiens GN=GARS PE=1 SV=3	21	0.904247	0.167759	1.15743	0.781253	1.0466	1.15649	0.16942	1.2362	0.935518	1.42965	0.736711	0.0355741	1.32727	0.555056	0.977817
140	36.92	37.87	42.94	37.42	31.79	sp|P35606|COPB2_HUMAN	Coatomer subunit beta' OS=Homo sapiens GN=COPB2 PE=1 SV=2	24	0.963082	0.491302	1.11906	0.860619	1.07774	1.03458	0.4114	1.08864	0.950338	1.12629	0.385769	2.7868e-06	1.34822	0.286132	0.520101
141	36.51	36.51	52.2	47.13	41.22	sp|P27824|CALX_HUMAN	Calnexin OS=Homo sapiens GN=CANX PE=1 SV=2	27	0.978273	0.715077	1.13039	0.865432	1.10583	1.54921	0.00235301	1.30525	1.18691	2.02212	0.655463	0.000255379	1.22679	0.53429	0.804117
142	36.42	36.77	35.96	30.82	28.08	sp|Q14974|IMB1_HUMAN	Importin subunit beta-1 OS=Homo sapiens GN=KPNB1 PE=1 SV=2	21	0.988397	0.851297	1.14007	0.866963	1.12684	1.26555	0.0225254	1.21783	1.03918	1.54121	0.92589	0.392986	1.2061	0.767674	1.11671
143	36.41	36.54	58.17	52.07	45.75	sp|Q02790|FKBP4_HUMAN	Peptidyl-prolyl cis-trans isomerase FKBP4 OS=Homo sapiens GN=FKBP4 PE=1 SV=3	22	0.989768	0.823085	1.10068	0.899231	1.08942	1.06803	0.367413	1.16233	0.918873	1.2414	3.72696	9.83788e-11	1.20816	3.08481	4.50277
144	36.12	36.81	62.79	54.65	51.16	sp|P00505|AATM_HUMAN	Aspartate aminotransferase, mitochondrial OS=Homo sapiens GN=GOT2 PE=1 SV=3	20	0.999775	0.996461	1.11167	0.899344	1.11142	0.934337	0.167725	1.10456	0.845895	1.03203	4.343	6.66012e-10	1.28578	3.3777	5.58415
145	36.07	36.14	20.91	11.25	9.749	sp|Q07954|LRP1_HUMAN	Prolow-density lipoprotein receptor-related protein 1 OS=Homo sapiens GN=LRP1 PE=1 SV=2	34	0.956635	0.255232	1.08114	0.884837	1.03426	0.978727	0.535771	1.07256	0.912514	1.04974	0.727066	2.32928e-06	1.11917	0.649646	0.813712
146	36.03	37.56	47.06	38.38	32.94	sp|Q96AC1|FERM2_HUMAN	Fermitin family homolog 2 OS=Homo sapiens GN=FERMT2 PE=1 SV=1	17	1.19296	0.103485	1.24024	0.961874	1.47956	1.35523	0.00289509	1.20771	1.12215	1.63672	0.203473	5.7705e-06	1.75558	0.115901	0.357213
147	36.03	37.36	44.01	31.63	25.18	sp|O95782|AP2A1_HUMAN	AP-2 complex subunit alpha-1 OS=Homo sapiens GN=AP2A1 PE=1 SV=3	19	0.87596	0.0799591	1.16215	0.753739	1.018	0.964612	0.56883	1.14087	0.845508	1.10049	0.597992	0.000117129	1.23676	0.483516	0.739572
148	35.77	35.79	61	56.22	56.22	sp|P61158|ARP3_HUMAN	Actin-related protein 3 OS=Homo sapiens GN=ACTR3 PE=1 SV=3	23	0.900468	0.0310007	1.09841	0.819791	0.989084	1.01834	0.686556	1.09868	0.926872	1.11883	0.604209	8.04453e-05	1.22208	0.494412	0.73839
149	35.72	38.02	30.35	20.92	17.83	sp|P41252|SYIC_HUMAN	Isoleucine--tRNA ligase, cytoplasmic OS=Homo sapiens GN=IARS PE=1 SV=2	22	1.03072	0.594489	1.12347	0.91744	1.15799	1.20278	0.00204296	1.11534	1.07839	1.3415	0.622335	7.73373e-06	1.18261	0.526237	0.73598
150	35.66	35.82	58.06	50	46.92	sp|O00231|PSD11_HUMAN	26S proteasome non-ATPase regulatory subunit 11 OS=Homo sapiens GN=PSMD11 PE=1 SV=3	23	0.903375	0.070618	1.11744	0.808432	1.00947	1.01358	0.754202	1.09293	0.927396	1.10777	1.28534	4.97594e-06	1.08726	1.18219	1.3975
151	35.63	35.99	43	30.54	26.26	sp|P12109|CO6A1_HUMAN	Collagen alpha-1(VI) chain OS=Homo sapiens GN=COL6A1 PE=1 SV=3	20	0.830923	0.0120013	1.14868	0.723371	0.954466	0.944293	0.269629	1.11211	0.849099	1.05016	0.754769	0.0421407	1.31005	0.57614	0.988783
152	35.6	41.73	79.61	77.65	73.33	sp|P62258|1433E_HUMAN	14-3-3 protein epsilon OS=Homo sapiens GN=YWHAE PE=1 SV=1	33	0.791062	0.00246989	1.15036	0.687667	0.910003	0.979402	0.776428	1.1638	0.841556	1.13983	2.93287	1.38739e-08	1.26195	2.32409	3.70114
153	35.58	44	67.72	64.04	60.88	sp|Q14195|DPYL3_HUMAN	Dihydropyrimidinase-related protein 3 OS=Homo sapiens GN=DPYSL3 PE=1 SV=1	37	0.910961	0.0261659	1.08423	0.840196	0.987687	0.852146	0.002665	1.10137	0.773711	0.938532	8.91079	1.01233e-12	1.30152	6.84644	11.5976
154	35.13	35.13	47.16	36.36	34.09	sp|P14314|GLU2B_HUMAN	Glucosidase 2 subunit beta OS=Homo sapiens GN=PRKCSH PE=1 SV=2	19	1.24575	0.00610235	1.15968	1.07422	1.44466	1.46681	1.01151e-05	1.13978	1.28693	1.67184	0.93009	0.47548	1.23312	0.754254	1.14692
155	34.96	34.96	87.32	85.37	85.37	sp|P04792|HSPB1_HUMAN	Heat shock protein beta-1 OS=Homo sapiens GN=HSPB1 PE=1 SV=2	34	0.953394	0.464611	1.14515	0.832551	1.09178	0.934623	0.517218	1.24262	0.752136	1.16139	1.53475	0.0131505	1.38359	1.10925	2.12348
156	34.85	34.85	71.92	70.03	70.03	sp|P63244|GBLP_HUMAN	Guanine nucleotide-binding protein subunit beta-2-like 1 OS=Homo sapiens GN=GNB2L1 PE=1 SV=3	25	0.826872	0.0003776	1.09594	0.754486	0.906202	1.01252	0.880069	1.18631	0.853505	1.20117	0.74155	6.75533e-07	1.08808	0.68152	0.806867
157	34.37	34.57	55.91	49.37	44.73	sp|Q9ULV4|COR1C_HUMAN	Coronin-1C OS=Homo sapiens GN=CORO1C PE=1 SV=1	18	0.969374	0.447214	1.08729	0.891552	1.05399	1.10925	0.037088	1.10167	1.00688	1.22202	0.189266	6.67144e-07	1.62818	0.116243	0.308159
158	34.03	34.03	56.41	47.86	39.5	sp|P36871|PGM1_HUMAN	Phosphoglucomutase-1 OS=Homo sapiens GN=PGM1 PE=1 SV=3	18	0.810071	3.289e-05	1.08509	0.746549	0.878997	0.886916	0.042959	1.12276	0.789944	0.995792	0.762664	0.000459153	1.14367	0.666858	0.872235
159	34.02	41.11	58.87	57.8	55.11	sp|P09651|ROA1_HUMAN	Heterogeneous nuclear ribonucleoprotein A1 OS=Homo sapiens GN=HNRNPA1 PE=1 SV=5	29	0.968485	0.720372	1.21379	0.797899	1.17554	1.03522	0.707443	1.221	0.847841	1.264	1.80986	6.16809e-05	1.22216	1.48087	2.21194
160	34	34.12	49.68	46.07	44.8	sp|Q15233|NONO_HUMAN	Non-POU domain-containing octamer-binding protein OS=Homo sapiens GN=NONO PE=1 SV=4	17	0.960525	0.522091	1.1399	0.84264	1.0949	1.05545	0.401235	1.14238	0.923903	1.20572	1.04441	0.677939	1.24442	0.839281	1.29968
161	33.97	35.16	48.35	37.2	31.04	sp|Q06210|GFPT1_HUMAN	Glucosamine--fructose-6-phosphate aminotransferase [isomerizing] 1 OS=Homo sapiens GN=GFPT1 PE=1 SV=3	19	0.874525	0.0175666	1.11377	0.78519	0.974023	0.955528	0.247423	1.08323	0.882107	1.03506	0.66615	2.54822e-05	1.16444	0.572079	0.77569
162	33.9	38.29	40.15	31.67	29.7	sp|P54136|SYRC_HUMAN	Arginine--tRNA ligase, cytoplasmic OS=Homo sapiens GN=RARS PE=1 SV=2	18	0.922144	0.10371	1.10435	0.835009	1.01837	1.24403	0.0151669	1.18676	1.04826	1.47636	0.875239	0.138229	1.19749	0.730894	1.04809
163	33.82	34.13	34.47	22.09	20.28	sp|P63010|AP2B1_HUMAN	AP-2 complex subunit beta OS=Homo sapiens GN=AP2B1 PE=1 SV=1	17	1.01378	0.713715	1.08018	0.938527	1.09506	1.14801	0.00135644	1.07964	1.06333	1.23944	0.706227	0.000827238	1.20007	0.588486	0.847524
164	33.72	34.66	29.33	21.41	19.44	sp|P53621|COPA_HUMAN	Coatomer subunit alpha OS=Homo sapiens GN=COPA PE=1 SV=2	17	1.08904	0.0729593	1.09866	0.991236	1.19648	1.26758	2.22658e-05	1.09182	1.16098	1.38397	0.427435	6.99374e-06	1.33165	0.320981	0.569195
165	33.63	35.09	70.83	63.64	56.82	sp|P61247|RS3A_HUMAN	40S ribosomal protein S3a OS=Homo sapiens GN=RPS3A PE=1 SV=2	21	0.861727	0.00198559	1.09125	0.789669	0.940361	0.973166	0.749663	1.19171	0.816616	1.15973	1.17162	0.000724799	1.08639	1.07845	1.27284
166	33.58	33.71	60.04	52.13	48.68	sp|Q16658|FSCN1_HUMAN	Fascin OS=Homo sapiens GN=FSCN1 PE=1 SV=3	19	0.842699	0.00680818	1.12445	0.74943	0.947574	1.08473	0.233539	1.14904	0.94403	1.2464	0.750201	1.77388e-05	1.1084	0.676831	0.831524
167	33.55	35.25	72.76	69.1	58.8	sp|P00387|NB5R3_HUMAN	NADH-cytochrome b5 reductase 3 OS=Homo sapiens GN=CYB5R3 PE=1 SV=3	27	0.848145	0.0987373	1.22041	0.694969	1.03508	0.955644	0.581109	1.18623	0.805612	1.13362	0.226518	2.50017e-06	1.55763	0.145425	0.352832
168	33.5	33.79	45.58	34.72	33.24	sp|Q96TA1|NIBL1_HUMAN	Niban-like protein 1 OS=Homo sapiens GN=FAM129B PE=1 SV=3	21	0.991102	0.882254	1.13417	0.873859	1.12408	1.10367	0.119071	1.13539	0.972062	1.2531	0.726747	0.000811362	1.17875	0.616541	0.856651
169	33.47	34.46	45.79	39.14	31.9	sp|P48444|COPD_HUMAN	Coatomer subunit delta OS=Homo sapiens GN=ARCN1 PE=1 SV=1	17	0.950642	0.370451	1.12167	0.847526	1.0663	1.04152	0.50689	1.13321	0.919088	1.18027	0.529047	6.65421e-07	1.2118	0.436578	0.641101
170	33.42	37.66	51.44	47.12	37.05	sp|P17987|TCPA_HUMAN	T-complex protein 1 subunit alpha OS=Homo sapiens GN=TCP1 PE=1 SV=1	20	0.952712	0.451253	1.14175	0.834432	1.08776	1.04988	0.335741	1.10924	0.946488	1.16456	0.672347	0.000214981	1.19598	0.562172	0.804114
171	33.35	34.51	66.1	64.41	64.41	sp|P08865|RSSA_HUMAN	40S ribosomal protein SA OS=Homo sapiens GN=RPSA PE=1 SV=4	28	0.836292	0.00431291	1.11743	0.748408	0.934495	0.949628	0.461004	1.15937	0.81909	1.10097	0.77688	0.002091	1.15128	0.674795	0.89441
172	33.07	33.59	40.11	29.95	25.56	sp|P11586|C1TC_HUMAN	C-1-tetrahydrofolate synthase, cytoplasmic OS=Homo sapiens GN=MTHFD1 PE=1 SV=3	18	1.00966	0.853526	1.11429	0.906102	1.12505	1.14215	0.0121277	1.10507	1.03355	1.26215	0.98859	0.87955	1.17047	0.84461	1.15711
173	33.06	33.06	58.27	53.44	50.64	sp|Q99536|VAT1_HUMAN	Synaptic vesicle membrane protein VAT-1 homolog OS=Homo sapiens GN=VAT1 PE=1 SV=2	23	0.91167	0.12243	1.12754	0.808551	1.02794	1.16809	0.0673654	1.18268	0.987666	1.38147	0.195448	1.75304e-05	1.79314	0.108997	0.350467
174	32.99	33.66	32.51	28.66	25.73	sp|Q16881|TRXR1_HUMAN	Thioredoxin reductase 1, cytoplasmic OS=Homo sapiens GN=TXNRD1 PE=1 SV=3	22	0.950332	0.26518	1.09805	0.865474	1.04351	0.855086	0.0133477	1.12674	0.758899	0.963464	0.840621	0.00495177	1.11966	0.750786	0.941205
175	32.91	34.32	74.52	62.74	57.03	sp|P62701|RS4X_HUMAN	40S ribosomal protein S4, X isoform OS=Homo sapiens GN=RPS4X PE=1 SV=2	18	0.768353	0.0021988	1.16948	0.657002	0.898574	0.90937	0.164358	1.14716	0.792716	1.04319	0.941257	0.290426	1.12332	0.837922	1.05734
176	32.85	32.85	77.56	77.56	77.56	sp|P18669|PGAM1_HUMAN	Phosphoglycerate mutase 1 OS=Homo sapiens GN=PGAM1 PE=1 SV=2	31	0.665649	4.35066e-06	1.1321	0.587977	0.753581	0.82656	0.0111862	1.15072	0.718301	0.951136	0.520985	0.000122895	1.31099	0.397399	0.683004
177	32.79	33	81.07	74.49	68.31	sp|P23396|RS3_HUMAN	40S ribosomal protein S3 OS=Homo sapiens GN=RPS3 PE=1 SV=2	22	0.968009	0.735044	1.21987	0.793535	1.18085	1.13194	0.20297	1.21784	0.929469	1.37852	0.40666	2.90202e-10	1.16443	0.349235	0.473527
178	32.59	36.53	69.16	66.47	57.78	sp|P07195|LDHB_HUMAN	L-lactate dehydrogenase B chain OS=Homo sapiens GN=LDHB PE=1 SV=2	23	0.99581	0.941715	1.12636	0.884096	1.12164	1.16362	0.0867677	1.19213	0.976083	1.38719	3.12135	2.84132e-07	1.35265	2.30758	4.22209
179	32.55	32.7	48.79	40.33	27.04	sp|O00571|DDX3X_HUMAN	ATP-dependent RNA helicase DDX3X OS=Homo sapiens GN=DDX3X PE=1 SV=3	14	0.883304	0.00482429	1.08453	0.81446	0.957967	0.944131	0.212665	1.09799	0.859872	1.03665	0.901198	0.183228	1.17105	0.769561	1.05535
180	32.45	32.55	53.21	46.49	39.76	sp|O94925|GLSK_HUMAN	Glutaminase kidney isoform, mitochondrial OS=Homo sapiens GN=GLS PE=1 SV=1	24	0.825132	0.00996321	1.14962	0.717745	0.948586	0.917467	0.0909779	1.10687	0.828887	1.01551	0.633112	3.32391e-05	1.18553	0.534031	0.750576
181	32.42	32.61	38.67	34.44	28.72	sp|Q9Y678|COPG_HUMAN	Coatomer subunit gamma OS=Homo sapiens GN=COPG PE=1 SV=1	19	0.922403	0.273033	1.16194	0.793847	1.07178	1.0928	0.162893	1.13672	0.961364	1.2422	0.491835	6.40347e-06	1.26803	0.387875	0.623659
182	32.31	32.31	72.89	72.89	72.59	sp|P29966|MARCS_HUMAN	Myristoylated alanine-rich C-kinase substrate OS=Homo sapiens GN=MARCKS PE=1 SV=4	26	1.2043	0.00955269	1.13958	1.05679	1.3724	1.49671	0.042983	1.47412	1.01533	2.20633	0.55877	0.0067851	1.47021	0.380061	0.821509
183	32.27	49.43	86.69	71.37	63.71	sp|P67936|TPM4_HUMAN	Tropomyosin alpha-4 chain OS=Homo sapiens GN=TPM4 PE=1 SV=3	39	0.884753	0.188284	1.21477	0.72833	1.07477	0.906121	0.468854	1.34297	0.674714	1.21689	0.20772	0.00405956	2.53303	0.0820044	0.526159
184	31.95	46.12	59.28	44.31	42.75	sp|P08107|HSP71_HUMAN	Heat shock 70 kDa protein 1A/1B OS=Homo sapiens GN=HSPA1A PE=1 SV=5	32	1.01713	0.675511	1.08778	0.935049	1.10641	1.08783	0.0501509	1.08791	0.999931	1.18346	2.20981	1.50598e-08	1.18174	1.86996	2.61142
185	31.93	33.39	66.29	54.9	46.47	sp|Q07960|RHG01_HUMAN	Rho GTPase-activating protein 1 OS=Homo sapiens GN=ARHGAP1 PE=1 SV=1	21	0.829298	0.0237162	1.17234	0.707387	0.972218	0.880719	0.107649	1.17093	0.752156	1.03126	0.427041	1.78052e-06	1.2877	0.33163	0.549903
186	31.91	33.44	83.04	82.59	76.79	sp|P30041|PRDX6_HUMAN	Peroxiredoxin-6 OS=Homo sapiens GN=PRDX6 PE=1 SV=3	21	0.965204	0.569896	1.13765	0.848417	1.09807	1.16629	0.0780535	1.18898	0.980921	1.3867	0.930416	0.219378	1.12675	0.825754	1.04834
187	31.84	31.97	54.7	51.92	47.21	sp|P21589|5NTD_HUMAN	5'-nucleotidase OS=Homo sapiens GN=NT5E PE=1 SV=1	20	0.905097	0.0341388	1.09563	0.826096	0.991654	1.081	0.156341	1.11719	0.967614	1.20768	0.191969	6.40469e-05	1.93915	0.0989966	0.372258
188	31.8	33.48	63.73	47.55	37.25	sp|P05455|LA_HUMAN	Lupus La protein OS=Homo sapiens GN=SSB PE=1 SV=2	18	0.924355	0.198968	1.13168	0.816803	1.04607	1.0242	0.602848	1.09921	0.931764	1.12581	1.75822	1.26649e-07	1.15591	1.52107	2.03234
189	31.63	31.72	68.79	63.64	53.64	sp|P62136|PP1A_HUMAN	Serine/threonine-protein phosphatase PP1-alpha catalytic subunit OS=Homo sapiens GN=PPP1CA PE=1 SV=1	19	0.727839	0.0339038	1.32567	0.549036	0.964871	0.747845	0.00951353	1.20078	0.622801	0.897996	0.786656	0.0649363	1.2991	0.605538	1.02195
190	31.54	32.46	72.06	63.17	51.75	sp|P05198|IF2A_HUMAN	Eukaryotic translation initiation factor 2 subunit 1 OS=Homo sapiens GN=EIF2S1 PE=1 SV=3	18	0.830678	0.0030908	1.12092	0.741068	0.931124	0.868452	0.00157665	1.08298	0.80191	0.940516	0.560856	8.01799e-07	1.17976	0.4754	0.661673
191	31.5	31.5	86.06	86.06	82.42	sp|P62937|PPIA_HUMAN	Peptidyl-prolyl cis-trans isomerase A OS=Homo sapiens GN=PPIA PE=1 SV=2	41	1.41619	0.0224013	1.3366	1.05954	1.89287	1.09622	0.336907	1.22018	0.898403	1.33758	3.11997	0.000274767	1.64619	1.89526	5.13607
192	31.45	31.62	48.66	42.96	37.25	sp|P08243|ASNS_HUMAN	Asparagine synthetase [glutamine-hydrolyzing] OS=Homo sapiens GN=ASNS PE=1 SV=4	20	0.800217	0.00173462	1.13509	0.704983	0.908315	0.841977	0.0059207	1.12237	0.750179	0.945007	0.796731	0.00329393	1.1507	0.692386	0.916801
193	31.29	31.29	74.56	69.96	68.2	sp|P21796|VDAC1_HUMAN	Voltage-dependent anion-selective channel protein 1 OS=Homo sapiens GN=VDAC1 PE=1 SV=2	27	0.734608	4.05575e-05	1.11291	0.660077	0.817554	0.753287	8.55453e-05	1.11243	0.677154	0.837981	1.96023	9.51968e-05	1.29194	1.51728	2.53249
194	31.09	31.09	81.41	75.38	70.35	sp|Q06830|PRDX1_HUMAN	Peroxiredoxin-1 OS=Homo sapiens GN=PRDX1 PE=1 SV=1	25	1.43464	0.00889618	1.27421	1.1259	1.82804	1.21321	0.162907	1.33644	0.907791	1.62137	3.04564	0.000235049	1.50416	2.02481	4.58112
195	31.04	31.08	53.85	48.02	44.76	sp|Q9NVA2|SEP11_HUMAN	Septin-11 OS=Homo sapiens GN=SEPT11 PE=1 SV=3	16	1.03254	0.805841	1.32666	0.7783	1.36983	1.24089	0.0553581	1.24832	0.994043	1.54903	0.613426	0.00074868	1.25597	0.488408	0.770446
196	31.02	31.02	57.55	53.17	46.83	sp|Q9NR12|PDLI7_HUMAN	PDZ and LIM domain protein 7 OS=Homo sapiens GN=PDLIM7 PE=1 SV=1	23	0.986011	0.818527	1.13719	0.867056	1.12129	0.996226	0.942964	1.11711	0.891793	1.11289	0.24101	0.0039602	2.43979	0.098783	0.588014
197	30.89	33.23	61.18	53.05	51.39	sp|P48643|TCPE_HUMAN	T-complex protein 1 subunit epsilon OS=Homo sapiens GN=CCT5 PE=1 SV=1	22	0.766623	0.000444757	1.13491	0.675495	0.870045	0.99519	0.925935	1.11481	0.892699	1.10945	0.918849	0.213677	1.14899	0.799705	1.05574
198	30.88	33	65.59	50.81	40.18	sp|P35998|PRS7_HUMAN	26S protease regulatory subunit 7 OS=Homo sapiens GN=PSMC2 PE=1 SV=3	16	0.94036	0.14967	1.08979	0.86288	1.0248	1.21756	0.0668008	1.23626	0.984876	1.50523	1.16532	0.0017356	1.09088	1.06823	1.27123
199	30.82	30.89	55.49	49.85	43.32	sp|P37837|TALDO_HUMAN	Transaldolase OS=Homo sapiens GN=TALDO1 PE=1 SV=2	18	1.11564	0.0549357	1.11855	0.997391	1.2479	1.2065	0.0456839	1.20161	1.00407	1.44975	1.38946	0.00013807	1.15051	1.20769	1.59859
200	30.56	30.67	31.57	21.29	17.03	sp|P33176|KINH_HUMAN	Kinesin-1 heavy chain OS=Homo sapiens GN=KIF5B PE=1 SV=1	15	1.01543	0.7112	1.08958	0.931947	1.10638	1.15322	0.0185648	1.1225	1.02737	1.29448	0.663524	0.000371755	1.2161	0.545616	0.806912
201	30.46	30.58	30.09	21.79	16.6	sp|Q9HBL0|TENS1_HUMAN	Tensin-1 OS=Homo sapiens GN=TNS1 PE=1 SV=2	16	0.796392	0.0110369	1.18396	0.672652	0.942894	0.827987	0.00824776	1.14298	0.724409	0.946375	0.299962	0.000427132	1.79995	0.16665	0.539916
202	30.37	30.37	51.02	39.93	37.03	sp|Q9UHD8|SEPT9_HUMAN	Septin-9 OS=Homo sapiens GN=SEPT9 PE=1 SV=2	18	1.01119	0.818677	1.10996	0.911013	1.12239	1.04024	0.607597	1.17853	0.882657	1.22595	0.748966	0.00677373	1.21089	0.618523	0.906919
203	30.27	30.51	28.47	16.05	14.46	sp|P49327|FAS_HUMAN	Fatty acid synthase OS=Homo sapiens GN=FASN PE=1 SV=3	20	1.26546	0.000862343	1.13373	1.11619	1.43469	1.36085	0.000103101	1.14251	1.1911	1.55478	0.944018	0.471601	1.17795	0.801409	1.112
204	30.27	30.41	94.07	93.33	91.85	sp|P09382|LEG1_HUMAN	Galectin-1 OS=Homo sapiens GN=LGALS1 PE=1 SV=2	46	1.40474	0.00762215	1.25806	1.11659	1.76726	1.0108	0.880446	1.16607	0.866845	1.17867	0.187619	0.000163323	1.93315	0.0970536	0.362695
205	29.93	30.45	57.05	46.64	45.3	sp|P05141|ADT2_HUMAN	ADP/ATP translocase 2 OS=Homo sapiens GN=SLC25A5 PE=1 SV=7	15	1.37297	0.0131997	1.23027	1.11599	1.68913	1.30527	0.0377197	1.27356	1.0249	1.66234	0.82505	0.0604761	1.22859	0.671544	1.01364
206	29.75	29.75	65.19	59.04	52.9	sp|P15880|RS2_HUMAN	40S ribosomal protein S2 OS=Homo sapiens GN=RPS2 PE=1 SV=2	18	0.995443	0.93209	1.11955	0.889144	1.11445	1.11538	0.11991	1.15191	0.968288	1.28482	0.677965	0.000125276	1.17248	0.578232	0.7949
207	29.74	29.74	70.28	56.91	53.92	sp|O60664|PLIN3_HUMAN	Perilipin-3 OS=Homo sapiens GN=PLIN3 PE=1 SV=3	23	0.868541	0.0126555	1.11232	0.780841	0.966091	1.03282	0.65717	1.16347	0.887714	1.20166	0.363667	1.36329e-08	1.22627	0.296564	0.445954
208	29.68	30.91	45.02	39.46	33.33	sp|Q16222|UAP1_HUMAN	UDP-N-acetylhexosamine pyrophosphorylase OS=Homo sapiens GN=UAP1 PE=1 SV=3	16	0.950928	0.335703	1.11485	0.852967	1.06014	1.18669	0.00463183	1.11444	1.06483	1.32249	0.344907	2.69134e-07	1.26881	0.271835	0.437621
209	29.5	30.75	46.58	41.96	39.37	sp|Q6DD88|ATLA3_HUMAN	Atlastin-3 OS=Homo sapiens GN=ATL3 PE=1 SV=1	17	1.02266	0.626251	1.1019	0.92809	1.12687	1.12692	0.0483252	1.12575	1.00104	1.26863	0.464561	9.22841e-07	1.21059	0.383748	0.562392
210	29.23	29.25	42.37	32.19	30.26	sp|Q02809|PLOD1_HUMAN	Procollagen-lysine,2-oxoglutarate 5-dioxygenase 1 OS=Homo sapiens GN=PLOD1 PE=1 SV=2	19	0.863792	0.00776885	1.10433	0.782188	0.95391	1.00768	0.868258	1.10433	0.912483	1.11282	0.391105	4.62089e-05	1.37632	0.284166	0.538287
211	29.14	29.77	56.77	45.86	41.73	sp|P62424|RL7A_HUMAN	60S ribosomal protein L7a OS=Homo sapiens GN=RPL7A PE=1 SV=2	18	1.0144	0.821947	1.14227	0.888052	1.15872	1.30957	0.0064615	1.1994	1.09185	1.5707	0.426526	1.40639e-09	1.14965	0.371005	0.490357
212	29.13	30.4	38.6	34.74	32.11	sp|O95302|FKBP9_HUMAN	Peptidyl-prolyl cis-trans isomerase FKBP9 OS=Homo sapiens GN=FKBP9 PE=1 SV=2	19	0.863705	0.0447909	1.15336	0.748857	0.996166	0.950177	0.442152	1.14737	0.828132	1.09021	0.939286	0.542805	1.23805	0.758682	1.16288
213	28.91	29.18	36.98	23.77	17.85	sp|P09874|PARP1_HUMAN	Poly [ADP-ribose] polymerase 1 OS=Homo sapiens GN=PARP1 PE=1 SV=4	14	1.06274	0.516976	1.21411	0.875326	1.29028	0.993866	0.941151	1.18921	0.835735	1.18192	3.81481	2.31222e-11	1.20311	3.17079	4.58962
214	28.84	28.98	54.36	46.06	46.06	sp|P78417|GSTO1_HUMAN	Glutathione S-transferase omega-1 OS=Homo sapiens GN=GSTO1 PE=1 SV=2	18	0.726604	0.000251356	1.15569	0.628718	0.839731	1.04165	0.690129	1.23746	0.841759	1.289	0.468529	4.05826e-07	1.21672	0.385077	0.570067
215	28.82	36.84	68	41.67	38.83	sp|Q03252|LMNB2_HUMAN	Lamin-B2 OS=Homo sapiens GN=LMNB2 PE=1 SV=3	18	0.834808	0.0626155	1.21077	0.689483	1.01076	0.950064	0.475484	1.16022	0.818865	1.10228	1.89971	0.00387229	1.49674	1.26924	2.84338
216	28.73	28.86	56.18	50.33	46.2	sp|P13489|RINI_HUMAN	Ribonuclease inhibitor OS=Homo sapiens GN=RNH1 PE=1 SV=2	17	0.762595	0.000176111	1.12568	0.677453	0.858438	0.857793	0.00215585	1.09317	0.784686	0.937711	0.516026	4.40909e-08	1.15619	0.446314	0.596626
217	28.68	29.55	59.12	36.65	31.31	sp|Q99832|TCPH_HUMAN	T-complex protein 1 subunit eta OS=Homo sapiens GN=CCT7 PE=1 SV=2	15	0.818668	5.27702e-05	1.08413	0.75514	0.887541	1.00275	0.96628	1.14339	0.876995	1.14653	0.789131	0.000742033	1.13143	0.697462	0.892849
218	28.65	28.65	43.11	38.19	38.19	sp|P04844|RPN2_HUMAN	Dolichyl-diphosphooligosaccharide--protein glycosyltransferase subunit 2 OS=Homo sapiens GN=RPN2 PE=1 SV=3	19	1.24643	0.0132425	1.17977	1.0565	1.4705	1.37963	0.000203505	1.14282	1.20721	1.57667	0.302404	0.00113131	1.84685	0.163741	0.558494
219	28.44	29.43	60.21	44.42	39.58	sp|Q01518|CAP1_HUMAN	Adenylyl cyclase-associated protein 1 OS=Homo sapiens GN=CAP1 PE=1 SV=5	23	0.815045	0.0159387	1.17294	0.694872	0.956	1.34017	0.0555732	1.35097	0.992006	1.81053	0.345052	0.000177337	1.55854	0.221394	0.537779
220	28.4	28.46	40.57	28.14	23.57	sp|P17655|CAN2_HUMAN	Calpain-2 catalytic subunit OS=Homo sapiens GN=CAPN2 PE=1 SV=6	15	0.992329	0.893673	1.1283	0.879494	1.11964	1.11865	0.0408903	1.11272	1.00533	1.24475	0.540533	0.000146732	1.29712	0.416718	0.701136
221	28.38	31.41	38.74	26.93	24.17	sp|P35221|CTNA1_HUMAN	Catenin alpha-1 OS=Homo sapiens GN=CTNNA1 PE=1 SV=1	17	0.841147	0.00160142	1.09981	0.764808	0.925105	0.914103	0.0633382	1.10024	0.83082	1.00573	0.980904	0.783766	1.15933	0.846097	1.13719
222	28.33	28.44	58.58	46.22	36.84	sp|P26641|EF1G_HUMAN	Elongation factor 1-gamma OS=Homo sapiens GN=EEF1G PE=1 SV=3	19	1.01202	0.80025	1.10268	0.91778	1.11593	1.18328	0.0647835	1.19691	0.988608	1.41628	0.786831	0.0329239	1.2436	0.632706	0.978501
223	28.3	53.05	78.25	77.35	65.92	sp|Q9BUF5|TBB6_HUMAN	Tubulin beta-6 chain OS=Homo sapiens GN=TUBB6 PE=1 SV=1	49	0.945599	0.366778	1.13974	0.829664	1.07773	1.09843	0.330314	1.22491	0.896737	1.34548	0.314997	0.00159241	1.84294	0.170921	0.580522
224	28.28	28.4	26.17	17.64	15.91	sp|Q8WX93|PALLD_HUMAN	Palladin OS=Homo sapiens GN=PALLD PE=1 SV=3	22	0.934568	0.181961	1.10968	0.842195	1.03707	0.991248	0.857049	1.10968	0.893275	1.09997	0.680386	0.000361263	1.18647	0.573454	0.807258
225	28.22	28.36	47.86	30.61	23.26	sp|P49589|SYCC_HUMAN	Cysteine--tRNA ligase, cytoplasmic OS=Homo sapiens GN=CARS PE=1 SV=3	14	0.858911	0.00167366	1.09093	0.787321	0.937011	0.981971	0.668376	1.09146	0.899687	1.07178	0.893527	0.178247	1.18359	0.754926	1.05757
226	28.19	29.75	39.82	26.62	23.6	sp|Q12906|ILF3_HUMAN	Interleukin enhancer-binding factor 3 OS=Homo sapiens GN=ILF3 PE=1 SV=3	19	1.04594	0.36879	1.10933	0.942864	1.16029	1.17816	0.00218911	1.09855	1.07247	1.29427	1.50734	0.00298623	1.27829	1.17918	1.92681
227	28.14	33.53	48.53	29.97	28.66	sp|P17844|DDX5_HUMAN	Probable ATP-dependent RNA helicase DDX5 OS=Homo sapiens GN=DDX5 PE=1 SV=1	19	0.840564	0.00771196	1.12351	0.748158	0.944384	0.981413	0.758036	1.14113	0.860033	1.11992	1.77182	7.6586e-05	1.21968	1.4527	2.16105
228	28.12	28.34	35.33	24.07	23.35	sp|Q13263|TIF1B_HUMAN	Transcription intermediary factor 1-beta OS=Homo sapiens GN=TRIM28 PE=1 SV=5	16	0.821278	0.0026114	1.12352	0.730989	0.92272	0.895042	0.101303	1.14495	0.781734	1.02477	2.4364	5.19661e-09	1.17385	2.07556	2.85997
229	28.02	28.07	57.97	46.38	32.71	sp|P52209|6PGD_HUMAN	6-phosphogluconate dehydrogenase, decarboxylating OS=Homo sapiens GN=PGD PE=1 SV=3	13	1.21165	0.00228735	1.12032	1.08152	1.35743	1.12912	0.0168235	1.10169	1.0249	1.24394	1.82216	3.47936e-06	1.211	1.50467	2.20663
230	28.01	28.09	55.25	43.39	40.27	sp|P49591|SYSC_HUMAN	Serine--tRNA ligase, cytoplasmic OS=Homo sapiens GN=SARS PE=1 SV=3	20	1.01079	0.852191	1.12897	0.895323	1.14115	1.07644	0.175158	1.11698	0.963707	1.20236	1.59183	2.69626e-05	1.17728	1.35213	1.87402
231	28	28.56	56.82	45.23	37.5	sp|Q15084|PDIA6_HUMAN	Protein disulfide-isomerase A6 OS=Homo sapiens GN=PDIA6 PE=1 SV=1	16	0.904634	0.0529689	1.1071	0.817123	1.00152	1.28306	0.0541795	1.28984	0.994743	1.65494	0.804445	0.00964183	1.16677	0.689463	0.938602
232	27.92	28.04	52.34	38.79	35.75	sp|Q13838|DX39B_HUMAN	Spliceosome RNA helicase DDX39B OS=Homo sapiens GN=DDX39B PE=1 SV=1	17	0.860093	0.140056	1.24229	0.692347	1.06848	0.98598	0.83772	1.17532	0.838907	1.15884	0.83875	0.0679537	1.21361	0.691122	1.01791
233	27.9	28.57	39.6	37.92	34.4	sp|Q96HC4|PDLI5_HUMAN	PDZ and LIM domain protein 5 OS=Homo sapiens GN=PDLIM5 PE=1 SV=5	15	1.22136	0.00844289	1.15101	1.06112	1.4058	1.25895	0.0287563	1.22494	1.02777	1.54215	0.313323	0.00150066	1.89361	0.165463	0.593311
234	27.67	28.04	44.68	36.36	31.59	sp|Q16643|DREB_HUMAN	Drebrin OS=Homo sapiens GN=DBN1 PE=1 SV=4	21	0.947082	0.338551	1.12546	0.841504	1.06591	1.09406	0.288743	1.1919	0.917909	1.30401	0.38945	0.00014681	1.46987	0.264955	0.572443
235	27.65	27.65	45.27	36.91	35.09	sp|Q14247|SRC8_HUMAN	Src substrate cortactin OS=Homo sapiens GN=CTTN PE=1 SV=2	15	1.04422	0.635504	1.20997	0.863017	1.26347	1.00576	0.930791	1.14873	0.875543	1.15535	1.01646	0.833136	1.17619	0.864198	1.19555
236	27.6	32.52	75.62	70.08	66.2	sp|Q15019|SEPT2_HUMAN	Septin-2 OS=Homo sapiens GN=SEPT2 PE=1 SV=1	28	0.923142	0.15532	1.12099	0.823509	1.03483	0.840905	0.0305944	1.16715	0.720478	0.981463	1.0424	0.470077	1.12745	0.924558	1.17526
237	27.57	27.57	93.12	89.42	83.07	sp|Q99497|PARK7_HUMAN	Protein DJ-1 OS=Homo sapiens GN=PARK7 PE=1 SV=2	22	1.1755	0.149622	1.25467	0.936896	1.47486	1.08392	0.451503	1.24875	0.868004	1.35355	2.76297	3.43327e-06	1.35477	2.03943	3.74319
238	27.4	28.81	48.96	36.16	33.15	sp|P40227|TCPZ_HUMAN	T-complex protein 1 subunit zeta OS=Homo sapiens GN=CCT6A PE=1 SV=3	16	0.761947	0.000158767	1.11852	0.681209	0.852254	0.921127	0.142081	1.12024	0.822256	1.03189	0.944261	0.473599	1.18276	0.798352	1.11684
239	27.31	27.54	62.28	41.69	29.28	sp|P39023|RL3_HUMAN	60S ribosomal protein L3 OS=Homo sapiens GN=RPL3 PE=1 SV=2	22	1.26687	0.00120601	1.1391	1.11216	1.4431	1.32338	0.00414161	1.19724	1.10536	1.58441	0.285228	2.50934e-05	1.60873	0.1773	0.458854
240	27.3	27.3	84.58	84.58	75.89	sp|Q9Y696|CLIC4_HUMAN	Chloride intracellular channel protein 4 OS=Homo sapiens GN=CLIC4 PE=1 SV=4	26	0.934331	0.30007	1.14561	0.815575	1.07038	1.0277	0.804702	1.26348	0.813387	1.29849	0.291242	0.000341789	1.74051	0.167332	0.506908
241	27.29	27.43	24.12	17.7	13.13	sp|Q9C0C2|TB182_HUMAN	182 kDa tankyrase-1-binding protein OS=Homo sapiens GN=TNKS1BP1 PE=1 SV=4	15	1.16792	0.263436	1.32936	0.878559	1.55259	1.14524	0.260872	1.2806	0.894295	1.46659	0.47546	6.95839e-07	1.21489	0.39136	0.577633
242	27.21	27.55	57.61	51.87	46.63	sp|Q13561|DCTN2_HUMAN	Dynactin subunit 2 OS=Homo sapiens GN=DCTN2 PE=1 SV=4	14	0.928708	0.0930072	1.09183	0.850594	1.01399	0.98521	0.798208	1.12976	0.872053	1.11305	1.29507	0.000594908	1.1357	1.14032	1.47081
243	27.2	27.2	70	70	70	sp|P09211|GSTP1_HUMAN	Glutathione S-transferase P OS=Homo sapiens GN=GSTP1 PE=1 SV=2	34	0.857741	0.0337094	1.14945	0.746221	0.985928	0.782634	0.0118403	1.19619	0.65427	0.936183	1.7913	0.00204138	1.37678	1.30108	2.46622
244	27.17	29.04	43.32	27.65	22.7	sp|Q8WUM4|PDC6I_HUMAN	Programmed cell death 6-interacting protein OS=Homo sapiens GN=PDCD6IP PE=1 SV=1	17	1.18695	0.0148355	1.14194	1.03942	1.35542	1.36225	0.000101504	1.1342	1.20106	1.54506	0.722381	0.00340027	1.22077	0.591741	0.881863
245	27.13	27.13	45.67	27.84	25.47	sp|P30153|2AAA_HUMAN	Serine/threonine-protein phosphatase 2A 65 kDa regulatory subunit A alpha isoform OS=Homo sapiens GN=PPP2R1A PE=1 SV=4	15	0.829792	0.00770136	1.1374	0.729549	0.943809	1.17457	0.0524979	1.17693	0.997993	1.38239	1.13733	0.0305516	1.1216	1.01403	1.27562
246	27.04	27.48	28.44	22.74	18.57	sp|Q9BSJ8|ESYT1_HUMAN	Extended synaptotagmin-1 OS=Homo sapiens GN=ESYT1 PE=1 SV=1	15	1.22949	0.00810663	1.15657	1.06305	1.42199	1.49727	1.87002e-05	1.15626	1.29492	1.73124	0.912542	0.555991	1.37919	0.661652	1.25857
247	26.93	27.69	40.39	24.07	18.81	sp|P26639|SYTC_HUMAN	Threonine--tRNA ligase, cytoplasmic OS=Homo sapiens GN=TARS PE=1 SV=3	12	0.930216	0.151264	1.10691	0.84037	1.02967	1.10982	0.0752336	1.12302	0.988246	1.24636	0.803032	0.00790692	1.1663	0.688528	0.936578
248	26.87	27.3	43.33	39.02	35.1	sp|P49257|LMAN1_HUMAN	Protein ERGIC-53 OS=Homo sapiens GN=LMAN1 PE=1 SV=2	24	0.909056	0.0712073	1.11083	0.818359	1.0098	1.01891	0.802476	1.17459	0.867461	1.19681	0.369283	0.00176724	1.70767	0.21625	0.630611
249	26.87	26.91	78.89	74.37	74.37	sp|P37802|TAGL2_HUMAN	Transgelin-2 OS=Homo sapiens GN=TAGLN2 PE=1 SV=3	24	0.960734	0.663697	1.21342	0.791757	1.16577	0.92632	0.548742	1.30625	0.709145	1.21	0.809039	0.165178	1.36397	0.593151	1.1035
250	26.86	28.43	55.67	43.1	40.15	sp|P62195|PRS8_HUMAN	26S protease regulatory subunit 8 OS=Homo sapiens GN=PSMC5 PE=1 SV=1	14	0.882407	0.0476844	1.13156	0.779813	0.998498	0.970633	0.532392	1.10559	0.877935	1.07312	1.32744	0.000139489	1.12193	1.18318	1.48929
251	26.85	27.44	72.04	63.53	59.57	sp|Q15417|CNN3_HUMAN	Calponin-3 OS=Homo sapiens GN=CNN3 PE=1 SV=1	27	0.840626	0.130042	1.26425	0.664919	1.06276	0.842535	0.0619759	1.19925	0.702549	1.01041	4.3027	5.3873e-06	1.45068	2.96599	6.24185
252	26.8	26.83	34.84	23.75	21.1	sp|P12110|CO6A2_HUMAN	Collagen alpha-2(VI) chain OS=Homo sapiens GN=COL6A2 PE=1 SV=4	14	0.997454	0.974554	1.18075	0.844761	1.17775	1.04902	0.601765	1.20909	0.867606	1.26835	0.302916	0.000261126	1.73176	0.174918	0.524577
253	26.72	26.79	35.91	30.54	26.47	sp|P40939|ECHA_HUMAN	Trifunctional enzyme subunit alpha, mitochondrial OS=Homo sapiens GN=HADHA PE=1 SV=2	16	0.928793	0.366193	1.1858	0.783265	1.10136	1.03865	0.454156	1.112	0.934038	1.15498	1.12378	0.352756	1.29893	0.865156	1.45971
254	26.61	26.94	45.57	40.82	38.44	sp|Q9Y230|RUVB2_HUMAN	RuvB-like 2 OS=Homo sapiens GN=RUVBL2 PE=1 SV=3	16	0.8482	0.0387803	1.16724	0.726669	0.990056	0.946154	0.266992	1.10916	0.853036	1.04944	1.36732	0.00230757	1.19368	1.14547	1.63213
255	26.58	28.63	56.29	43.02	42.79	sp|Q16181|SEPT7_HUMAN	Septin-7 OS=Homo sapiens GN=SEPT7 PE=1 SV=2	20	1.02861	0.686858	1.15926	0.8873	1.19242	1.12461	0.108425	1.15853	0.970721	1.3029	0.949464	0.509575	1.1796	0.804904	1.11999
256	26.48	26.59	55.84	48.22	47.21	sp|P61160|ARP2_HUMAN	Actin-related protein 2 OS=Homo sapiens GN=ACTR2 PE=1 SV=1	20	0.866465	0.0773155	1.17499	0.737422	1.01809	1.11312	0.279101	1.22648	0.907573	1.36521	0.521228	2.6555e-05	1.2566	0.414793	0.654974
257	26.39	26.39	48.81	43.85	33.93	sp|P34897|GLYM_HUMAN	Serine hydroxymethyltransferase, mitochondrial OS=Homo sapiens GN=SHMT2 PE=1 SV=3	14	0.80504	8.55168e-05	1.09221	0.737073	0.879276	0.920072	0.0796947	1.09897	0.837215	1.01113	2.39115	2.61163e-12	1.10367	2.16655	2.63905
258	26.38	29.54	72.22	67.13	54.17	sp|P23284|PPIB_HUMAN	Peptidyl-prolyl cis-trans isomerase B OS=Homo sapiens GN=PPIB PE=1 SV=2	24	1.00614	0.925536	1.14786	0.876535	1.1549	0.864075	0.119528	1.20804	0.715271	1.04384	0.217783	2.51511e-07	1.42539	0.152789	0.310426
259	26.37	26.37	42.77	36.87	35.99	sp|P07858|CATB_HUMAN	Cathepsin B OS=Homo sapiens GN=CTSB PE=1 SV=3	19	1.23136	0.0149631	1.17128	1.0513	1.44227	1.42019	0.0222415	1.33544	1.06346	1.89658	0.358582	0.00101775	1.64776	0.217618	0.590855
260	26.32	26.51	50.87	36.56	35.59	sp|P30837|AL1B1_HUMAN	Aldehyde dehydrogenase X, mitochondrial OS=Homo sapiens GN=ALDH1B1 PE=1 SV=3	18	0.753151	0.000868795	1.15081	0.654455	0.866732	0.794847	0.00369327	1.14941	0.691527	0.913604	0.28368	0.000121223	1.63657	0.173338	0.464264
261	26.31	27.31	40.32	29.26	28.38	sp|P21980|TGM2_HUMAN	Protein-glutamine gamma-glutamyltransferase 2 OS=Homo sapiens GN=TGM2 PE=1 SV=2	20	0.674521	0.000108928	1.16429	0.579338	0.785341	0.792768	0.000400588	1.11005	0.71417	0.880015	0.109499	7.02718e-06	1.89793	0.0576939	0.207821
262	26.27	32.2	48.13	39.7	34.64	sp|Q9H4M9|EHD1_HUMAN	EH domain-containing protein 1 OS=Homo sapiens GN=EHD1 PE=1 SV=2	16	0.950999	0.362882	1.12141	0.848042	1.06645	1.06338	0.211071	1.1058	0.961635	1.17589	0.480214	9.29766e-05	1.33799	0.358907	0.642521
263	26.23	26.23	46.6	44.66	40.05	sp|P07339|CATD_HUMAN	Cathepsin D OS=Homo sapiens GN=CTSD PE=1 SV=1	17	0.771746	0.000185624	1.11221	0.693888	0.858341	0.908828	0.222984	1.17596	0.772837	1.06875	1.0675	0.334814	1.15217	0.926511	1.22995
264	26.18	26.33	35.6	29.58	27.78	sp|P35222|CTNB1_HUMAN	Catenin beta-1 OS=Homo sapiens GN=CTNNB1 PE=1 SV=1	18	0.720248	0.000364714	1.15705	0.622488	0.833361	0.808108	0.00742057	1.15534	0.699454	0.933641	0.754884	0.00155813	1.16254	0.649342	0.877581
265	26.12	27.35	67.33	58.33	54.33	sp|O15144|ARPC2_HUMAN	Actin-related protein 2/3 complex subunit 2 OS=Homo sapiens GN=ARPC2 PE=1 SV=1	15	0.745257	0.000890857	1.15984	0.642551	0.864379	0.858857	0.0562377	1.16978	0.734205	1.00467	0.644257	2.7122e-05	1.16249	0.554206	0.74894
266	26.07	26.48	76.69	60.39	58.71	sp|Q15365|PCBP1_HUMAN	Poly(rC)-binding protein 1 OS=Homo sapiens GN=PCBP1 PE=1 SV=2	18	0.887666	0.263976	1.257	0.706176	1.1158	0.838367	0.0467378	1.18893	0.705143	0.996761	1.61134	0.00491847	1.33134	1.21032	2.14524
267	25.95	26.14	43.42	34.69	26.89	sp|Q9Y2D5|AKAP2_HUMAN	A-kinase anchor protein 2 OS=Homo sapiens GN=AKAP2 PE=1 SV=3	15	1.10735	0.0803978	1.12305	0.986017	1.24361	1.11735	0.0366264	1.10852	1.00797	1.23861	0.316023	0.00371339	2.03603	0.155215	0.643431
268	25.89	26.1	72.51	66.67	66.67	sp|P19105|ML12A_HUMAN	Myosin regulatory light chain 12A OS=Homo sapiens GN=MYL12A PE=1 SV=2	23	1.03358	0.848895	1.57029	0.658213	1.62302	1.04733	0.605705	1.2579	0.832595	1.31743	0.611533	0.120712	2.00247	0.305389	1.22458
268	0	26.1	72.09	66.28	66.28	sp|O14950|ML12B_HUMAN	Myosin regulatory light chain 12B OS=Homo sapiens GN=MYL12B PE=1 SV=2	23
269	25.68	30.77	35.2	26.11	19.93	sp|Q92598|HS105_HUMAN	Heat shock protein 105 kDa OS=Homo sapiens GN=HSPH1 PE=1 SV=1	15	0.921901	0.0927811	1.10152	0.836938	1.01549	0.971806	0.604177	1.12262	0.865658	1.09097	2.22244	0.000112684	1.38177	1.6084	3.0709
270	25.67	25.77	56.35	47.72	42.39	sp|Q9UQ80|PA2G4_HUMAN	Proliferation-associated protein 2G4 OS=Homo sapiens GN=PA2G4 PE=1 SV=3	15	0.980036	0.709663	1.11991	0.875103	1.09755	1.03737	0.469389	1.11108	0.933662	1.1526	1.72651	0.000278344	1.28018	1.34865	2.21025
271	25.64	27.69	47.26	36.85	28.83	sp|Q92945|FUBP2_HUMAN	Far upstream element-binding protein 2 OS=Homo sapiens GN=KHSRP PE=1 SV=4	20	1.07998	0.304979	1.16692	0.925496	1.26024	1.10492	0.262957	1.20057	0.920328	1.32653	2.20114	5.81037e-05	1.35558	1.62376	2.98382
272	25.62	25.7	60.85	47.32	45.35	sp|P04899|GNAI2_HUMAN	Guanine nucleotide-binding protein G(i) subunit alpha-2 OS=Homo sapiens GN=GNAI2 PE=1 SV=3	15	0.830981	0.0161296	1.15093	0.722009	0.9564	0.839549	0.022069	1.15302	0.728128	0.96802	1.1689	0.019391	1.13133	1.03321	1.32241
273	25.56	25.58	74.06	71.7	68.4	sp|P61019|RAB2A_HUMAN	Ras-related protein Rab-2A OS=Homo sapiens GN=RAB2A PE=1 SV=1	14	1.11166	0.0439008	1.1079	1.0034	1.23161	1.05231	0.299255	1.10784	0.949882	1.16579	0.589349	2.47951e-05	1.19022	0.495158	0.701457
274	25.52	25.6	51.25	40.68	37.28	sp|P00367|DHE3_HUMAN	Glutamate dehydrogenase 1, mitochondrial OS=Homo sapiens GN=GLUD1 PE=1 SV=2	17	1.03214	0.615573	1.14203	0.903772	1.17873	1.04984	0.349682	1.11438	0.942086	1.16993	0.808338	0.0594668	1.24928	0.647044	1.00984
275	25.42	25.42	51.59	49.39	46.21	sp|P54727|RD23B_HUMAN	UV excision repair protein RAD23 homolog B OS=Homo sapiens GN=RAD23B PE=1 SV=1	16	1.0142	0.892674	1.25835	0.805977	1.27621	1.15793	0.281813	1.33606	0.866676	1.54705	0.656366	0.00297535	1.26662	0.518201	0.831368
276	25.24	25.34	27	18.61	15.46	sp|P06756|ITAV_HUMAN	Integrin alpha-V OS=Homo sapiens GN=ITGAV PE=1 SV=2	15	0.930831	0.466813	1.2294	0.757142	1.14436	0.992832	0.933989	1.20201	0.825978	1.19339	0.420955	0.000405762	1.4867	0.283146	0.625835
277	25.21	25.21	52.42	42.07	40.31	sp|P42167|LAP2B_HUMAN	Lamina-associated polypeptide 2, isoforms beta/gamma OS=Homo sapiens GN=TMPO PE=1 SV=2	18	1.06777	0.679334	1.46882	0.726955	1.56836	1.02972	0.846475	1.44679	0.711732	1.48979	2.39673	0.00331921	1.53396	1.56244	3.67649
278	25.16	25.16	64.98	63.72	51.74	sp|P05388|RLA0_HUMAN	60S acidic ribosomal protein P0 OS=Homo sapiens GN=RPLP0 PE=1 SV=1	13	0.688519	0.00109011	1.20985	0.569093	0.833007	1.08653	0.525347	1.31842	0.824114	1.43251	1.49102	0.00117419	1.22865	1.21354	1.83194
279	25.08	25.11	85.9	85.9	81.5	sp|P80723|BASP1_HUMAN	Brain acid soluble protein 1 OS=Homo sapiens GN=BASP1 PE=1 SV=2	18	1.2987	0.052512	1.30292	0.996761	1.6921	1.08068	0.707415	1.54776	0.698223	1.67263	0.0655733	2.64226e-06	2.11058	0.0310688	0.138398
280	25.03	26.41	69.55	61.94	58.48	sp|Q15181|IPYR_HUMAN	Inorganic pyrophosphatase OS=Homo sapiens GN=PPA1 PE=1 SV=2	17	0.789121	0.00899803	1.18041	0.668512	0.931488	0.780315	0.00912639	1.19023	0.655598	0.928758	2.16876	5.4994e-06	1.24469	1.74241	2.69943
281	24.95	25.23	25.47	14.4	11.72	sp|Q14152|EIF3A_HUMAN	Eukaryotic translation initiation factor 3 subunit A OS=Homo sapiens GN=EIF3A PE=1 SV=1	13	1.20374	0.00802569	1.13872	1.05711	1.37072	1.30634	0.00443059	1.18672	1.10081	1.55026	0.584825	0.021213	1.56082	0.37469	0.912808
282	24.94	24.98	59.57	59.57	56.32	sp|P47756|CAPZB_HUMAN	F-actin-capping protein subunit beta OS=Homo sapiens GN=CAPZB PE=1 SV=4	17	0.810956	0.0316425	1.20719	0.671773	0.978975	0.847736	0.023758	1.14996	0.737191	0.974858	0.593717	6.61459e-05	1.22129	0.48614	0.725099
283	24.9	25.73	34.06	19.61	18.4	sp|Q99613|EIF3C_HUMAN	Eukaryotic translation initiation factor 3 subunit C OS=Homo sapiens GN=EIF3C PE=1 SV=1	15	1.01834	0.760996	1.13474	0.897428	1.15555	1.11207	0.0499014	1.11199	1.00007	1.23661	0.833863	0.0478784	1.19684	0.69672	0.998001
284	24.9	25.06	36.1	19.63	15.92	sp|P19367|HXK1_HUMAN	Hexokinase-1 OS=Homo sapiens GN=HK1 PE=1 SV=3	14	0.963604	0.510907	1.12399	0.857302	1.08309	1.1123	0.0540303	1.11462	0.99792	1.23979	0.350589	1.35001e-05	1.43367	0.24454	0.502628
285	24.87	24.92	27.5	19.53	16.84	sp|Q02952|AKA12_HUMAN	A-kinase anchor protein 12 OS=Homo sapiens GN=AKAP12 PE=1 SV=4	17	1.32609	0.0337555	1.29338	1.02529	1.71513	1.09629	0.50946	1.33815	0.819257	1.467	0.598655	0.0754252	1.77376	0.337506	1.06187
286	24.85	26.16	57.84	48.59	47.04	sp|P62333|PRS10_HUMAN	26S protease regulatory subunit 10B OS=Homo sapiens GN=PSMC6 PE=1 SV=1	17	0.972845	0.571131	1.10776	0.878211	1.07768	1.01569	0.746117	1.107	0.917515	1.12436	1.29577	0.000171059	1.11363	1.16355	1.44301
287	24.74	25.88	50.54	40.35	37.31	sp|Q02818|NUCB1_HUMAN	Nucleobindin-1 OS=Homo sapiens GN=NUCB1 PE=1 SV=4	14	0.954732	0.534956	1.16906	0.816664	1.11614	1.00792	0.925481	1.19455	0.843771	1.20401	0.747852	0.00780914	1.22256	0.611711	0.914292
288	24.63	24.63	54.4	48.43	48.43	sp|P60891|PRPS1_HUMAN	Ribose-phosphate pyrophosphokinase 1 OS=Homo sapiens GN=PRPS1 PE=1 SV=2	19	0.739001	0.208402	1.7136	0.431256	1.26635	0.648235	0.107161	1.76539	0.367191	1.14439	0.168728	0.00825326	2.94976	0.0572006	0.497707
289	24.6	24.6	49.41	39.56	37.52	sp|P14866|HNRPL_HUMAN	Heterogeneous nuclear ribonucleoprotein L OS=Homo sapiens GN=HNRNPL PE=1 SV=2	19	0.875305	0.0259873	1.12109	0.780763	0.981295	0.954426	0.337318	1.10705	0.862135	1.0566	1.78499	3.76094e-07	1.13522	1.57237	2.02635
290	24.57	68.61	92.31	88.59	86.21	sp|P68032|ACTC_HUMAN	Actin, alpha cardiac muscle 1 OS=Homo sapiens GN=ACTC1 PE=1 SV=1	157	0.902781	0.241036	1.20784	0.747431	1.09042	0.974859	0.900575	1.59182	0.612419	1.5518	0.560155	0.208167	2.68746	0.208433	1.50539
290	0	66.3	92.31	88.59	86.21	sp|P62736|ACTA_HUMAN	Actin, aortic smooth muscle OS=Homo sapiens GN=ACTA2 PE=1 SV=1	157
290	0	64.25	92.29	88.56	82.98	sp|P63267|ACTH_HUMAN	Actin, gamma-enteric smooth muscle OS=Homo sapiens GN=ACTG2 PE=1 SV=1	152
291	24.45	24.64	86.83	70.46	66.55	sp|P29692|EF1D_HUMAN	Elongation factor 1-delta OS=Homo sapiens GN=EEF1D PE=1 SV=5	20	0.745828	0.155321	1.52665	0.488539	1.13862	0.925778	0.492397	1.27001	0.728951	1.17575	1.49326	0.000772501	1.21179	1.23227	1.80952
292	24.39	24.9	68.62	54.14	54.14	sp|P30084|ECHM_HUMAN	Enoyl-CoA hydratase, mitochondrial OS=Homo sapiens GN=ECHS1 PE=1 SV=4	14	0.897064	0.158953	1.17234	0.765189	1.05167	0.827058	0.0351886	1.1898	0.695123	0.984035	3.96253	1.45336e-06	1.35498	2.92441	5.36916
293	24.35	24.39	77.27	72.08	72.08	sp|P63241|IF5A1_HUMAN	Eukaryotic translation initiation factor 5A-1 OS=Homo sapiens GN=EIF5A PE=1 SV=2	20	1.4873	0.0332582	1.43215	1.03851	2.13003	1.10055	0.382516	1.26089	0.872831	1.38767	0.575377	0.00383915	1.39592	0.412184	0.803182
294	24.33	24.41	58.91	50.76	50.45	sp|Q15293|RCN1_HUMAN	Reticulocalbin-1 OS=Homo sapiens GN=RCN1 PE=1 SV=1	16	1.04798	0.570435	1.19128	0.879705	1.24843	1.25548	0.0269917	1.21757	1.03113	1.52863	0.211293	9.36686e-05	1.80494	0.117064	0.381372
295	24.23	24.31	61.45	55.82	55.82	sp|Q06323|PSME1_HUMAN	Proteasome activator complex subunit 1 OS=Homo sapiens GN=PSME1 PE=1 SV=1	13	0.773328	0.000235395	1.11164	0.695662	0.859664	0.908461	0.0711829	1.11162	0.817243	1.00986	1.81522	1.80217e-06	1.15439	1.57245	2.09548
296	24.08	24.5	57.91	46.77	36.3	sp|P31943|HNRH1_HUMAN	Heterogeneous nuclear ribonucleoprotein H OS=Homo sapiens GN=HNRNPH1 PE=1 SV=4	18	0.883991	0.334785	1.346	0.656754	1.18985	0.941887	0.745639	1.56664	0.601215	1.4756	3.94226	0.00708123	2.23264	1.76574	8.80163
297	24.04	24.24	57.84	47.39	43.14	sp|P07910|HNRPC_HUMAN	Heterogeneous nuclear ribonucleoproteins C1/C2 OS=Homo sapiens GN=HNRNPC PE=1 SV=4	16	0.897209	0.0666837	1.12448	0.797889	1.00889	1.06434	0.3879	1.16493	0.913654	1.23988	1.52028	5.13066e-05	1.15514	1.3161	1.75613
298	23.99	24.97	54.97	45.36	40.73	sp|Q8TDX7|NEK7_HUMAN	Serine/threonine-protein kinase Nek7 OS=Homo sapiens GN=NEK7 PE=1 SV=1	13	0.603101	7.34424e-07	1.11765	0.539617	0.674054	0.637082	0.000106921	1.18401	0.538071	0.754311	0.183592	2.29445e-06	1.5195	0.120824	0.278969
299	23.92	32.81	60.32	47.35	38.62	sp|P51991|ROA3_HUMAN	Heterogeneous nuclear ribonucleoprotein A3 OS=Homo sapiens GN=HNRNPA3 PE=1 SV=2	21	0.925686	0.235756	1.14512	0.808372	1.06002	0.974443	0.644968	1.12782	0.864004	1.099	1.33119	0.00706361	1.21014	1.10003	1.61093
300	23.9	24.23	52.05	45.64	44.1	sp|Q6NZI2|PTRF_HUMAN	Polymerase I and transcript release factor OS=Homo sapiens GN=PTRF PE=1 SV=1	17	1.31806	0.0543201	1.32584	0.994131	1.74753	1.27708	0.0111119	1.19558	1.06817	1.52684	0.230651	9.97852e-06	1.57696	0.146263	0.363728
301	23.88	23.88	84.77	84.77	84.77	sp|P60660|MYL6_HUMAN	Myosin light polypeptide 6 OS=Homo sapiens GN=MYL6 PE=1 SV=2	38	0.951268	0.647134	1.26602	0.751385	1.20432	0.763989	0.00522271	1.18377	0.645387	0.904388	0.553067	0.00180808	1.36842	0.404165	0.756826
302	23.82	23.89	27.48	17.64	15.04	sp|Q08211|DHX9_HUMAN	ATP-dependent RNA helicase A OS=Homo sapiens GN=DHX9 PE=1 SV=4	13	1.16867	0.016352	1.12994	1.03428	1.32053	1.33533	0.00834691	1.22273	1.09208	1.63275	1.24756	0.0139397	1.18326	1.05435	1.47619
303	23.78	23.82	59.28	50	44.61	sp|P40925|MDHC_HUMAN	Malate dehydrogenase, cytoplasmic OS=Homo sapiens GN=MDH1 PE=1 SV=4	12	0.976094	0.756718	1.18448	0.82407	1.15616	1.23464	0.113338	1.31078	0.941912	1.61834	1.23931	0.0996389	1.30138	0.952306	1.61282
304	23.75	32.51	55.8	37.88	34.98	sp|P20700|LMNB1_HUMAN	Lamin-B1 OS=Homo sapiens GN=LMNB1 PE=1 SV=2	17	1.04287	0.591709	1.18057	0.883366	1.23118	1.1155	0.154124	1.1695	0.95383	1.30458	2.73134	2.77272e-07	1.23841	2.20551	3.38253
305	23.72	24.41	39.23	24.23	21.92	sp|Q99798|ACON_HUMAN	Aconitate hydratase, mitochondrial OS=Homo sapiens GN=ACO2 PE=1 SV=2	14	0.944958	0.447154	1.16796	0.809065	1.10368	0.982825	0.758804	1.12601	0.872841	1.10667	1.75571	0.00469399	1.43277	1.2254	2.51553
306	23.66	23.7	66.29	62.36	57.3	sp|P62913|RL11_HUMAN	60S ribosomal protein L11 OS=Homo sapiens GN=RPL11 PE=1 SV=2	12	1.03572	0.593261	1.15076	0.90003	1.19186	1.08005	0.495993	1.27214	0.848997	1.37397	0.763452	0.0204547	1.24555	0.612945	0.950916
307	23.62	23.66	65.23	55.56	38.35	sp|Q14192|FHL2_HUMAN	Four and a half LIM domains protein 2 OS=Homo sapiens GN=FHL2 PE=1 SV=3	11	0.955593	0.566718	1.17826	0.811019	1.12594	0.928956	0.320301	1.16403	0.798052	1.08133	0.403158	0.0601694	2.59077	0.155613	1.04449
308	23.6	23.66	39.15	36.62	27.04	sp|Q14103|HNRPD_HUMAN	Heterogeneous nuclear ribonucleoprotein D0 OS=Homo sapiens GN=HNRNPD PE=1 SV=1	12	1.09879	0.535777	1.38724	0.792068	1.52428	1.17413	0.0966778	1.21544	0.966013	1.42709	2.96824	5.03665e-06	1.31692	2.25392	3.90895
309	23.56	23.88	57.87	56.46	56.46	sp|Q12907|LMAN2_HUMAN	Vesicular integral-membrane protein VIP36 OS=Homo sapiens GN=LMAN2 PE=1 SV=1	20	0.640535	2.11286e-05	1.1419	0.560936	0.731431	0.872512	0.0572395	1.15194	0.757429	1.00508	0.643077	0.000228636	1.19213	0.539434	0.766633
310	23.52	23.56	46.02	43.36	34.07	sp|P16401|H15_HUMAN	Histone H1.5 OS=Homo sapiens GN=HIST1H1B PE=1 SV=3	15	1.4854	0.0324969	1.41874	1.04699	2.10739	1.24249	0.351244	1.69175	0.734446	2.10198	1.75359	0.0565171	1.79162	0.978776	3.14177
311	23.44	23.44	83.45	60	54.48	sp|P39019|RS19_HUMAN	40S ribosomal protein S19 OS=Homo sapiens GN=RPS19 PE=1 SV=2	15	1.60233	0.00607968	1.35863	1.17937	2.17698	1.43611	0.0497721	1.43549	1.00043	2.06152	1.25465	0.0860773	1.30324	0.962712	1.63511
312	23.41	23.55	71.01	68.12	68.12	sp|P51149|RAB7A_HUMAN	Ras-related protein Rab-7a OS=Homo sapiens GN=RAB7A PE=1 SV=1	13	1.03704	0.504521	1.12419	0.922479	1.16584	1.01515	0.769021	1.11739	0.9085	1.13431	0.837039	0.00506125	1.11727	0.749182	0.9352
313	23.36	24	30.3	21.52	12.9	sp|P26640|SYVC_HUMAN	Valine--tRNA ligase OS=Homo sapiens GN=VARS PE=1 SV=4	12	1.08393	0.286465	1.16626	0.929406	1.26414	1.1552	0.0309528	1.13834	1.01481	1.31501	0.935417	0.34255	1.15436	0.810337	1.0798
314	23.22	24.64	24.57	16.41	13.92	sp|P16615|AT2A2_HUMAN	Sarcoplasmic/endoplasmic reticulum calcium ATPase 2 OS=Homo sapiens GN=ATP2A2 PE=1 SV=1	12	1.49901	5.44426e-05	1.16442	1.28735	1.74547	1.67522	1.16726e-05	1.18222	1.41702	1.98048	0.687155	0.0108331	1.31531	0.522428	0.903822
315	23.16	23.48	46.68	38.94	29.87	sp|P49411|EFTU_HUMAN	Elongation factor Tu, mitochondrial OS=Homo sapiens GN=TUFM PE=1 SV=2	14	0.89712	0.0410058	1.10901	0.808936	0.994918	0.972714	0.671575	1.14686	0.848152	1.11557	2.33319	5.31841e-06	1.2916	1.80643	3.01354
316	23.15	23.44	42.26	36.06	31.86	sp|Q13418|ILK_HUMAN	Integrin-linked protein kinase OS=Homo sapiens GN=ILK PE=1 SV=2	14	0.817945	0.000495054	1.09716	0.745508	0.897421	0.86393	0.00499878	1.09741	0.787241	0.948088	0.396691	4.43721e-06	1.29169	0.307109	0.512403
317	23.14	24.53	55.05	51.6	44.95	sp|P35237|SPB6_HUMAN	Serpin B6 OS=Homo sapiens GN=SERPINB6 PE=1 SV=3	16	0.780523	0.000187224	1.10717	0.704973	0.864169	0.845032	0.00367893	1.10745	0.763046	0.935827	1.36104	5.85332e-05	1.11764	1.21778	1.52115
318	23.07	23.07	38.61	31.01	28.06	sp|P55084|ECHB_HUMAN	Trifunctional enzyme subunit beta, mitochondrial OS=Homo sapiens GN=HADHB PE=1 SV=3	14	0.967718	0.508013	1.11049	0.871434	1.07464	0.992513	0.873162	1.10563	0.89769	1.09735	1.53218	0.000364168	1.20881	1.26751	1.85211
319	22.99	23.48	75.87	67.83	59.09	sp|P52907|CAZA1_HUMAN	F-actin-capping protein subunit alpha-1 OS=Homo sapiens GN=CAPZA1 PE=1 SV=3	18	0.713767	0.0955441	1.50922	0.472938	1.07723	0.735035	0.0371745	1.32897	0.553085	0.976842	0.519074	0.00120387	1.36207	0.381093	0.707015
320	22.98	23.21	29.27	21.99	21.99	sp|P07384|CAN1_HUMAN	Calpain-1 catalytic subunit OS=Homo sapiens GN=CAPN1 PE=1 SV=1	12	0.950959	0.617328	1.24019	0.766785	1.17937	1.2055	0.0576766	1.21426	0.992788	1.46379	0.57359	0.00598941	1.43395	0.400007	0.822498
321	22.88	22.97	60.89	54.03	46.37	sp|P18124|RL7_HUMAN	60S ribosomal protein L7 OS=Homo sapiens GN=RPL7 PE=1 SV=1	12	1.12934	0.118489	1.17197	0.963623	1.32354	1.5734	0.00159532	1.26565	1.24315	1.99137	0.327863	0.00449758	1.97703	0.165837	0.648194
322	22.88	22.92	47.22	31.94	31.94	sp|P23526|SAHH_HUMAN	Adenosylhomocysteinase OS=Homo sapiens GN=AHCY PE=1 SV=4	13	0.886541	0.0209792	1.10388	0.803112	0.978635	1.02466	0.601011	1.10388	0.928232	1.13111	1.74345	6.48094e-08	1.10919	1.57183	1.93382
323	22.68	27.72	52.66	46.38	39.61	sp|O75874|IDHC_HUMAN	Isocitrate dehydrogenase [NADP] cytoplasmic OS=Homo sapiens GN=IDH1 PE=1 SV=2	14	1.20975	0.0034768	1.11979	1.08033	1.35467	1.14625	0.0406899	1.13836	1.00694	1.30485	1.53329	0.000163553	1.1834	1.29566	1.81449
324	22.67	22.71	32.2	24.46	22.28	sp|Q32P28|P3H1_HUMAN	Prolyl 3-hydroxylase 1 OS=Homo sapiens GN=LEPRE1 PE=1 SV=2	13	0.982503	0.74939	1.12487	0.87344	1.10519	1.01606	0.750377	1.11254	0.913278	1.13041	0.541843	0.000124445	1.27163	0.426102	0.689022
325	22.59	23.39	72.56	49.77	49.77	sp|P09429|HMGB1_HUMAN	High mobility group protein B1 OS=Homo sapiens GN=HMGB1 PE=1 SV=3	16	1.15634	0.0372655	1.14372	1.01103	1.32254	0.996358	0.949593	1.13769	0.875772	1.13355	3.493	3.40078e-05	1.41661	2.46575	4.94821
326	22.55	22.99	38.51	25.81	23.38	sp|Q92499|DDX1_HUMAN	ATP-dependent RNA helicase DDX1 OS=Homo sapiens GN=DDX1 PE=1 SV=2	12	0.882419	0.0623088	1.14169	0.772909	1.00744	0.947441	0.486091	1.17664	0.805208	1.1148	0.692582	0.000107306	1.15607	0.599085	0.800672
327	22.54	22.57	50	35.63	31.3	sp|Q16851|UGPA_HUMAN	UTP--glucose-1-phosphate uridylyltransferase OS=Homo sapiens GN=UGP2 PE=1 SV=5	16	0.836029	0.036821	1.18114	0.707817	0.987465	0.945269	0.401043	1.14959	0.82227	1.08667	0.652636	0.000435136	1.22166	0.53422	0.7973
328	22.46	22.54	55.43	50.29	42.86	sp|Q9Y3F4|STRAP_HUMAN	Serine-threonine kinase receptor-associated protein OS=Homo sapiens GN=STRAP PE=1 SV=1	11	0.908544	0.063856	1.10781	0.820124	1.0065	0.949709	0.342244	1.12042	0.847638	1.06407	1.58869	2.37466e-05	1.1639	1.36497	1.84907
329	22.4	22.4	65.58	61.69	48.05	sp|O14579|COPE_HUMAN	Coatomer subunit epsilon OS=Homo sapiens GN=COPE PE=1 SV=3	12	0.783059	0.00254832	1.14867	0.681711	0.899473	0.73638	0.00474817	1.21048	0.608337	0.891373	1.00231	0.982317	1.25093	0.801248	1.25382
330	22.36	22.36	66.05	48.15	43.83	sp|P67809|YBOX1_HUMAN	Nuclease-sensitive element-binding protein 1 OS=Homo sapiens GN=YBX1 PE=1 SV=3	28	1.01393	0.887265	1.24927	0.811621	1.26667	1.006	0.936415	1.18649	0.847875	1.19361	1.30093	0.0615346	1.32285	0.98343	1.72092
331	22.22	22.27	49.29	36.16	32.06	sp|P20810|ICAL_HUMAN	Calpastatin OS=Homo sapiens GN=CAST PE=1 SV=4	13	1.27283	0.041572	1.25944	1.01063	1.60305	1.25961	0.0222357	1.21244	1.03891	1.5272	1.30267	0.235491	1.58018	0.824384	2.05845
332	22.21	22.31	64.37	55.56	50.96	sp|Q14847|LASP1_HUMAN	LIM and SH3 domain protein 1 OS=Homo sapiens GN=LASP1 PE=1 SV=2	18	1.56299	0.011602	1.39116	1.12352	2.17437	1.74487	0.00205325	1.37216	1.27162	2.39425	0.344701	0.000666122	1.69081	0.203868	0.582823
333	22.14	29.81	87.04	61.54	56.28	sp|P61981|1433G_HUMAN	14-3-3 protein gamma OS=Homo sapiens GN=YWHAG PE=1 SV=2	23	0.819693	0.0764006	1.25199	0.654714	1.02625	0.829612	0.171027	1.32848	0.624482	1.10212	1.88961	0.0218684	1.68248	1.12311	3.17922
334	22.13	24.72	60.88	58.16	56.46	sp|P45880|VDAC2_HUMAN	Voltage-dependent anion-selective channel protein 2 OS=Homo sapiens GN=VDAC2 PE=1 SV=2	20	0.804641	0.00133063	1.11629	0.720818	0.898212	0.866215	0.0155407	1.1162	0.776041	0.966867	1.22381	0.00203294	1.11501	1.09758	1.36457
335	22.11	22.47	37.34	28.11	24.89	sp|O75390|CISY_HUMAN	Citrate synthase, mitochondrial OS=Homo sapiens GN=CS PE=1 SV=2	12	0.880654	0.101578	1.1695	0.753014	1.02993	0.972649	0.607603	1.12241	0.866574	1.09171	2.8455	4.94067e-08	1.19309	2.38498	3.39495
336	22.01	22.28	35.16	33.92	23.19	sp|O75718|CRTAP_HUMAN	Cartilage-associated protein OS=Homo sapiens GN=CRTAP PE=1 SV=1	10	0.777388	0.00608455	1.17958	0.659037	0.916993	0.825607	0.0176794	1.16413	0.709203	0.961116	0.855708	0.0892012	1.20155	0.712168	1.02818
337	22.01	22.23	47.98	42.6	35.87	sp|O15173|PGRC2_HUMAN	Membrane-associated progesterone receptor component 2 OS=Homo sapiens GN=PGRMC2 PE=1 SV=1	12	1.18209	0.0153532	1.1339	1.0425	1.34038	1.13296	0.0696827	1.14744	0.987382	1.3	0.424123	0.000157846	1.34532	0.315258	0.570582
338	22	22.07	17.25	13.61	13.61	sp|P16070|CD44_HUMAN	CD44 antigen OS=Homo sapiens GN=CD44 PE=1 SV=3	15	1.34842	0.00160135	1.16412	1.15831	1.56973	1.85811	0.00241025	1.3994	1.32778	2.60024	0.870386	0.406302	1.43397	0.606978	1.24811
339	21.98	21.98	71.48	67.15	56.32	sp|P16152|CBR1_HUMAN	Carbonyl reductase [NADPH] 1 OS=Homo sapiens GN=CBR1 PE=1 SV=3	13	0.888045	0.0803685	1.14735	0.773999	1.0189	1.00622	0.9516	1.26271	0.796876	1.27057	0.299793	0.000117105	1.44836	0.206988	0.434209
340	21.97	22.36	62.34	57.91	51.9	sp|P15121|ALDR_HUMAN	Aldose reductase OS=Homo sapiens GN=AKR1B1 PE=1 SV=3	16	1.01394	0.788735	1.11733	0.907464	1.1329	0.959921	0.480486	1.13121	0.848582	1.08587	1.45583	1.46774e-05	1.11922	1.30076	1.6294
341	21.74	21.92	34.24	17.66	12.89	sp|Q3SY69|AL1L2_HUMAN	Mitochondrial 10-formyltetrahydrofolate dehydrogenase OS=Homo sapiens GN=ALDH1L2 PE=1 SV=2	12	1.06156	0.307921	1.1282	0.940937	1.19765	1.24425	0.00580122	1.15594	1.07639	1.43829	0.329751	0.000265665	1.64753	0.200148	0.543276
342	21.73	21.75	69.17	60.83	55.83	sp|P51858|HDGF_HUMAN	Hepatoma-derived growth factor OS=Homo sapiens GN=HDGF PE=1 SV=1	15	1.124	0.0839904	1.14475	0.981875	1.2867	1.05674	0.387185	1.14341	0.9242	1.20829	1.95952	3.96182e-05	1.26208	1.55262	2.47307
343	21.69	21.94	37.34	25.86	22.16	sp|Q16891|IMMT_HUMAN	Mitochondrial inner membrane protein OS=Homo sapiens GN=IMMT PE=1 SV=1	11	1.1851	0.0343236	1.16709	1.01544	1.38312	1.25183	0.00836264	1.16511	1.07444	1.45852	1.09406	0.336113	1.21924	0.897334	1.33392
344	21.66	21.75	89.81	69.42	57.28	sp|O43399|TPD54_HUMAN	Tumor protein D54 OS=Homo sapiens GN=TPD52L2 PE=1 SV=2	12	1.13343	0.162363	1.20037	0.944227	1.36054	1.36247	0.0213539	1.29097	1.05538	1.75891	0.61447	1.63001e-05	1.17185	0.524358	0.720068
345	21.62	22.23	64.63	52.66	42.29	sp|Q9UNM6|PSD13_HUMAN	26S proteasome non-ATPase regulatory subunit 13 OS=Homo sapiens GN=PSMD13 PE=1 SV=2	12	1.00646	0.932631	1.17504	0.856531	1.18263	1.10918	0.0867717	1.12841	0.982955	1.25161	1.43695	0.00269838	1.23609	1.1625	1.77619
346	21.62	21.7	75.37	69.12	52.21	sp|P35232|PHB_HUMAN	Prohibitin OS=Homo sapiens GN=PHB PE=1 SV=1	11	0.784428	0.00186534	1.14438	0.685461	0.897682	0.823091	0.00229431	1.11769	0.736425	0.919958	1.99539	6.17037e-05	1.29338	1.54278	2.5808
347	21.59	22.04	57.25	43.92	40.98	sp|P07954|FUMH_HUMAN	Fumarate hydratase, mitochondrial OS=Homo sapiens GN=FH PE=1 SV=3	13	0.939003	0.552603	1.2498	0.751322	1.17357	0.961876	0.668561	1.21128	0.794099	1.1651	3.41955	1.3322e-06	1.37264	2.49122	4.69381
348	21.59	21.59	50	37.59	37.59	sp|P15559|NQO1_HUMAN	NAD(P)H dehydrogenase [quinone] 1 OS=Homo sapiens GN=NQO1 PE=1 SV=1	16	1.17543	0.21227	1.31648	0.892856	1.54742	1.01583	0.88737	1.28103	0.792976	1.30131	3.21575	1.69567e-05	1.34406	2.39257	4.32216
349	21.48	21.95	60	50.85	49.49	sp|P54920|SNAA_HUMAN	Alpha-soluble NSF attachment protein OS=Homo sapiens GN=NAPA PE=1 SV=3	12	0.869591	0.0192195	1.11962	0.776683	0.973612	0.842112	0.00119045	1.0941	0.769687	0.921354	2.02072	9.33972e-09	1.12574	1.79502	2.2748
350	21.39	21.39	71.11	71.11	67.78	sp|P18085|ARF4_HUMAN	ADP-ribosylation factor 4 OS=Homo sapiens GN=ARF4 PE=1 SV=3	12	0.889043	0.362803	1.33946	0.663733	1.19084	0.992757	0.954249	1.34636	0.737362	1.33661	0.408732	1.94485e-05	1.19852	0.341031	0.489873
351	21.32	21.96	29.98	26.82	25.88	sp|O75131|CPNE3_HUMAN	Copine-3 OS=Homo sapiens GN=CPNE3 PE=1 SV=1	12	0.907676	0.1637	1.15545	0.785563	1.04877	0.964036	0.536414	1.13757	0.847449	1.09666	1.28116	0.122111	1.38879	0.922504	1.77926
352	21.32	21.85	41.89	34.87	34.87	sp|Q9Y265|RUVB1_HUMAN	RuvB-like 1 OS=Homo sapiens GN=RUVBL1 PE=1 SV=1	14	0.867727	0.0171034	1.11708	0.776779	0.969323	0.979302	0.684351	1.11775	0.876135	1.09462	1.38497	0.00144153	1.18149	1.17223	1.63633
353	21.31	21.57	68.27	58.17	53.85	sp|P62241|RS8_HUMAN	40S ribosomal protein S8 OS=Homo sapiens GN=RPS8 PE=1 SV=2	17	1.25462	0.0186036	1.19735	1.04783	1.50222	1.4909	0.0107117	1.32895	1.12186	1.98133	0.332694	2.15776e-05	1.38909	0.239506	0.46214
354	21.3	22.42	57.5	40.28	35.56	sp|P28482|MK01_HUMAN	Mitogen-activated protein kinase 1 OS=Homo sapiens GN=MAPK1 PE=1 SV=3	14	0.823752	0.0300137	1.18405	0.695709	0.97536	0.822726	0.0531099	1.2197	0.674531	1.00348	0.739651	0.00885298	1.21976	0.606392	0.902194
355	21.25	23.93	34.65	29.5	28.32	sp|P50995|ANX11_HUMAN	Annexin A11 OS=Homo sapiens GN=ANXA11 PE=1 SV=1	13	2.08817	1.45845e-07	1.14804	1.8189	2.39731	1.9975	1.95914e-06	1.18299	1.68852	2.36301	0.535139	0.158263	2.48195	0.215612	1.32819
356	21.22	24.3	67.96	61.81	52.1	sp|Q99439|CNN2_HUMAN	Calponin-2 OS=Homo sapiens GN=CNN2 PE=1 SV=4	15	0.883449	0.209515	1.22475	0.72133	1.082	0.911105	0.239648	1.17725	0.773928	1.0726	0.439466	0.00084338	1.50954	0.291126	0.663391
357	21.2	21.49	29.48	19.78	16.46	sp|P55884|EIF3B_HUMAN	Eukaryotic translation initiation factor 3 subunit B OS=Homo sapiens GN=EIF3B PE=1 SV=3	11	0.878909	0.0401447	1.1299	0.777862	0.993083	1.00434	0.926095	1.1056	0.908407	1.1104	0.797908	0.00523571	1.15394	0.691465	0.920736
358	21.19	21.23	90.6	89.93	89.93	sp|P62158|CALM_HUMAN	Calmodulin OS=Homo sapiens GN=CALM1 PE=1 SV=2	28	0.91582	0.580707	1.42232	0.643894	1.30259	0.81609	0.252253	1.462	0.5582	1.19313	2.77541	0.00340994	1.77413	1.56437	4.92394
359	21.17	21.17	56.91	41.49	38.56	sp|P61163|ACTZ_HUMAN	Alpha-centractin OS=Homo sapiens GN=ACTR1A PE=1 SV=1	15	0.924088	0.329869	1.21864	0.758293	1.12613	0.976684	0.756084	1.21758	0.802154	1.18919	0.906223	0.247052	1.22363	0.740604	1.10888
360	21.15	21.43	86.41	77.17	60.33	sp|P61224|RAP1B_HUMAN	Ras-related protein Rap-1b OS=Homo sapiens GN=RAP1B PE=1 SV=1	14	1.06578	0.639292	1.65071	0.645649	1.75929	0.942851	0.639924	1.59027	0.592887	1.49939	0.26546	0.113887	8.25404	0.0321612	2.19112
361	21.15	21.41	39.7	30.71	27.34	sp|O43242|PSMD3_HUMAN	26S proteasome non-ATPase regulatory subunit 3 OS=Homo sapiens GN=PSMD3 PE=1 SV=2	11	1.05901	0.253591	1.11043	0.953694	1.17595	1.179	0.00533163	1.11043	1.06175	1.30919	0.624065	9.65741e-05	1.19071	0.52411	0.743083
362	21.06	22.33	26.1	15.45	13.9	sp|Q86VP6|CAND1_HUMAN	Cullin-associated NEDD8-dissociated protein 1 OS=Homo sapiens GN=CAND1 PE=1 SV=2	15	1.02177	0.775319	1.17594	0.868901	1.20154	1.14242	0.0411668	1.13516	1.0064	1.29683	1.01373	0.906588	1.28408	0.789466	1.30171
363	21.04	21.29	41.83	19.69	19.69	sp|P49748|ACADV_HUMAN	Very long-chain specific acyl-CoA dehydrogenase, mitochondrial OS=Homo sapiens GN=ACADVL PE=1 SV=1	14	0.954799	0.5157	1.16526	0.819388	1.11259	0.967255	0.675628	1.18781	0.814316	1.14892	2.94099	8.50847e-07	1.2518	2.3494	3.68154
364	21.03	21.62	60.59	36.9	34.17	sp|P17980|PRS6A_HUMAN	26S protease regulatory subunit 6A OS=Homo sapiens GN=PSMC3 PE=1 SV=3	11	0.966959	0.577516	1.14056	0.847796	1.10287	1.09114	0.167066	1.14027	0.956915	1.2442	1.11188	0.0999994	1.13981	0.975492	1.26734
365	21.03	21.11	67.27	58.26	47.75	sp|P20042|IF2B_HUMAN	Eukaryotic translation initiation factor 2 subunit 2 OS=Homo sapiens GN=EIF2S2 PE=1 SV=2	10	0.980233	0.691165	1.11199	0.881511	1.09001	1.14306	0.0596476	1.15025	0.993753	1.31481	0.743907	0.000755085	1.15736	0.642759	0.860972
366	21.03	21.03	39.36	29.82	26.97	sp|Q15046|SYK_HUMAN	Lysine--tRNA ligase OS=Homo sapiens GN=KARS PE=1 SV=3	18	0.991008	0.899561	1.16369	0.851609	1.15322	1.09281	0.198957	1.15215	0.948494	1.25907	1.13655	0.180121	1.21551	0.935035	1.38149
367	20.99	21.09	46.77	41.44	41.44	sp|P25786|PSA1_HUMAN	Proteasome subunit alpha type-1 OS=Homo sapiens GN=PSMA1 PE=1 SV=1	13	0.882869	0.242489	1.24855	0.707112	1.10231	0.902619	0.11052	1.13875	0.792643	1.02785	1.2013	0.0966844	1.24891	0.961873	1.50032
368	20.94	20.94	92.17	92.17	92.17	sp|P05387|RLA2_HUMAN	60S acidic ribosomal protein P2 OS=Homo sapiens GN=RPLP2 PE=1 SV=1	21	1.21994	0.100151	1.28185	0.951707	1.56378	1.22522	0.0553924	1.23283	0.99383	1.51048	1.00004	0.999503	1.1789	0.848283	1.17895
369	20.87	20.97	61.18	57.24	48.68	sp|P62269|RS18_HUMAN	40S ribosomal protein S18 OS=Homo sapiens GN=RPS18 PE=1 SV=3	11	1.05306	0.367157	1.12697	0.934425	1.18677	1.21753	0.00928379	1.14953	1.05916	1.39958	0.894135	0.442281	1.35659	0.659104	1.21298
370	20.87	20.9	40.4	28.91	28.91	sp|Q9Y3I0|RTCB_HUMAN	tRNA-splicing ligase RtcB homolog OS=Homo sapiens GN=C22orf28 PE=1 SV=1	15	0.877406	0.0251929	1.1172	0.785362	0.980237	0.958656	0.418017	1.11781	0.857623	1.07159	0.781054	0.00191423	1.1411	0.684477	0.891259
371	20.82	21.94	72.54	72.54	67.61	sp|Q14019|COTL1_HUMAN	Coactosin-like protein OS=Homo sapiens GN=COTL1 PE=1 SV=3	13	1.46947	0.00025896	1.17392	1.25177	1.72504	1.68788	0.00357076	1.36662	1.23507	2.30669	0.340018	0.000352984	1.5953	0.213137	0.542429
372	20.75	21.26	18.76	8.386	6.14	sp|Q92616|GCN1L_HUMAN	Translational activator GCN1 OS=Homo sapiens GN=GCN1L1 PE=1 SV=6	12	0.998905	0.987993	1.16388	0.858255	1.16261	1.12093	0.169036	1.18297	0.947562	1.32603	0.64166	1.45041e-05	1.16585	0.55038	0.748078
373	20.75	20.87	72.97	45.67	42.26	sp|P12277|KCRB_HUMAN	Creatine kinase B-type OS=Homo sapiens GN=CKB PE=1 SV=1	15	0.999491	0.994272	1.16106	0.86084	1.16047	0.744246	0.117957	1.4628	0.508782	1.08868	12.9612	1.31592e-06	1.98293	6.53636	25.7011
374	20.71	20.85	46.9	36.55	27.59	sp|Q96CW1|AP2M1_HUMAN	AP-2 complex subunit mu OS=Homo sapiens GN=AP2M1 PE=1 SV=2	10	1.08068	0.205182	1.13522	0.951964	1.22681	1.23361	0.10061	1.29411	0.953245	1.59643	0.255175	6.31885e-05	1.61849	0.157662	0.412998
375	20.7	21.8	57.65	31.27	23.78	sp|O95340|PAPS2_HUMAN	Bifunctional 3'-phosphoadenosine 5'-phosphosulfate synthase 2 OS=Homo sapiens GN=PAPSS2 PE=1 SV=2	11	0.932811	0.362907	1.17651	0.792863	1.09746	1.04274	0.636482	1.21086	0.861159	1.26262	0.243537	0.0011496	2.01357	0.120948	0.490378
376	20.64	20.96	34.69	23.91	21.72	sp|Q16822|PCKGM_HUMAN	Phosphoenolpyruvate carboxykinase [GTP], mitochondrial OS=Homo sapiens GN=PCK2 PE=1 SV=3	11	0.821002	0.00747462	1.13878	0.720946	0.934943	0.94515	0.352604	1.13903	0.829781	1.07656	0.524599	0.000517998	1.31945	0.397589	0.692184
377	20.62	21.95	51.55	45.36	34.02	sp|P46781|RS9_HUMAN	40S ribosomal protein S9 OS=Homo sapiens GN=RPS9 PE=1 SV=3	10	1.53473	0.00241465	1.2796	1.19938	1.96384	2.09158	0.000344652	1.3935	1.50095	2.91462	0.403998	5.88162e-05	1.3991	0.288755	0.565234
378	20.6	21.59	76.32	73.68	73.68	sp|P15531|NDKA_HUMAN	Nucleoside diphosphate kinase A OS=Homo sapiens GN=NME1 PE=1 SV=1	20	1.33408	0.150591	1.54786	0.861887	2.06498	1.21306	0.368309	1.65263	0.734017	2.00474	1.68035	0.0459163	1.65737	1.01387	2.78497
379	20.55	22.72	33.8	22.63	20.08	sp|P23246|SFPQ_HUMAN	Splicing factor, proline- and glutamine-rich OS=Homo sapiens GN=SFPQ PE=1 SV=2	15	1.52655	0.00106305	1.22383	1.24735	1.86824	1.74163	0.000470499	1.26512	1.37666	2.20337	1.0139	0.831217	1.15295	0.8794	1.16897
380	20.54	20.73	67.63	57.37	52.24	sp|Q12904|AIMP1_HUMAN	Aminoacyl tRNA synthase complex-interacting multifunctional protein 1 OS=Homo sapiens GN=AIMP1 PE=1 SV=2	15	0.858099	0.193343	1.27697	0.671981	1.09577	0.844727	0.0600516	1.19406	0.70744	1.00866	1.57892	0.000968134	1.24712	1.26605	1.9691
381	20.51	35.71	49.61	37.28	36.02	sp|O43390|HNRPR_HUMAN	Heterogeneous nuclear ribonucleoprotein R OS=Homo sapiens GN=HNRNPR PE=1 SV=1	21	1.0156	0.778331	1.12669	0.901407	1.14427	1.11372	0.0730537	1.12729	0.987959	1.25549	1.75017	7.93501e-05	1.21551	1.43987	2.12734
382	20.5	20.89	47.15	38.5	33.26	sp|P04181|OAT_HUMAN	Ornithine aminotransferase, mitochondrial OS=Homo sapiens GN=OAT PE=1 SV=1	11	0.989046	0.835945	1.12112	0.882195	1.10884	1.09042	0.208406	1.15323	0.945536	1.25751	0.897703	0.297802	1.24276	0.722345	1.11563
383	20.46	22.17	56.94	43.06	38.89	sp|Q02878|RL6_HUMAN	60S ribosomal protein L6 OS=Homo sapiens GN=RPL6 PE=1 SV=3	13	1.45587	0.000285048	1.15997	1.25509	1.68877	1.6828	0.0113588	1.44967	1.16082	2.43949	0.27828	0.00221581	1.98273	0.140352	0.551752
384	20.46	20.47	47.07	41.45	41.45	sp|P24752|THIL_HUMAN	Acetyl-CoA acetyltransferase, mitochondrial OS=Homo sapiens GN=ACAT1 PE=1 SV=1	14	1.088	0.219835	1.15732	0.940101	1.25916	1.07704	0.411536	1.2184	0.883974	1.31227	2.72676	4.57802e-05	1.33783	2.03819	3.64795
385	20.35	21.5	40.56	35.31	30.07	sp|Q96I24|FUBP3_HUMAN	Far upstream element-binding protein 3 OS=Homo sapiens GN=FUBP3 PE=1 SV=2	12	0.854244	0.10814	1.22011	0.700138	1.04227	0.887677	0.137856	1.17891	0.752963	1.04649	1.04515	0.720106	1.30595	0.800299	1.36492
386	20.34	20.39	49.5	34.33	25.55	sp|P14868|SYDC_HUMAN	Aspartate--tRNA ligase, cytoplasmic OS=Homo sapiens GN=DARS PE=1 SV=2	10	0.984236	0.818813	1.16075	0.847933	1.14245	1.14401	0.0222251	1.1178	1.02345	1.27878	0.566774	0.0258239	1.62473	0.348841	0.920858
387	20.24	20.29	57.23	53.23	49.23	sp|Q13347|EIF3I_HUMAN	Eukaryotic translation initiation factor 3 subunit I OS=Homo sapiens GN=EIF3I PE=1 SV=1	14	0.834986	0.178412	1.31801	0.633518	1.10052	0.839639	0.0400609	1.17975	0.711711	0.990562	1.27812	0.0595128	1.29316	0.98837	1.65281
388	20.17	20.44	54.43	39.92	35.03	sp|P26599|PTBP1_HUMAN	Polypyrimidine tract-binding protein 1 OS=Homo sapiens GN=PTBP1 PE=1 SV=1	21	0.915626	0.544064	1.41677	0.646276	1.29723	0.955565	0.795914	1.53475	0.62262	1.46655	1.3096	0.113518	1.43612	0.911907	1.88074
389	20.14	20.14	77.72	62.69	56.99	sp|P21291|CSRP1_HUMAN	Cysteine and glycine-rich protein 1 OS=Homo sapiens GN=CSRP1 PE=1 SV=3	17	1.16538	0.370339	1.43838	0.810202	1.67625	0.971497	0.864605	1.44521	0.672219	1.40401	0.242042	0.0553733	4.29746	0.0563222	1.04017
390	20.11	20.72	46.8	46.8	41.41	sp|P46777|RL5_HUMAN	60S ribosomal protein L5 OS=Homo sapiens GN=RPL5 PE=1 SV=3	17	1.21218	0.0172722	1.16126	1.04385	1.40766	1.28941	0.0055877	1.17223	1.09996	1.51148	0.235916	0.000137925	1.67707	0.140672	0.395648
391	20.11	20.14	35.34	31.25	26.92	sp|Q9HDC9|APMAP_HUMAN	Adipocyte plasma membrane-associated protein OS=Homo sapiens GN=APMAP PE=1 SV=2	10	0.919863	0.212228	1.14813	0.801182	1.05612	0.986919	0.825102	1.13545	0.869191	1.12059	1.50036	0.000373644	1.19826	1.25212	1.79782
392	20.11	20.11	31.9	16.86	16.86	sp|Q15436|SC23A_HUMAN	Protein transport protein Sec23A OS=Homo sapiens GN=SEC23A PE=1 SV=2	11	0.887408	0.0721459	1.14227	0.776878	1.01366	0.991205	0.881553	1.14159	0.868265	1.13155	0.376344	9.79618e-05	1.37106	0.274492	0.515988
393	20.1	20.54	70.16	57.66	55.65	sp|O14818|PSA7_HUMAN	Proteasome subunit alpha type-7 OS=Homo sapiens GN=PSMA7 PE=1 SV=1	16	0.829068	0.00620923	1.12684	0.735745	0.934228	0.880277	0.0854933	1.16108	0.758152	1.02207	1.60921	0.00037103	1.2153	1.32412	1.95567
394	20.08	20.08	61.94	58.48	50.87	sp|P00491|PNPH_HUMAN	Purine nucleoside phosphorylase OS=Homo sapiens GN=PNP PE=1 SV=2	10	0.77521	0.0120638	1.20376	0.643992	0.933164	0.803488	0.00158987	1.12038	0.717156	0.900213	0.573285	0.00152342	1.33273	0.430158	0.764035
395	20.05	20.09	48.78	47.97	47.97	sp|P60900|PSA6_HUMAN	Proteasome subunit alpha type-6 OS=Homo sapiens GN=PSMA6 PE=1 SV=1	11	0.820353	0.0034825	1.12088	0.731886	0.919513	0.848618	0.00991349	1.12082	0.757141	0.951149	1.34134	0.000255793	1.1211	1.19646	1.50377
396	20.04	20.35	48.92	38.71	37.37	sp|O75367|H2AY_HUMAN	Core histone macro-H2A.1 OS=Homo sapiens GN=H2AFY PE=1 SV=4	14	1.018	0.766327	1.14631	0.888065	1.16695	1.05999	0.450543	1.18821	0.892092	1.25949	1.79155	0.000116101	1.19608	1.49785	2.14285
397	19.98	20.08	41.44	28.61	24.6	sp|P11766|ADHX_HUMAN	Alcohol dehydrogenase class-3 OS=Homo sapiens GN=ADH5 PE=1 SV=4	12	1.06227	0.267098	1.11973	0.948678	1.18946	1.1037	0.157585	1.15331	0.956989	1.2729	0.429866	9.70359e-05	1.37987	0.311528	0.593158
398	19.95	19.95	57.8	55.05	51.38	sp|Q15907|RB11B_HUMAN	Ras-related protein Rab-11B OS=Homo sapiens GN=RAB11B PE=1 SV=4	11	0.868042	0.0381726	1.14099	0.760779	0.990427	0.875919	0.0626978	1.15158	0.760625	1.00869	1.04603	0.624173	1.22225	0.855827	1.27852
399	19.9	23.42	37.6	26.19	23.27	sp|P46063|RECQ1_HUMAN	ATP-dependent DNA helicase Q1 OS=Homo sapiens GN=RECQL PE=1 SV=3	13	0.941866	0.435928	1.17709	0.800166	1.10866	1.03189	0.595559	1.13474	0.909364	1.17092	0.716495	0.0411827	1.3736	0.521619	0.984176
400	19.85	19.85	60.79	53.19	40.73	sp|O00151|PDLI1_HUMAN	PDZ and LIM domain protein 1 OS=Homo sapiens GN=PDLIM1 PE=1 SV=4	11	1.0132	0.811023	1.13017	0.896502	1.14509	0.936219	0.248379	1.12984	0.82863	1.05778	0.768543	0.00863618	1.19212	0.644688	0.916192
401	19.72	21.08	23.43	16.64	14.31	sp|Q9NZB2|F120A_HUMAN	Constitutive coactivator of PPAR-gamma-like protein 1 OS=Homo sapiens GN=FAM120A PE=1 SV=2	11	0.99389	0.949792	1.23554	0.804421	1.22799	1.0049	0.960242	1.23775	0.811882	1.24382	0.920865	0.281741	1.1752	0.78358	1.0822
402	19.67	19.68	71.37	61	58.51	sp|P20618|PSB1_HUMAN	Proteasome subunit beta type-1 OS=Homo sapiens GN=PSMB1 PE=1 SV=2	14	0.963488	0.516566	1.13272	0.850597	1.09136	0.976626	0.718327	1.15456	0.845885	1.12758	0.96284	0.503987	1.13096	0.85135	1.08893
403	19.6	20.02	72.14	72.14	72.14	sp|P07737|PROF1_HUMAN	Profilin-1 OS=Homo sapiens GN=PFN1 PE=1 SV=2	21	1.37111	0.100275	1.47674	0.928474	2.02478	1.06371	0.66328	1.36395	0.779876	1.45084	0.255182	0.00223078	2.07846	0.122774	0.530386
404	19.54	20.39	24.81	18.42	15.29	sp|O75534|CSDE1_HUMAN	Cold shock domain-containing protein E1 OS=Homo sapiens GN=CSDE1 PE=1 SV=2	12	1.02641	0.783662	1.22619	0.837072	1.25857	1.02788	0.708512	1.17085	0.877891	1.20349	1.01593	0.852346	1.20034	0.846373	1.21947
405	19.46	19.56	33.55	27.71	25.28	sp|P38606|VATA_HUMAN	V-type proton ATPase catalytic subunit A OS=Homo sapiens GN=ATP6V1A PE=1 SV=2	11	1.01833	0.820398	1.19212	0.854213	1.21397	1.10401	0.0851263	1.12269	0.983358	1.23947	1.18613	0.108307	1.24183	0.955147	1.47298
406	19.44	21	70.54	68.46	58.51	sp|O00299|CLIC1_HUMAN	Chloride intracellular channel protein 1 OS=Homo sapiens GN=CLIC1 PE=1 SV=4	14	0.804106	0.0389974	1.22703	0.655325	0.986664	0.913784	0.27234	1.18877	0.76868	1.08628	0.561308	0.00112074	1.32991	0.422066	0.746488
407	19.33	19.49	68.46	60.58	49.79	sp|P28066|PSA5_HUMAN	Proteasome subunit alpha type-5 OS=Homo sapiens GN=PSMA5 PE=1 SV=3	14	0.823587	0.0223367	1.1717	0.702901	0.964996	0.830684	0.0102281	1.13663	0.73083	0.944182	1.56182	0.000124054	1.16058	1.34572	1.81262
408	19.32	19.62	50.55	47.8	44.51	sp|P55145|MANF_HUMAN	Mesencephalic astrocyte-derived neurotrophic factor OS=Homo sapiens GN=MANF PE=1 SV=3	11	1.01768	0.750107	1.12539	0.904292	1.14529	0.861175	0.0149824	1.12102	0.768208	0.965393	2.70266	8.84552e-10	1.12152	2.40982	3.03109
409	19.31	21.08	55.44	47.15	44.04	sp|P61586|RHOA_HUMAN	Transforming protein RhoA OS=Homo sapiens GN=RHOA PE=1 SV=1	16	1.16751	0.0199356	1.13289	1.03057	1.32266	1.1727	0.0612913	1.18343	0.990938	1.38781	0.708921	0.00367449	1.22559	0.578434	0.868845
410	19.28	19.35	29.62	18.87	15.93	sp|P05023|AT1A1_HUMAN	Sodium/potassium-transporting ATPase subunit alpha-1 OS=Homo sapiens GN=ATP1A1 PE=1 SV=1	11	1.29429	0.0034611	1.16756	1.10854	1.51117	1.38297	0.00311295	1.21126	1.14176	1.67513	0.952198	0.407367	1.13236	0.840897	1.07823
411	19.17	19.5	47.54	36.7	35.47	sp|Q9BS26|ERP44_HUMAN	Endoplasmic reticulum resident protein 44 OS=Homo sapiens GN=ERP44 PE=1 SV=1	11	0.839389	0.0238988	1.15906	0.724197	0.972904	0.919688	0.183631	1.13802	0.808151	1.04662	1.2583	0.0203774	1.20617	1.04322	1.51773
412	19.16	19.3	24.5	14.47	10.35	sp|Q9NYU2|UGGG1_HUMAN	UDP-glucose:glycoprotein glucosyltransferase 1 OS=Homo sapiens GN=UGGT1 PE=1 SV=3	14	1.06888	0.317173	1.14656	0.932251	1.22553	1.27496	0.000114287	1.10697	1.15175	1.41135	0.669824	0.016696	1.37428	0.487398	0.920528
413	19.14	19.98	33.73	22.2	17.63	sp|P55786|PSA_HUMAN	Puromycin-sensitive aminopeptidase OS=Homo sapiens GN=NPEPPS PE=1 SV=2	12	1.10592	0.0621579	1.11258	0.994018	1.23043	1.27288	0.00387126	1.1588	1.09845	1.47501	0.894322	0.27829	1.239	0.721806	1.10807
414	19.13	19.25	75	73.88	67.16	sp|P04632|CPNS1_HUMAN	Calpain small subunit 1 OS=Homo sapiens GN=CAPNS1 PE=1 SV=1	12	0.879144	0.160004	1.20812	0.727696	1.06211	0.957483	0.674314	1.25062	0.765605	1.19745	0.946337	0.48321	1.18384	0.799379	1.12031
415	19.12	19.12	58.28	58.28	50.99	sp|P62263|RS14_HUMAN	40S ribosomal protein S14 OS=Homo sapiens GN=RPS14 PE=1 SV=3	12	1.40825	0.0236059	1.32445	1.06327	1.86515	1.12291	0.325397	1.29596	0.866471	1.45525	0.736436	0.0420998	1.33848	0.550202	0.985707
416	19.11	19.16	85.56	77.01	71.66	sp|P30086|PEBP1_HUMAN	Phosphatidylethanolamine-binding protein 1 OS=Homo sapiens GN=PEBP1 PE=1 SV=3	17	1.20651	0.0659757	1.22558	0.98444	1.47866	0.987189	0.834652	1.14783	0.860048	1.13313	2.69568	1.94569e-07	1.14983	2.3444	3.09958
417	19.03	19.1	47	41.01	41.01	sp|P62906|RL10A_HUMAN	60S ribosomal protein L10a OS=Homo sapiens GN=RPL10A PE=1 SV=2	15	0.932162	0.49652	1.25138	0.744905	1.16649	1.07387	0.703454	1.50714	0.712526	1.61847	0.568677	0.0017042	1.33609	0.425628	0.759803
418	19.01	19.32	52	38.86	30.29	sp|Q70UQ0|IKIP_HUMAN	Inhibitor of nuclear factor kappa-B kinase-interacting protein OS=Homo sapiens GN=IKBIP PE=1 SV=1	10	0.911366	0.185942	1.1558	0.788518	1.05335	0.979622	0.788585	1.1793	0.830678	1.15527	0.887488	0.0869064	1.15001	0.771719	1.02063
419	18.97	18.98	72.78	56.96	51.27	sp|P62280|RS11_HUMAN	40S ribosomal protein S11 OS=Homo sapiens GN=RPS11 PE=1 SV=3	12	1.61497	0.000297159	1.23599	1.30662	1.9961	1.58946	0.000309832	1.22854	1.29378	1.95271	0.474982	4.50885e-05	1.30787	0.363173	0.621214
420	18.94	19.96	41.88	32.24	32.24	sp|P22234|PUR6_HUMAN	Multifunctional protein ADE2 OS=Homo sapiens GN=PAICS PE=1 SV=3	14	1.08825	0.401477	1.23774	0.87922	1.34697	1.16613	0.071841	1.18513	0.983963	1.38201	1.39592	0.041576	1.37484	1.01533	1.91917
421	18.94	18.94	47.26	45.12	40.24	sp|Q96D15|RCN3_HUMAN	Reticulocalbin-3 OS=Homo sapiens GN=RCN3 PE=1 SV=1	11	0.872732	0.124348	1.20063	0.726895	1.04783	0.939249	0.311264	1.14307	0.82169	1.07363	0.121935	0.00300579	3.17709	0.0383794	0.387398
422	18.92	19.23	60.42	60.42	51.56	sp|P32969|RL9_HUMAN	60S ribosomal protein L9 OS=Homo sapiens GN=RPL9 PE=1 SV=1	13	1.07224	0.281015	1.14927	0.932972	1.2323	1.25286	0.0487779	1.25094	1.00154	1.56725	0.503769	0.00218364	1.42837	0.352688	0.719569
423	18.9	18.9	62.27	54.6	35.28	sp|Q15717|ELAV1_HUMAN	ELAV-like protein 1 OS=Homo sapiens GN=ELAVL1 PE=1 SV=2	13	0.981676	0.758099	1.14083	0.860492	1.11993	0.929888	0.286749	1.15628	0.804206	1.07521	2.41531	0.00172256	1.5737	1.5348	3.80098
424	18.87	18.95	71.43	60.32	55.56	sp|Q16778|H2B2E_HUMAN	Histone H2B type 2-E OS=Homo sapiens GN=HIST2H2BE PE=1 SV=3	23	1.92287	0.291172	59.6648	0.0322279	114.728	2.75575	0.0641539	3.67797	0.74926	10.1356	7.76634	0.036812	4.51631	1.71962	35.0752
424	0	18.84	67.46	60.32	55.56	sp|P06899|H2B1J_HUMAN	Histone H2B type 1-J OS=Homo sapiens GN=HIST1H2BJ PE=1 SV=3	23
424	0	17.36	71.43	60.32	51.59	sp|P23527|H2B1O_HUMAN	Histone H2B type 1-O OS=Homo sapiens GN=HIST1H2BO PE=1 SV=3	22
424	0	17.36	67.46	56.35	51.59	sp|P33778|H2B1B_HUMAN	Histone H2B type 1-B OS=Homo sapiens GN=HIST1H2BB PE=1 SV=2	22
425	18.86	18.9	55.64	47.86	47.86	sp|P62917|RL8_HUMAN	60S ribosomal protein L8 OS=Homo sapiens GN=RPL8 PE=1 SV=2	11	0.983716	0.842999	1.20328	0.81753	1.18368	1.31729	0.156403	1.50121	0.877486	1.97754	0.445321	0.00288742	1.55473	0.28643	0.692354
426	18.83	21.08	63.03	63.03	47.27	sp|P60981|DEST_HUMAN	Destrin OS=Homo sapiens GN=DSTN PE=1 SV=3	13	1.25637	0.0440837	1.24734	1.00725	1.56712	1.10368	0.372682	1.2632	0.873717	1.39416	0.471194	1.58097e-05	1.25543	0.375325	0.591551
427	18.77	19.15	52.92	41.78	32.03	sp|Q9NR45|SIAS_HUMAN	Sialic acid synthase OS=Homo sapiens GN=NANS PE=1 SV=2	13	0.883462	0.0209657	1.10663	0.798335	0.977665	0.914147	0.226936	1.16692	0.783382	1.06674	1.03601	0.794227	1.33821	0.774172	1.38639
428	18.77	18.82	54.85	45.48	34.78	sp|Q99623|PHB2_HUMAN	Prohibitin-2 OS=Homo sapiens GN=PHB2 PE=1 SV=2	12	0.791716	0.0216697	1.21282	0.652792	0.960206	0.800916	0.0252695	1.20851	0.66273	0.967915	1.75819	6.48528e-06	1.17606	1.49498	2.06774
429	18.73	19.06	37.98	29.66	24.94	sp|P60228|EIF3E_HUMAN	Eukaryotic translation initiation factor 3 subunit E OS=Homo sapiens GN=EIF3E PE=1 SV=1	9	0.796968	0.00553915	1.15218	0.691702	0.918254	0.884549	0.0656049	1.1416	0.774833	1.0098	0.911745	0.291254	1.20492	0.756684	1.09858
430	18.71	37.3	51.19	34.3	29.69	sp|P15311|EZRI_HUMAN	Ezrin OS=Homo sapiens GN=EZR PE=1 SV=4	17	1.04979	0.46495	1.15316	0.910364	1.21057	1.10675	0.126494	1.14519	0.966436	1.26744	2.53323	3.90557e-06	1.25687	2.0155	3.18395
431	18.67	20.22	34.45	21.77	15.43	sp|Q15063|POSTN_HUMAN	Periostin OS=Homo sapiens GN=POSTN PE=1 SV=2	11	0.617621	0.000110669	1.19129	0.518447	0.735766	0.779187	0.0196021	1.22176	0.63776	0.951975	0.315953	0.00556417	2.07475	0.152284	0.655524
432	18.67	19	30.98	22.42	19.16	sp|P51659|DHB4_HUMAN	Peroxisomal multifunctional enzyme type 2 OS=Homo sapiens GN=HSD17B4 PE=1 SV=3	11	1.00731	0.944795	1.25668	0.801562	1.26586	0.999469	0.996395	1.28963	0.775004	1.28895	1.03007	0.823464	1.33408	0.772121	1.3742
433	18.64	20.1	61.56	53.06	41.16	sp|P06748|NPM_HUMAN	Nucleophosmin OS=Homo sapiens GN=NPM1 PE=1 SV=2	22	0.92324	0.175241	1.12971	0.817237	1.04299	1.17699	0.0868822	1.2108	0.972082	1.4251	1.07604	0.318772	1.16838	0.920966	1.25721
434	18.64	19.74	26.78	14.73	12.15	sp|P55060|XPO2_HUMAN	Exportin-2 OS=Homo sapiens GN=CSE1L PE=1 SV=3	9	1.0004	0.995453	1.16547	0.858362	1.16593	1.06982	0.471527	1.22523	0.873156	1.31077	1.15504	0.0774533	1.17775	0.980714	1.36034
435	18.63	18.96	57.46	50.75	39.55	sp|Q15691|MARE1_HUMAN	Microtubule-associated protein RP/EB family member 1 OS=Homo sapiens GN=MAPRE1 PE=1 SV=3	13	0.907612	0.0417147	1.09713	0.827263	0.995764	0.887317	0.015248	1.09689	0.808942	0.973286	1.95879	1.90123e-09	1.10447	1.77351	2.16341
436	18.61	18.61	45.9	39.74	28.21	sp|Q12905|ILF2_HUMAN	Interleukin enhancer-binding factor 2 OS=Homo sapiens GN=ILF2 PE=1 SV=2	10	0.803995	0.00730953	1.15592	0.695544	0.929357	1.00705	0.943716	1.24149	0.811167	1.25024	2.83772	6.86637e-05	1.4295	1.98511	4.05653
437	18.58	19.69	33.53	14.52	14.52	sp|P43243|MATR3_HUMAN	Matrin-3 OS=Homo sapiens GN=MATR3 PE=1 SV=2	10	1.15649	0.0552832	1.16119	0.995953	1.34291	1.18221	0.0691549	1.20147	0.983975	1.42039	1.24545	0.0484636	1.24315	1.00185	1.54828
438	18.52	18.52	57.28	55.34	55.34	sp|P62805|H4_HUMAN	Histone H4 OS=Homo sapiens GN=HIST1H4A PE=1 SV=2	28	1.47933	0.00729747	1.28784	1.14869	1.90515	1.16118	0.2424	1.3139	0.883767	1.52567	2.92507	7.76307e-05	1.39843	2.09168	4.09051
439	18.4	18.42	60.53	57.02	57.02	sp|Q9HB71|CYBP_HUMAN	Calcyclin-binding protein OS=Homo sapiens GN=CACYBP PE=1 SV=2	12	1.01657	0.775628	1.13489	0.895741	1.15369	0.902509	0.0714824	1.12031	0.80559	1.01109	2.46028	5.48305e-08	1.13311	2.17126	2.78778
440	18.39	21.48	24.39	21.54	19.24	sp|O60568|PLOD3_HUMAN	Procollagen-lysine,2-oxoglutarate 5-dioxygenase 3 OS=Homo sapiens GN=PLOD3 PE=1 SV=1	12	0.881861	0.035825	1.12272	0.785471	0.99008	0.999782	0.998105	1.22184	0.81826	1.22157	0.682401	0.00165789	1.22557	0.556805	0.836329
441	18.26	18.36	29.62	18.86	15.09	sp|Q9Y2J2|E41L3_HUMAN	Band 4.1-like protein 3 OS=Homo sapiens GN=EPB41L3 PE=1 SV=2	13	1.19585	0.0213329	1.15654	1.03399	1.38305	1.23157	0.0129125	1.16467	1.05744	1.43437	0.194835	0.00562432	2.78356	0.0699948	0.542334
442	18.26	18.26	31.75	22.92	18.85	sp|Q9NSD9|SYFB_HUMAN	Phenylalanine--tRNA ligase beta subunit OS=Homo sapiens GN=FARSB PE=1 SV=3	10	0.926671	0.371229	1.19699	0.774169	1.10921	0.942843	0.448487	1.17918	0.799577	1.11178	1.1685	0.0689995	1.18541	0.985734	1.38514
443	18.15	18.38	30.7	25.21	23.67	sp|Q13740|CD166_HUMAN	CD166 antigen OS=Homo sapiens GN=ALCAM PE=1 SV=2	10	0.92585	0.485418	1.27068	0.728627	1.17646	0.920924	0.35952	1.21288	0.759288	1.11697	1.02015	0.884233	1.3516	0.754776	1.37883
444	18.06	38.3	62.86	58.78	55.92	sp|P27348|1433T_HUMAN	14-3-3 protein theta OS=Homo sapiens GN=YWHAQ PE=1 SV=1	31	0.838199	0.0657973	1.21056	0.692403	1.01469	0.880193	0.0811645	1.15896	0.75947	1.02011	2.0986	0.000156065	1.29167	1.62472	2.7107
445	18.04	18.18	42.98	28.73	23.03	sp|O00232|PSD12_HUMAN	26S proteasome non-ATPase regulatory subunit 12 OS=Homo sapiens GN=PSMD12 PE=1 SV=3	8	0.991427	0.910627	1.17781	0.841755	1.16771	1.12687	0.0704571	1.14009	0.988408	1.28473	1.16102	0.3272	1.37505	0.844345	1.59646
446	18.01	18.01	44	41	36.25	sp|Q9BTV4|TMM43_HUMAN	Transmembrane protein 43 OS=Homo sapiens GN=TMEM43 PE=1 SV=1	13	1.08806	0.180236	1.13941	0.954929	1.23975	1.27468	0.020513	1.21738	1.04707	1.55177	0.422281	9.71806e-05	1.36091	0.310292	0.574687
447	17.96	18.25	51.82	39.22	32.49	sp|P30533|AMRP_HUMAN	Alpha-2-macroglobulin receptor-associated protein OS=Homo sapiens GN=LRPAP1 PE=1 SV=1	12	0.931045	0.276599	1.14835	0.810767	1.06917	0.90132	0.243476	1.20534	0.747775	1.08639	1.61909	0.000484903	1.23585	1.3101	2.00095
448	17.96	17.96	36.82	28.89	23.65	sp|P31939|PUR9_HUMAN	Bifunctional purine biosynthesis protein PURH OS=Homo sapiens GN=ATIC PE=1 SV=3	11	1.05922	0.506595	1.207	0.877559	1.27848	1.15576	0.187287	1.25789	0.918809	1.45383	0.484959	0.00307398	1.50448	0.322343	0.729613
449	17.93	17.93	64.49	49.53	41.59	sp|P27635|RL10_HUMAN	60S ribosomal protein L10 OS=Homo sapiens GN=RPL10 PE=1 SV=4	10	0.947621	0.487809	1.18105	0.802356	1.11919	1.02481	0.791839	1.22319	0.837822	1.25354	0.50981	0.00783499	1.57307	0.324086	0.801967
450	17.91	20.15	35.52	14.59	9.948	sp|Q86UP2|KTN1_HUMAN	Kinectin OS=Homo sapiens GN=KTN1 PE=1 SV=1	10	1.07253	0.306446	1.15354	0.929775	1.2372	1.26414	0.00641093	1.16771	1.08257	1.47615	0.765607	0.0417248	1.29088	0.593089	0.988307
451	17.91	17.92	44.83	41.76	41	sp|P30040|ERP29_HUMAN	Endoplasmic reticulum resident protein 29 OS=Homo sapiens GN=ERP29 PE=1 SV=4	10	0.751068	0.00185405	1.15583	0.64981	0.868104	0.853964	0.0375904	1.15751	0.73776	0.98847	1.44621	0.00171432	1.20229	1.20288	1.73877
452	17.87	18.33	51.2	46.8	42.4	sp|Q9Y3A5|SBDS_HUMAN	Ribosome maturation protein SBDS OS=Homo sapiens GN=SBDS PE=1 SV=4	10	0.830228	0.00562297	1.12121	0.740477	0.930859	0.764628	0.00064492	1.12139	0.681855	0.857448	0.908151	0.0924845	1.12333	0.808444	1.02016
453	17.86	20.94	36.8	34.52	27.66	sp|P63092|GNAS2_HUMAN	Guanine nucleotide-binding protein G(s) subunit alpha isoforms short OS=Homo sapiens GN=GNAS PE=1 SV=1	12	0.746358	0.0146374	1.243	0.600447	0.927725	0.826016	0.00876403	1.13651	0.726803	0.938774	1.75278	4.08924e-05	1.17386	1.49318	2.05753
453	0	20.95	18.13	13.11	10.51	sp|Q5JWF2|GNAS1_HUMAN	Guanine nucleotide-binding protein G(s) subunit alpha isoforms XLas OS=Homo sapiens GN=GNAS PE=1 SV=2	12
454	17.82	17.85	53.94	49.39	37.58	sp|P50479|PDLI4_HUMAN	PDZ and LIM domain protein 4 OS=Homo sapiens GN=PDLIM4 PE=1 SV=2	10	0.842652	0.0235642	1.15368	0.730404	0.972149	0.774362	0.000469833	1.1184	0.692384	0.866047	0.21341	0.00019805	1.82873	0.116698	0.390271
455	17.81	17.84	69.86	59.59	54.11	sp|P62249|RS16_HUMAN	40S ribosomal protein S16 OS=Homo sapiens GN=RPS16 PE=1 SV=2	12	1.76302	0.00095991	1.31499	1.34071	2.31834	1.56313	0.00403487	1.30759	1.19543	2.04394	0.470734	8.21116e-05	1.30189	0.361578	0.612843
456	17.8	22.62	55.8	43.57	33.86	sp|P09525|ANXA4_HUMAN	Annexin A4 OS=Homo sapiens GN=ANXA4 PE=1 SV=4	11	0.879081	0.0315114	1.12142	0.783897	0.985822	0.872675	0.0256529	1.12233	0.777554	0.979434	1.02307	0.66435	1.12188	0.911926	1.14775
457	17.79	20.1	30.9	13.25	10.77	sp|Q15075|EEA1_HUMAN	Early endosome antigen 1 OS=Homo sapiens GN=EEA1 PE=1 SV=2	12	1.02247	0.65085	1.10995	0.921182	1.13489	1.20008	0.012051	1.144	1.04902	1.37289	0.644484	0.0141502	1.39627	0.461576	0.899872
458	17.78	17.91	41.53	34.53	23.52	sp|P41091|IF2G_HUMAN	Eukaryotic translation initiation factor 2 subunit 3 OS=Homo sapiens GN=EIF2S3 PE=1 SV=3	10	0.900262	0.0353806	1.10141	0.817373	0.991555	0.98618	0.757991	1.10097	0.895739	1.08575	0.481336	2.66318e-06	1.21239	0.397015	0.583566
459	17.74	17.89	28.44	21.43	15.71	sp|P98082|DAB2_HUMAN	Disabled homolog 2 OS=Homo sapiens GN=DAB2 PE=1 SV=3	9	1.2215	0.040746	1.208	1.01118	1.47557	1.16524	0.0266229	1.13802	1.02392	1.32606	0.255364	0.000636478	1.73798	0.146932	0.443817
460	17.73	17.73	46.23	42.14	38.68	sp|P27695|APEX1_HUMAN	DNA-(apurinic or apyrimidinic site) lyase OS=Homo sapiens GN=APEX1 PE=1 SV=2	11	0.831982	0.113238	1.26937	0.655427	1.0561	0.892752	0.22167	1.21823	0.73283	1.08757	0.896373	0.36024	1.29687	0.691182	1.16248
461	17.71	17.71	47.42	39.48	33.48	sp|Q13283|G3BP1_HUMAN	Ras GTPase-activating protein-binding protein 1 OS=Homo sapiens GN=G3BP1 PE=1 SV=1	11	1.22936	0.0213224	1.1775	1.04404	1.44757	1.17398	0.0397853	1.16186	1.01043	1.36401	1.02391	0.806042	1.25269	0.817366	1.28264
462	17.55	17.92	30.79	18.51	14.46	sp|P22102|PUR2_HUMAN	Trifunctional purine biosynthetic protein adenosine-3 OS=Homo sapiens GN=GART PE=1 SV=1	10	1.08073	0.22458	1.14415	0.944566	1.23652	1.19213	0.0317411	1.16946	1.01938	1.39416	0.876294	0.33631	1.34191	0.653018	1.17591
463	17.48	17.48	68.46	68.46	58.46	sp|P62244|RS15A_HUMAN	40S ribosomal protein S15a OS=Homo sapiens GN=RPS15A PE=1 SV=2	10	1.17194	0.0659364	1.18811	0.986388	1.3924	1.65823	0.0612479	1.71105	0.969129	2.8373	0.503876	0.0120366	1.61937	0.311156	0.81596
464	17.45	17.45	69.38	63.57	60.85	sp|Q9UKY7|CDV3_HUMAN	Protein CDV3 homolog OS=Homo sapiens GN=CDV3 PE=1 SV=1	11	1.36106	0.0311377	1.31307	1.03654	1.78717	1.28963	0.0396325	1.26989	1.01555	1.63769	0.811168	0.188286	1.39868	0.579953	1.13456
465	17.42	17.66	42.74	35.75	29.57	sp|O15143|ARC1B_HUMAN	Actin-related protein 2/3 complex subunit 1B OS=Homo sapiens GN=ARPC1B PE=1 SV=3	14	1.0309	0.711901	1.20124	0.858193	1.23836	1.13075	0.0859521	1.15574	0.97838	1.30686	0.218288	0.00091937	1.98758	0.109826	0.433865
466	17.38	17.91	67.34	58.92	52.53	sp|P51911|CNN1_HUMAN	Calponin-1 OS=Homo sapiens GN=CNN1 PE=1 SV=2	14	0.807857	0.0240696	1.19392	0.676644	0.964515	1.05243	0.692159	1.33242	0.789863	1.40227	0.167048	0.041005	5.45216	0.0306389	0.910773
467	17.33	17.98	27.39	14.95	14.32	sp|Q96QK1|VPS35_HUMAN	Vacuolar protein sorting-associated protein 35 OS=Homo sapiens GN=VPS35 PE=1 SV=2	10	1.12731	0.514274	1.48419	0.759546	1.67315	1.25108	0.142527	1.36828	0.914349	1.71183	0.751751	0.300166	1.78934	0.420128	1.34514
468	17.33	17.45	33.2	24.64	22.81	sp|P43490|NAMPT_HUMAN	Nicotinamide phosphoribosyltransferase OS=Homo sapiens GN=NAMPT PE=1 SV=1	10	0.715179	0.000299586	1.14821	0.622867	0.821172	0.817134	0.00554771	1.1364	0.719057	0.928589	1.19013	0.00681506	1.12097	1.0617	1.33409
469	17.24	17.92	35.42	23.8	23.8	sp|O95394|AGM1_HUMAN	Phosphoacetylglucosamine mutase OS=Homo sapiens GN=PGM3 PE=1 SV=1	12	0.947174	0.528773	1.20936	0.783204	1.14547	0.949583	0.42558	1.1527	0.823791	1.09458	0.405053	0.00112199	1.52361	0.265851	0.617142
470	17.22	17.29	50.22	41.01	37.06	sp|P39656|OST48_HUMAN	Dolichyl-diphosphooligosaccharide--protein glycosyltransferase 48 kDa subunit OS=Homo sapiens GN=DDOST PE=1 SV=4	11	1.09152	0.363743	1.22257	0.892805	1.33445	1.17923	0.00709119	1.11807	1.05471	1.31846	0.413698	0.000294911	1.4767	0.280151	0.610907
471	17.15	17.39	61.69	40.32	34.68	sp|Q07955|SRSF1_HUMAN	Serine/arginine-rich splicing factor 1 OS=Homo sapiens GN=SRSF1 PE=1 SV=2	9	0.980766	0.785432	1.17242	0.83653	1.14987	1.01731	0.839434	1.20816	0.842038	1.22907	1.87392	0.000430548	1.2866	1.45648	2.41099
472	17.14	18.53	51.16	41.86	36.92	sp|Q9UJ70|NAGK_HUMAN	N-acetyl-D-glucosamine kinase OS=Homo sapiens GN=NAGK PE=1 SV=4	11	0.704811	0.0114851	1.26916	0.555336	0.894519	0.710855	0.002473	1.18212	0.601341	0.840314	0.716676	0.0174825	1.28516	0.557656	0.92104
473	17.14	17.18	39.81	31.55	29.61	sp|P00966|ASSY_HUMAN	Argininosuccinate synthase OS=Homo sapiens GN=ASS1 PE=1 SV=2	9	0.790925	0.00182906	1.1325	0.698389	0.895723	0.895717	0.070571	1.12892	0.793427	1.01119	1.49716	0.000779628	1.20837	1.23899	1.80912
474	17.13	26	54.79	50.41	44.93	sp|Q15366|PCBP2_HUMAN	Poly(rC)-binding protein 2 OS=Homo sapiens GN=PCBP2 PE=1 SV=1	20	0.832212	0.276751	1.43746	0.578947	1.19627	0.804633	0.140528	1.35857	0.592264	1.09315	2.59387	0.00064329	1.50195	1.727	3.89587
475	17.11	17.26	32.2	20.75	17.11	sp|P54886|P5CS_HUMAN	Delta-1-pyrroline-5-carboxylate synthase OS=Homo sapiens GN=ALDH18A1 PE=1 SV=2	10	0.940831	0.478312	1.20817	0.778723	1.13669	1.01778	0.746869	1.12936	0.901202	1.14945	0.845092	0.211193	1.33053	0.635155	1.12442
476	17.11	17.11	69.6	54.63	51.54	sp|P22061|PIMT_HUMAN	Protein-L-isoaspartate(D-aspartate) O-methyltransferase OS=Homo sapiens GN=PCMT1 PE=1 SV=4	12	0.799795	0.00247607	1.12942	0.708149	0.903301	0.757936	0.00504349	1.18551	0.639334	0.89854	0.957348	0.594676	1.19573	0.800638	1.14473
477	17.09	17.97	22.95	9.474	6.201	sp|P12111|CO6A3_HUMAN	Collagen alpha-3(VI) chain OS=Homo sapiens GN=COL6A3 PE=1 SV=5	14	1.17552	0.0316408	1.15653	1.01642	1.35952	1.15974	0.0773465	1.18121	0.981827	1.3699	0.431542	0.00263501	1.64494	0.262345	0.709861
478	17.06	17.48	63.23	61.43	52.91	sp|P09936|UCHL1_HUMAN	Ubiquitin carboxyl-terminal hydrolase isozyme L1 OS=Homo sapiens GN=UCHL1 PE=1 SV=2	23	1.12567	0.462583	1.41238	0.797003	1.58988	1.28478	0.124683	1.39533	0.920773	1.79269	0.13537	0.0182757	4.86468	0.0278272	0.658533
479	17.02	17.4	57.34	53.67	50.46	sp|P00492|HPRT_HUMAN	Hypoxanthine-guanine phosphoribosyltransferase OS=Homo sapiens GN=HPRT1 PE=1 SV=2	9	0.93802	0.244915	1.12476	0.833972	1.05505	0.902694	0.0802359	1.12513	0.802299	1.01565	2.41486	1.35111e-07	1.12576	2.14509	2.71856
480	16.89	16.95	27.57	18.06	15.97	sp|P35637|FUS_HUMAN	RNA-binding protein FUS OS=Homo sapiens GN=FUS PE=1 SV=1	8	0.868764	0.100125	1.19672	0.725953	1.03967	0.820855	0.0367054	1.19648	0.686057	0.982139	4.09468	6.48211e-05	1.34515	3.04402	5.50797
481	16.84	16.87	53.7	42.59	42.13	sp|P62826|RAN_HUMAN	GTP-binding nuclear protein Ran OS=Homo sapiens GN=RAN PE=1 SV=3	10	1.37754	0.00581342	1.2137	1.135	1.67191	1.3394	0.016541	1.24682	1.07426	1.66999	0.412804	4.75628e-05	1.26672	0.325884	0.522907
482	16.83	19.23	73.66	66.34	61.95	sp|P62820|RAB1A_HUMAN	Ras-related protein Rab-1A OS=Homo sapiens GN=RAB1A PE=1 SV=3	12	1.06985	0.625186	1.66219	0.643638	1.77829	0.904018	0.362306	1.44899	0.623897	1.30991	0.529226	0.0178526	1.44895	0.365247	0.766823
483	16.83	16.83	72.3	57.28	57.28	sp|P48047|ATPO_HUMAN	ATP synthase subunit O, mitochondrial OS=Homo sapiens GN=ATP5O PE=1 SV=1	11	1.01925	0.784086	1.16291	0.876467	1.18529	0.988402	0.839667	1.13334	0.872114	1.1202	2.5243	1.23198e-05	1.29592	1.94789	3.27128
484	16.73	16.73	40.43	40.43	37.59	sp|P10768|ESTD_HUMAN	S-formylglutathione hydrolase OS=Homo sapiens GN=ESD PE=1 SV=2	10	0.867049	0.265987	1.3127	0.660507	1.13818	0.861927	0.0724283	1.17965	0.730665	1.01677	1.54779	8.90548e-05	1.15904	1.33541	1.79394
485	16.72	24.61	68.63	63.1	61.62	sp|Q13162|PRDX4_HUMAN	Peroxiredoxin-4 OS=Homo sapiens GN=PRDX4 PE=1 SV=1	16	0.86519	0.193238	1.26863	0.681988	1.09761	0.93106	0.511808	1.27695	0.72913	1.18891	0.491589	0.000406369	1.3058	0.376466	0.641915
486	16.72	17.49	38.74	38.74	34.44	sp|P19623|SPEE_HUMAN	Spermidine synthase OS=Homo sapiens GN=SRM PE=1 SV=1	8	0.76475	0.00941652	1.19976	0.637418	0.917518	0.740261	0.000874606	1.14416	0.646988	0.84698	0.457906	3.11707e-05	1.23973	0.36936	0.567679
487	16.71	16.72	42.93	29.56	25.19	sp|Q15008|PSMD6_HUMAN	26S proteasome non-ATPase regulatory subunit 6 OS=Homo sapiens GN=PSMD6 PE=1 SV=1	8	0.985604	0.877641	1.2245	0.804907	1.20687	1.02837	0.70625	1.17255	0.877038	1.20582	0.903355	0.248583	1.20156	0.751819	1.08543
488	16.65	17.21	43.82	35	33.53	sp|P62873|GBB1_HUMAN	Guanine nucleotide-binding protein G(I)/G(S)/G(T) subunit beta-1 OS=Homo sapiens GN=GNB1 PE=1 SV=3	14	0.941639	0.565267	1.3458	0.699685	1.26726	0.902083	0.421475	1.42335	0.633776	1.28398	1.25919	0.0536008	1.2676	0.993366	1.59615
489	16.63	16.68	75.23	45.33	37.38	sp|P30044|PRDX5_HUMAN	Peroxiredoxin-5, mitochondrial OS=Homo sapiens GN=PRDX5 PE=1 SV=4	9	1.3299	0.00224432	1.15475	1.15168	1.53569	1.36798	0.101976	1.48276	0.922592	2.02839	0.959047	0.59487	1.19428	0.803035	1.14537
490	16.61	22.02	60.61	60.61	60.61	sp|P32119|PRDX2_HUMAN	Peroxiredoxin-2 OS=Homo sapiens GN=PRDX2 PE=1 SV=5	16	1.20004	0.154027	1.30615	0.918763	1.56744	1.34768	0.0836746	1.41675	0.951247	1.90932	6.28614	1.50969e-05	1.58107	3.97587	9.93885
491	16.55	17.18	40.52	33.57	26.78	sp|O95817|BAG3_HUMAN	BAG family molecular chaperone regulator 3 OS=Homo sapiens GN=BAG3 PE=1 SV=3	8	0.980283	0.876425	1.33112	0.736434	1.30487	0.986287	0.900006	1.27826	0.771588	1.26073	0.823969	0.0812225	1.25092	0.658692	1.03072
492	16.47	16.51	39.76	34.94	34.94	sp|Q53FA7|QORX_HUMAN	Quinone oxidoreductase PIG3 OS=Homo sapiens GN=TP53I3 PE=1 SV=2	9	1.11299	0.505409	1.46787	0.758237	1.63372	1.17527	0.392807	1.55919	0.753766	1.83247	0.276164	0.0261572	2.88421	0.0957503	0.796515
493	16.46	16.7	39.49	33.42	29.11	sp|P31153|METK2_HUMAN	S-adenosylmethionine synthase isoform type-2 OS=Homo sapiens GN=MAT2A PE=1 SV=1	9	0.973417	0.654897	1.14094	0.853172	1.11061	1.01514	0.802669	1.14117	0.889558	1.15845	0.817058	0.0499357	1.2238	0.66764	0.999916
494	16.45	16.68	29.21	18.21	17.12	sp|O00429|DNM1L_HUMAN	Dynamin-1-like protein OS=Homo sapiens GN=DNM1L PE=1 SV=2	10	0.990015	0.861304	1.13989	0.868515	1.12851	0.993958	0.912936	1.13478	0.875904	1.12792	1.13227	0.158121	1.20436	0.940146	1.36366
495	16.45	16.56	49.81	41.76	41.38	sp|P25789|PSA4_HUMAN	Proteasome subunit alpha type-4 OS=Homo sapiens GN=PSMA4 PE=1 SV=1	9	0.76292	0.0261846	1.2591	0.605926	0.96059	0.848466	0.306863	1.40936	0.602021	1.1958	1.69005	0.000940564	1.27892	1.32147	2.16145
496	16.42	19.07	48.86	36.82	28.64	sp|P62191|PRS4_HUMAN	26S protease regulatory subunit 4 OS=Homo sapiens GN=PSMC1 PE=1 SV=1	10	1.1081	0.0952966	1.13181	0.979054	1.25416	1.21327	0.0897233	1.25695	0.965251	1.52501	1.09455	0.175298	1.14712	0.954175	1.25559
497	16.42	17.82	41.15	37.08	35.17	sp|P43686|PRS6B_HUMAN	26S protease regulatory subunit 6B OS=Homo sapiens GN=PSMC4 PE=1 SV=2	13	0.972772	0.598536	1.12314	0.866118	1.09256	1.0699	0.216382	1.12309	0.952639	1.2016	1.36997	0.000924973	1.15282	1.18836	1.57934
498	16.36	16.47	73.21	47.98	47.98	sp|P22087|FBRL_HUMAN	rRNA 2'-O-methyltransferase fibrillarin OS=Homo sapiens GN=FBL PE=1 SV=2	13	0.929151	0.392818	1.20121	0.773512	1.11611	0.91834	0.345787	1.21146	0.758046	1.11253	0.606242	0.0219768	1.50928	0.401675	0.914991
499	16.36	16.42	58.1	53.52	42.2	sp|Q9H425|CA198_HUMAN	Uncharacterized protein C1orf198 OS=Homo sapiens GN=C1orf198 PE=1 SV=1	9	0.853479	0.100248	1.21522	0.702327	1.03716	0.778172	0.0119327	1.19996	0.648498	0.933775	0.356617	2.82055e-05	1.37395	0.259555	0.489975
500	16.3	16.3	69.61	69.61	69.61	sp|P61604|CH10_HUMAN	10 kDa heat shock protein, mitochondrial OS=Homo sapiens GN=HSPE1 PE=1 SV=2	9	1.52577	0.00153441	1.23015	1.24031	1.87694	1.22272	0.00745883	1.13933	1.07319	1.39308	5.35695	4.90117e-06	1.43292	3.73849	7.67605
501	16.27	16.43	60.39	39.61	31.76	sp|P38117|ETFB_HUMAN	Electron transfer flavoprotein subunit beta OS=Homo sapiens GN=ETFB PE=1 SV=3	8	0.80917	0.214388	1.42737	0.566896	1.15499	0.756616	0.0857433	1.38539	0.546138	1.04821	3.44228	5.81976e-05	1.51453	2.27283	5.21344
502	16.23	19.01	26.45	12.33	8.503	sp|Q9P2J5|SYLC_HUMAN	Leucine--tRNA ligase, cytoplasmic OS=Homo sapiens GN=LARS PE=1 SV=2	10	0.967537	0.568764	1.13452	0.852815	1.09769	1.06908	0.255815	1.1326	0.943918	1.21085	0.884844	0.18257	1.21121	0.730546	1.07173
503	16.18	16.27	48.77	43.83	40.74	sp|P51665|PSD7_HUMAN	26S proteasome non-ATPase regulatory subunit 7 OS=Homo sapiens GN=PSMD7 PE=1 SV=2	10	0.954312	0.397242	1.12639	0.847234	1.07492	0.950641	0.570522	1.21469	0.782622	1.15473	1.19914	0.121357	1.27146	0.943116	1.52466
504	16.18	16.18	66.2	63.89	53.24	sp|P51148|RAB5C_HUMAN	Ras-related protein Rab-5C OS=Homo sapiens GN=RAB5C PE=1 SV=2	8	0.908733	0.188665	1.17555	0.773026	1.06826	0.857892	0.0594959	1.17619	0.729385	1.00904	0.528958	0.00239719	1.33562	0.396039	0.706488
505	16.16	16.98	40.91	37.78	35.51	sp|Q9NYL9|TMOD3_HUMAN	Tropomodulin-3 OS=Homo sapiens GN=TMOD3 PE=1 SV=1	11	1.00991	0.854076	1.12997	0.893746	1.14117	0.969728	0.570328	1.12987	0.858263	1.09567	0.883162	0.0655773	1.14425	0.771826	1.01056
506	16.12	16.12	44.26	33.89	33.89	sp|O00303|EIF3F_HUMAN	Eukaryotic translation initiation factor 3 subunit F OS=Homo sapiens GN=EIF3F PE=1 SV=1	11	0.676803	4.51791e-05	1.1284	0.599789	0.763707	0.725624	0.00035766	1.13972	0.63667	0.827006	1.66084	5.78371e-06	1.12931	1.47067	1.87559
507	16.11	16.17	73.71	66.49	56.19	sp|P00568|KAD1_HUMAN	Adenylate kinase isoenzyme 1 OS=Homo sapiens GN=AK1 PE=1 SV=3	8	0.890066	0.235184	1.22803	0.72479	1.09303	0.796395	0.0284809	1.21934	0.653138	0.971073	0.8342	0.193154	1.33574	0.624524	1.11427
508	16.11	16.11	48.65	44.14	44.14	sp|P06454|PTMA_HUMAN	Prothymosin alpha OS=Homo sapiens GN=PTMA PE=1 SV=2	13	0.988328	0.920913	1.33527	0.74017	1.31969	0.60418	0.010451	1.38386	0.436592	0.836099	1.79369	0.003424	1.33382	1.34478	2.39247
509	16.08	19.82	37.7	34.92	32.14	sp|Q9UMS4|PRP19_HUMAN	Pre-mRNA-processing factor 19 OS=Homo sapiens GN=PRPF19 PE=1 SV=1	14	0.94929	0.609374	1.2588	0.754126	1.19496	1.10182	0.323252	1.24086	0.887945	1.3672	1.75774	0.000500064	1.24525	1.41155	2.18883
510	16.05	16.05	30.79	26.84	26.84	sp|P50552|VASP_HUMAN	Vasodilator-stimulated phosphoprotein OS=Homo sapiens GN=VASP PE=1 SV=3	9	0.960167	0.575714	1.1743	0.817648	1.12753	0.956418	0.449274	1.13788	0.840524	1.08829	0.461081	5.48827e-05	1.25908	0.366204	0.580537
511	16.04	16.73	37.8	24.24	21.37	sp|Q9UHB9|SRP68_HUMAN	Signal recognition particle 68 kDa protein OS=Homo sapiens GN=SRP68 PE=1 SV=2	10	0.869453	0.0638787	1.1614	0.748622	1.00979	0.975864	0.80672	1.24193	0.785763	1.21196	0.892515	0.432906	1.36351	0.654572	1.21695
512	16.03	16.03	23.4	17.02	15.2	sp|P17813|EGLN_HUMAN	Endoglin OS=Homo sapiens GN=ENG PE=1 SV=2	8	0.542868	0.000334315	1.24893	0.434665	0.678005	0.594544	0.000599637	1.23175	0.482683	0.732328	0.125288	0.0011762	2.54548	0.0492199	0.318918
513	16.02	16.88	51.14	46.59	46.59	sp|P40261|NNMT_HUMAN	Nicotinamide N-methyltransferase OS=Homo sapiens GN=NNMT PE=1 SV=1	11	0.668572	0.00938914	1.30799	0.511144	0.874486	0.726949	0.0507175	1.37749	0.527735	1.00136	0.365088	0.000657879	1.50723	0.242225	0.55027
514	16.02	16.02	46.08	38.24	38.24	sp|P46782|RS5_HUMAN	40S ribosomal protein S5 OS=Homo sapiens GN=RPS5 PE=1 SV=4	9	1.02972	0.763692	1.24806	0.825056	1.28516	1.04637	0.591486	1.21007	0.864723	1.26618	0.953841	0.745037	1.39145	0.685502	1.32722
515	16	16.16	25.71	25.71	25.71	sp|P35613|BASI_HUMAN	Basigin OS=Homo sapiens GN=BSG PE=1 SV=2	11	1.01353	0.818273	1.14252	0.8871	1.15798	0.991202	0.899621	1.17328	0.844815	1.16295	1.23958	0.0298191	1.20542	1.02834	1.49422
516	15.99	16.95	22.77	17.21	11.86	sp|Q99460|PSMD1_HUMAN	26S proteasome non-ATPase regulatory subunit 1 OS=Homo sapiens GN=PSMD1 PE=1 SV=2	11	0.937815	0.277291	1.13542	0.825965	1.06481	1.0109	0.850131	1.13662	0.889393	1.149	0.695939	0.00189674	1.20211	0.57893	0.836597
517	15.95	18.71	20.75	12.43	10.79	sp|O00203|AP3B1_HUMAN	AP-3 complex subunit beta-1 OS=Homo sapiens GN=AP3B1 PE=1 SV=3	12	0.88056	0.160934	1.20724	0.7294	1.06305	0.906632	0.354986	1.2553	0.722241	1.1381	0.678574	0.0194167	1.36191	0.49825	0.924159
518	15.91	15.91	71.43	68	48	sp|P02511|CRYAB_HUMAN	Alpha-crystallin B chain OS=Homo sapiens GN=CRYAB PE=1 SV=2	9	0.986761	0.857376	1.18008	0.836179	1.16446	0.870176	0.131313	1.2102	0.719034	1.05309	1.76976	0.0264904	1.6242	1.08962	2.87445
519	15.86	15.87	42.4	27.8	25.6	sp|Q16647|PTGIS_HUMAN	Prostacyclin synthase OS=Homo sapiens GN=PTGIS PE=1 SV=1	9	0.923654	0.504291	1.29471	0.713406	1.19586	0.872762	0.0519486	1.14741	0.760638	1.00141	0.363586	0.0479602	2.71938	0.133702	0.988728
520	15.79	17.27	56.87	40.76	32.7	sp|P26373|RL13_HUMAN	60S ribosomal protein L13 OS=Homo sapiens GN=RPL13 PE=1 SV=4	9	1.23624	0.0171605	1.17886	1.04868	1.45735	1.78499	0.00155604	1.34077	1.33131	2.39326	0.426076	0.00260372	1.5977	0.266681	0.680743
521	15.76	15.86	29.63	20.09	15.81	sp|Q04446|GLGB_HUMAN	1,4-alpha-glucan-branching enzyme OS=Homo sapiens GN=GBE1 PE=1 SV=3	12	0.948359	0.377402	1.13979	0.832048	1.08093	1.03468	0.608014	1.15869	0.892972	1.19888	0.588797	0.0224071	1.54148	0.381967	0.907621
522	15.72	15.72	41.16	31.96	24.21	sp|P17174|AATC_HUMAN	Aspartate aminotransferase, cytoplasmic OS=Homo sapiens GN=GOT1 PE=1 SV=3	9	0.849999	0.0120826	1.12454	0.755862	0.955859	0.927037	0.18071	1.12536	0.823769	1.04325	1.41608	0.00131438	1.18715	1.19284	1.6811
523	15.71	15.73	66.98	50.7	50.7	sp|O75396|SC22B_HUMAN	Vesicle-trafficking protein SEC22b OS=Homo sapiens GN=SEC22B PE=1 SV=4	10	1.11729	0.15263	1.17563	0.950372	1.31352	1.18621	0.104962	1.24039	0.956326	1.47136	0.420985	0.000389945	1.40775	0.299049	0.592641
524	15.67	15.76	50.44	50	46.02	sp|O75832|PSD10_HUMAN	26S proteasome non-ATPase regulatory subunit 10 OS=Homo sapiens GN=PSMD10 PE=1 SV=1	11	1.00304	0.98323	1.39093	0.721132	1.39516	0.87474	0.553343	1.6627	0.526098	1.45443	2.02705	0.00270227	1.44622	1.40162	2.93156
525	15.64	15.84	27.2	27.2	22.02	sp|P54687|BCAT1_HUMAN	Branched-chain-amino-acid aminotransferase, cytosolic OS=Homo sapiens GN=BCAT1 PE=1 SV=3	8	0.710069	0.0064051	1.24079	0.57227	0.881049	0.819542	0.0907197	1.26956	0.645535	1.04045	0.357782	0.000405917	1.50496	0.237735	0.538447
526	15.59	16.74	35.24	31.94	24.89	sp|Q96JJ7|TMX3_HUMAN	Protein disulfide-isomerase TMX3 OS=Homo sapiens GN=TMX3 PE=1 SV=2	10	1.16829	0.454578	1.59155	0.734061	1.85939	1.0118	0.921504	1.31214	0.771111	1.32762	0.440034	0.0147512	1.82911	0.240572	0.80487
527	15.58	15.68	50.39	50.39	49.61	sp|P53999|TCP4_HUMAN	Activated RNA polymerase II transcriptional coactivator p15 OS=Homo sapiens GN=SUB1 PE=1 SV=3	9	1.16357	0.132628	1.23029	0.94577	1.43152	1.1058	0.433789	1.32005	0.837694	1.45971	1.6074	0.00105566	1.25406	1.28175	2.01578
528	15.58	15.63	69.09	67.27	67.27	sp|P30050|RL12_HUMAN	60S ribosomal protein L12 OS=Homo sapiens GN=RPL12 PE=1 SV=1	10	1.52642	0.0230244	1.41582	1.07812	2.16113	1.30871	0.0987788	1.39404	0.938789	1.8244	0.71638	0.0011049	1.16769	0.613502	0.836509
529	15.56	16.66	41.55	31.02	23.55	sp|Q99873|ANM1_HUMAN	Protein arginine N-methyltransferase 1 OS=Homo sapiens GN=PRMT1 PE=1 SV=2	8	0.948733	0.466091	1.16931	0.811358	1.10937	1.04155	0.510267	1.14377	0.910631	1.19129	0.977907	0.768358	1.18113	0.827941	1.15503
530	15.47	16.35	55.37	43.65	32.57	sp|Q96AG4|LRC59_HUMAN	Leucine-rich repeat-containing protein 59 OS=Homo sapiens GN=LRRC59 PE=1 SV=1	11	0.664092	0.000128096	1.14724	0.578861	0.761871	0.803098	0.00760631	1.15349	0.696233	0.926365	0.583437	0.000995809	1.27929	0.456065	0.746383
531	15.38	15.4	35.84	28.32	20.79	sp|Q9UHG3|PCYOX_HUMAN	Prenylcysteine oxidase 1 OS=Homo sapiens GN=PCYOX1 PE=1 SV=3	8	0.909261	0.144377	1.14408	0.794754	1.04027	0.890538	0.0570797	1.12776	0.789651	1.00431	0.790419	0.012747	1.1873	0.665729	0.938463
532	15.35	15.41	41.38	39.41	33	sp|P40429|RL13A_HUMAN	60S ribosomal protein L13a OS=Homo sapiens GN=RPL13A PE=1 SV=2	8	1.6352	1.73951e-06	1.117	1.46392	1.82652	1.95997	9.48407e-08	1.11733	1.75416	2.18993	0.29918	0.035931	3.03435	0.0985977	0.907817
533	15.34	15.35	61.27	45.1	38.24	sp|P52565|GDIR1_HUMAN	Rho GDP-dissociation inhibitor 1 OS=Homo sapiens GN=ARHGDIA PE=1 SV=3	10	1.27626	0.0625713	1.29613	0.984667	1.65419	1.31515	0.100074	1.40052	0.939044	1.8419	0.580444	0.0016965	1.33021	0.436354	0.772115
534	15.31	15.35	52.16	31.62	29.73	sp|Q9UNZ2|NSF1C_HUMAN	NSFL1 cofactor p47 OS=Homo sapiens GN=NSFL1C PE=1 SV=2	9	0.917201	0.156078	1.13463	0.808366	1.04069	0.904505	0.268299	1.21218	0.746181	1.09642	2.35857	4.28833e-06	1.21941	1.93419	2.87606
535	15.3	15.84	33	18.33	12.44	sp|P56192|SYMC_HUMAN	Methionine--tRNA ligase, cytoplasmic OS=Homo sapiens GN=MARS PE=1 SV=2	8	1.09524	0.302349	1.2049	0.908994	1.31965	1.19851	0.0478852	1.19605	1.00206	1.43348	1.21258	0.050711	1.21344	0.999289	1.47139
536	15.27	22.06	42.34	35.28	34.06	sp|P38919|IF4A3_HUMAN	Eukaryotic initiation factor 4A-III OS=Homo sapiens GN=EIF4A3 PE=1 SV=4	14	0.964841	0.609181	1.16783	0.826184	1.12677	1.02951	0.725197	1.20226	0.856316	1.23774	1.66686	3.23258e-05	1.15174	1.44725	1.9198
537	15.26	15.31	23.37	21.87	21.87	sp|P23219|PGH1_HUMAN	Prostaglandin G/H synthase 1 OS=Homo sapiens GN=PTGS1 PE=1 SV=2	13	0.861868	0.0609715	1.17076	0.736161	1.00904	1.04268	0.590949	1.19189	0.874814	1.24276	0.28677	0.0515755	3.52723	0.0813016	1.0115
538	15.25	15.53	27.28	16.23	12.68	sp|Q92974|ARHG2_HUMAN	Rho guanine nucleotide exchange factor 2 OS=Homo sapiens GN=ARHGEF2 PE=1 SV=4	9	1.05332	0.635467	1.27521	0.825992	1.3432	1.16385	0.033079	1.1458	1.01576	1.33354	0.708786	0.0506517	1.41262	0.501754	1.00124
539	15.25	15.49	39.65	30.56	27.27	sp|Q9NTK5|OLA1_HUMAN	Obg-like ATPase 1 OS=Homo sapiens GN=OLA1 PE=1 SV=2	9	1.04115	0.50085	1.14385	0.910218	1.19093	1.07249	0.258166	1.14394	0.937541	1.22686	1.97704	0.000399513	1.29095	1.53145	2.55226
540	15.25	15.38	30.04	22.66	18.71	sp|P07686|HEXB_HUMAN	Beta-hexosaminidase subunit beta OS=Homo sapiens GN=HEXB PE=1 SV=3	8	0.767299	0.073168	1.34829	0.569091	1.03454	0.787508	0.181146	1.47175	0.535082	1.15902	1.64315	0.0763381	1.76532	0.930794	2.9007
541	15.24	15.27	32.69	22.65	22.65	sp|Q96HE7|ERO1A_HUMAN	ERO1-like protein alpha OS=Homo sapiens GN=ERO1L PE=1 SV=2	9	0.915031	0.185739	1.15194	0.794341	1.05406	1.06699	0.373389	1.17186	0.910507	1.25036	0.421879	0.000134037	1.33843	0.315204	0.564656
542	15.2	15.41	37.64	25.04	17.02	sp|P09960|LKHA4_HUMAN	Leukotriene A-4 hydrolase OS=Homo sapiens GN=LTA4H PE=1 SV=2	8	0.992945	0.909787	1.14732	0.865445	1.13923	1.02332	0.739192	1.16401	0.879134	1.19116	0.978876	0.814662	1.22149	0.80138	1.19568
543	15.14	15.75	27.08	17.69	15.54	sp|Q9H4A4|AMPB_HUMAN	Aminopeptidase B OS=Homo sapiens GN=RNPEP PE=1 SV=2	8	0.814502	0.0582515	1.23896	0.657407	1.00914	0.944105	0.356051	1.14502	0.824533	1.08102	0.853255	0.297714	1.38898	0.614304	1.18515
544	15.14	15.26	34.85	22.63	20.44	sp|O15371|EIF3D_HUMAN	Eukaryotic translation initiation factor 3 subunit D OS=Homo sapiens GN=EIF3D PE=1 SV=1	9	0.921819	0.311882	1.18752	0.776253	1.09468	1.04188	0.557096	1.16439	0.894788	1.21315	0.711551	0.0145516	1.29066	0.551309	0.91837
545	15.14	15.14	33.21	20.44	20.44	sp|O43776|SYNC_HUMAN	Asparagine--tRNA ligase, cytoplasmic OS=Homo sapiens GN=NARS PE=1 SV=1	11	0.900515	0.143501	1.16067	0.775859	1.0452	1.04482	0.571477	1.18695	0.880261	1.24015	0.433069	5.42275e-05	1.28225	0.337742	0.555302
546	15.12	15.92	43	31.75	30.75	sp|P36507|MP2K2_HUMAN	Dual specificity mitogen-activated protein kinase kinase 2 OS=Homo sapiens GN=MAP2K2 PE=1 SV=1	9	0.989326	0.872412	1.17732	0.840321	1.16475	0.947106	0.432365	1.17786	0.804088	1.11556	1.63404	0.000720436	1.18672	1.37694	1.93915
547	15.06	15.11	56.4	41.87	37.37	sp|O43396|TXNL1_HUMAN	Thioredoxin-like protein 1 OS=Homo sapiens GN=TXNL1 PE=1 SV=3	7	0.797375	0.00432085	1.14187	0.698309	0.910495	0.823672	0.00991843	1.14236	0.721027	0.94093	0.816425	0.0288514	1.19231	0.684739	0.973436
548	15.03	16.83	31.04	22.4	15.72	sp|P12081|SYHC_HUMAN	Histidine--tRNA ligase, cytoplasmic OS=Homo sapiens GN=HARS PE=1 SV=2	8	0.948759	0.312173	1.11549	0.850532	1.05833	1.01142	0.875373	1.1685	0.865572	1.18185	1.13522	0.0867089	1.15999	0.978646	1.31684
549	15.03	15.14	42.09	36.72	31.34	sp|Q16698|DECR_HUMAN	2,4-dienoyl-CoA reductase, mitochondrial OS=Homo sapiens GN=DECR1 PE=1 SV=1	10	0.946536	0.495039	1.19099	0.794747	1.12731	0.869758	0.12086	1.20233	0.723395	1.04573	4.13999	7.24738e-07	1.30461	3.17336	5.40108
550	14.98	15.92	82.1	67.9	62.96	sp|O60493|SNX3_HUMAN	Sorting nexin-3 OS=Homo sapiens GN=SNX3 PE=1 SV=3	9	1.19366	0.0166561	1.14493	1.04256	1.36666	0.987352	0.890187	1.22867	0.803592	1.21313	0.846718	0.101375	1.23038	0.688173	1.04179
551	14.98	14.98	53.33	53.33	42.22	sp|P62910|RL32_HUMAN	60S ribosomal protein L32 OS=Homo sapiens GN=RPL32 PE=1 SV=2	9	1.27251	0.00807923	1.17208	1.08568	1.49148	1.33159	0.00129321	1.14629	1.16166	1.52639	0.519107	0.0278113	1.75697	0.295456	0.912055
552	14.96	16.83	42.58	42.19	42.19	sp|P30048|PRDX3_HUMAN	Thioredoxin-dependent peroxide reductase, mitochondrial OS=Homo sapiens GN=PRDX3 PE=1 SV=3	18	1.09107	0.244038	1.17956	0.924982	1.28699	0.921549	0.527751	1.34764	0.683823	1.24192	1.17332	0.331987	1.44871	0.809903	1.69979
553	14.96	15.21	31.19	19.75	18.34	sp|P08240|SRPR_HUMAN	Signal recognition particle receptor subunit alpha OS=Homo sapiens GN=SRPR PE=1 SV=2	9	1.00428	0.965539	1.25293	0.801544	1.25829	1.03317	0.745125	1.25628	0.8224	1.29795	0.479183	0.000215407	1.2831	0.373459	0.614837
554	14.95	15.48	50	29.29	26.9	sp|P80303|NUCB2_HUMAN	Nucleobindin-2 OS=Homo sapiens GN=NUCB2 PE=1 SV=2	9	1.07259	0.536465	1.29902	0.825691	1.39332	1.04431	0.700528	1.30069	0.802889	1.35832	1.06144	0.716106	1.46616	0.723958	1.55625
555	14.9	16.15	31.94	14.85	12.14	sp|O14974|MYPT1_HUMAN	Protein phosphatase 1 regulatory subunit 12A OS=Homo sapiens GN=PPP1R12A PE=1 SV=1	10	0.982566	0.698538	1.10069	0.892685	1.0815	1.06552	0.218049	1.11171	0.95845	1.18455	0.363912	2.5648e-06	1.31834	0.276038	0.479761
556	14.87	18.04	37.55	18.78	12.55	sp|Q9P0K7|RAI14_HUMAN	Ankycorbin OS=Homo sapiens GN=RAI14 PE=1 SV=2	9	0.928088	0.543402	1.29694	0.715598	1.20368	1.12165	0.295922	1.25722	0.892167	1.41016	0.589075	0.0263693	1.57711	0.373515	0.929039
557	14.86	15.45	55.05	49.24	38.53	sp|O75436|VP26A_HUMAN	Vacuolar protein sorting-associated protein 26A OS=Homo sapiens GN=VPS26A PE=1 SV=2	8	0.930275	0.174197	1.11636	0.833311	1.03852	0.909577	0.0836838	1.1162	0.81489	1.01527	0.56881	0.00164729	1.34268	0.423638	0.763729
558	14.86	14.87	35.03	31.47	31.47	sp|Q92597|NDRG1_HUMAN	Protein NDRG1 OS=Homo sapiens GN=NDRG1 PE=1 SV=1	12	0.710527	0.0126019	1.27476	0.557381	0.905752	0.776611	0.025495	1.23548	0.628592	0.959485	1.05016	0.661312	1.28803	0.815323	1.35264
559	14.79	14.79	55.68	35.8	35.8	sp|Q02543|RL18A_HUMAN	60S ribosomal protein L18a OS=Homo sapiens GN=RPL18A PE=1 SV=2	9	1.75095	0.00284291	1.34347	1.3033	2.35235	1.50555	0.00112571	1.20039	1.25422	1.80725	0.335321	0.00458594	1.87879	0.178477	0.629997
560	14.78	15.14	24.92	10.32	7.209	sp|P11047|LAMC1_HUMAN	Laminin subunit gamma-1 OS=Homo sapiens GN=LAMC1 PE=1 SV=3	9	1.19427	0.0110023	1.13027	1.05663	1.34985	1.30572	0.00326946	1.15526	1.13024	1.50845	0.733241	0.048649	1.36057	0.538921	0.997627
561	14.78	14.81	29.55	20.13	15.35	sp|P47897|SYQ_HUMAN	Glutamine--tRNA ligase OS=Homo sapiens GN=QARS PE=1 SV=1	9	0.948769	0.345895	1.12704	0.841822	1.0693	1.01981	0.719906	1.12742	0.904556	1.14976	1.05837	0.574442	1.24637	0.849159	1.31912
562	14.76	15.89	24.65	11.92	8.923	sp|P20908|CO5A1_HUMAN	Collagen alpha-1(V) chain OS=Homo sapiens GN=COL5A1 PE=1 SV=3	9	0.65388	0.0291528	1.44682	0.451944	0.946046	0.774056	0.0184781	1.2218	0.633537	0.945744	0.230416	0.0519397	4.40859	0.0522652	1.01581
563	14.75	14.76	26.46	18.65	14.8	sp|P45974|UBP5_HUMAN	Ubiquitin carboxyl-terminal hydrolase 5 OS=Homo sapiens GN=USP5 PE=1 SV=2	8	1.01217	0.869047	1.17507	0.861374	1.18937	1.04613	0.476072	1.14702	0.912038	1.19993	1.32151	0.0244432	1.26321	1.04615	1.66935
564	14.73	15.92	68.59	56.41	52.56	sp|P62979|RS27A_HUMAN	Ubiquitin-40S ribosomal protein S27a OS=Homo sapiens GN=RPS27A PE=1 SV=2	15	1.04816	0.605276	1.22828	0.853354	1.28744	1.0901	0.520563	1.35212	0.806214	1.47394	1.17504	0.389567	1.5158	0.775197	1.78112
565	14.72	14.86	38.67	27	25.4	sp|P62495|ERF1_HUMAN	Eukaryotic peptide chain release factor subunit 1 OS=Homo sapiens GN=ETF1 PE=1 SV=3	9	0.856501	0.031945	1.14699	0.746735	0.982401	1.0277	0.664483	1.15347	0.89097	1.18542	0.922169	0.211012	1.14934	0.802344	1.05989
566	14.71	30.43	58.61	47.87	41.16	sp|P31150|GDIA_HUMAN	Rab GDP dissociation inhibitor alpha OS=Homo sapiens GN=GDI1 PE=1 SV=2	16	0.891254	0.0948776	1.14975	0.775171	1.02472	1.00188	0.976984	1.15384	0.868303	1.156	1.14981	0.114221	1.19786	0.959883	1.37731
567	14.7	14.74	56.22	43.37	28.92	sp|Q9P0L0|VAPA_HUMAN	Vesicle-associated membrane protein-associated protein A OS=Homo sapiens GN=VAPA PE=1 SV=3	10	1.44142	0.00686489	1.26769	1.13704	1.82727	1.53193	0.0396672	1.49393	1.02543	2.2886	1.01568	0.915362	1.37994	0.736037	1.40158
568	14.67	15.13	62.24	62.24	57.14	sp|P30085|KCY_HUMAN	UMP-CMP kinase OS=Homo sapiens GN=CMPK1 PE=1 SV=3	10	0.880809	0.0870655	1.16416	0.756605	1.0254	0.84884	0.0689107	1.19873	0.708118	1.01753	1.22833	0.0546776	1.23532	0.994334	1.51738
569	14.65	15.01	16.38	12.02	10.37	sp|O94855|SC24D_HUMAN	Protein transport protein Sec24D OS=Homo sapiens GN=SEC24D PE=1 SV=2	8	1.33768	0.0134904	1.23342	1.08453	1.64993	1.40376	0.00809083	1.24516	1.12737	1.74791	0.457061	0.00939997	1.68581	0.271122	0.770521
570	14.64	14.64	42.62	39.28	34.54	sp|P11177|ODPB_HUMAN	Pyruvate dehydrogenase E1 component subunit beta, mitochondrial OS=Homo sapiens GN=PDHB PE=1 SV=3	10	0.918911	0.245099	1.17074	0.784895	1.07581	0.863172	0.0252542	1.13064	0.763438	0.975936	4.33509	1.32534e-07	1.17815	3.67959	5.10737
571	14.63	15.51	18.44	8.018	4.797	sp|P78527|PRKDC_HUMAN	DNA-dependent protein kinase catalytic subunit OS=Homo sapiens GN=PRKDC PE=1 SV=3	18	1.23404	0.00477076	1.14945	1.07359	1.41847	1.21834	0.0306082	1.19406	1.02033	1.45477	0.950231	0.488395	1.16183	0.817874	1.10401
572	14.61	14.61	57.26	43.95	40.32	sp|Q15056|IF4H_HUMAN	Eukaryotic translation initiation factor 4H OS=Homo sapiens GN=EIF4H PE=1 SV=5	10	1.03815	0.774255	1.34577	0.771413	1.39711	0.989613	0.908348	1.22986	0.804652	1.21709	1.68023	0.0948669	1.88846	0.889736	3.17306
573	14.58	14.81	42.89	26.72	18.63	sp|Q8NC51|PAIRB_HUMAN	Plasminogen activator inhibitor 1 RNA-binding protein OS=Homo sapiens GN=SERBP1 PE=1 SV=2	8	1.0402	0.599131	1.17241	0.887229	1.21954	1.01978	0.775084	1.15727	0.881196	1.18017	1.3701	0.00304793	1.20388	1.13807	1.64944
574	14.52	14.85	54.38	37.76	29.91	sp|Q9Y266|NUDC_HUMAN	Nuclear migration protein nudC OS=Homo sapiens GN=NUDC PE=1 SV=1	9	0.945011	0.291805	1.11989	0.84384	1.05831	0.974621	0.713326	1.1636	0.837591	1.13407	1.25496	0.146488	1.37905	0.910015	1.73065
575	14.52	14.52	50.19	41.06	38.02	sp|P28074|PSB5_HUMAN	Proteasome subunit beta type-5 OS=Homo sapiens GN=PSMB5 PE=1 SV=3	9	0.986771	0.854488	1.18	0.836247	1.16439	0.928271	0.515053	1.29275	0.718057	1.20002	0.664207	0.000685732	1.18266	0.56162	0.785533
576	14.48	20.07	42.72	36.15	31.92	sp|P16403|H12_HUMAN	Histone H1.2 OS=Homo sapiens GN=HIST1H1C PE=1 SV=2	13	1.90489	0.0168181	1.57286	1.2111	2.99612	1.98438	0.00999768	1.51161	1.31276	2.99961	3.41101	0.00275113	1.6772	2.03376	5.72094
576	0	17.9	43.38	31.05	26.94	sp|P10412|H14_HUMAN	Histone H1.4 OS=Homo sapiens GN=HIST1H1E PE=1 SV=2	12
576	0	17.4	30.77	26.7	26.7	sp|P16402|H13_HUMAN	Histone H1.3 OS=Homo sapiens GN=HIST1H1D PE=1 SV=2	12
577	14.46	14.5	53.24	42.21	37.89	sp|P28300|LYOX_HUMAN	Protein-lysine 6-oxidase OS=Homo sapiens GN=LOX PE=1 SV=2	10	1.05009	0.682836	1.31162	0.800601	1.37732	1.04828	0.754672	1.4093	0.743828	1.47734	0.243692	0.00174313	1.97533	0.123368	0.481373
578	14.44	18.96	77.27	63.29	56.99	sp|P47755|CAZA2_HUMAN	F-actin-capping protein subunit alpha-2 OS=Homo sapiens GN=CAPZA2 PE=1 SV=3	12	0.722158	0.00369382	1.17741	0.613343	0.850277	0.712445	0.00319191	1.17877	0.604398	0.839808	0.604962	0.000521325	1.17758	0.513732	0.712392
579	14.39	14.39	51.35	42.34	42.34	sp|P04179|SODM_HUMAN	Superoxide dismutase [Mn], mitochondrial OS=Homo sapiens GN=SOD2 PE=1 SV=2	12	0.909668	0.309229	1.2266	0.74162	1.11579	1.17137	0.0761895	1.19713	0.978482	1.40228	1.20001	0.148828	1.30453	0.919876	1.56545
580	14.38	14.54	60.7	49.25	49.25	sp|P43487|RANG_HUMAN	Ran-specific GTPase-activating protein OS=Homo sapiens GN=RANBP1 PE=1 SV=1	7	1.12244	0.327623	1.29107	0.869386	1.44914	1.07608	0.400637	1.20984	0.889439	1.30188	1.49691	0.00296098	1.24736	1.20006	1.86718
581	14.38	14.38	59.91	48.02	48.02	sp|O43809|CPSF5_HUMAN	Cleavage and polyadenylation specificity factor subunit 5 OS=Homo sapiens GN=NUDT21 PE=1 SV=1	9	0.803104	0.00263933	1.12828	0.711794	0.906128	0.786951	0.00193434	1.13367	0.69416	0.892146	2.33094	3.93031e-07	1.15889	2.01136	2.70129
582	14.37	14.44	37.64	29.31	29.31	sp|P40121|CAPG_HUMAN	Macrophage-capping protein OS=Homo sapiens GN=CAPG PE=1 SV=2	9	0.96278	0.680098	1.26773	0.759451	1.22055	0.924455	0.547674	1.39435	0.662999	1.28902	0.727831	0.0318035	1.31331	0.554195	0.95587
583	14.35	14.37	38.72	38.3	35.74	sp|Q9BVK6|TMED9_HUMAN	Transmembrane emp24 domain-containing protein 9 OS=Homo sapiens GN=TMED9 PE=1 SV=2	10	1.09874	0.542017	1.48089	0.741944	1.62711	1.20414	0.366081	1.65927	0.725706	1.99799	0.376021	0.00525749	1.63535	0.229933	0.614926
584	14.33	15.12	71.71	71.71	66.45	sp|P61088|UBE2N_HUMAN	Ubiquitin-conjugating enzyme E2 N OS=Homo sapiens GN=UBE2N PE=1 SV=1	9	1.10073	0.483312	1.35889	0.810018	1.49577	1.0009	0.993554	1.29043	0.775636	1.29159	1.33332	0.0119919	1.22403	1.08929	1.63202
585	14.32	14.46	36.55	25.28	19.81	sp|P51114|FXR1_HUMAN	Fragile X mental retardation syndrome-related protein 1 OS=Homo sapiens GN=FXR1 PE=1 SV=3	8	1.05205	0.737599	1.41082	0.745701	1.48425	1.00066	0.996116	1.36618	0.732455	1.36709	1.33742	0.0114459	1.22416	1.09253	1.63721
586	14.31	15.9	20.89	12.68	10.72	sp|Q14203|DCTN1_HUMAN	Dynactin subunit 1 OS=Homo sapiens GN=DCTN1 PE=1 SV=3	9	1.08934	0.12866	1.12352	0.969577	1.22389	1.13094	0.0480866	1.12945	1.00132	1.27733	0.595682	0.000313049	1.21913	0.488612	0.726214
587	14.3	14.3	38.39	21.64	18.15	sp|Q07866|KLC1_HUMAN	Kinesin light chain 1 OS=Homo sapiens GN=KLC1 PE=1 SV=2	7	0.987053	0.834509	1.14499	0.862062	1.13017	1.08239	0.213083	1.14183	0.947942	1.2359	0.734706	0.0018214	1.17755	0.623926	0.865156
588	14.28	14.28	36.24	25.13	22.75	sp|Q16543|CDC37_HUMAN	Hsp90 co-chaperone Cdc37 OS=Homo sapiens GN=CDC37 PE=1 SV=1	9	0.903021	0.352696	1.28123	0.704807	1.15698	0.945745	0.403151	1.16391	0.812557	1.10077	1.19119	0.0298407	1.16313	1.02412	1.38551
589	14.28	14.28	35.25	24.68	22.08	sp|P49419|AL7A1_HUMAN	Alpha-aminoadipic semialdehyde dehydrogenase OS=Homo sapiens GN=ALDH7A1 PE=1 SV=5	9	0.698704	0.00543382	1.22982	0.568136	0.859279	0.759863	0.00852034	1.19103	0.637987	0.905021	0.454988	7.91894e-05	1.2258	0.371176	0.557724
590	14.27	14.4	37.22	28.33	25.56	sp|Q15435|PP1R7_HUMAN	Protein phosphatase 1 regulatory subunit 7 OS=Homo sapiens GN=PPP1R7 PE=1 SV=1	7	0.754106	0.0298156	1.27825	0.589952	0.963937	0.809205	0.0663523	1.25916	0.642657	1.01891	1.02531	0.735057	1.18277	0.866876	1.21271
591	14.25	15.64	27.37	12.08	10.01	sp|Q08378|GOGA3_HUMAN	Golgin subfamily A member 3 OS=Homo sapiens GN=GOLGA3 PE=1 SV=2	13	1.00917	0.916388	1.21434	0.831037	1.22548	1.13581	0.133927	1.19254	0.95243	1.3545	0.689183	0.021747	1.35263	0.509514	0.932208
592	14.24	14.3	62.75	53.27	47.71	sp|Q9UKM9|RALY_HUMAN	RNA-binding protein Raly OS=Homo sapiens GN=RALY PE=1 SV=1	9	0.872045	0.07631	1.16787	0.7467	1.01843	0.871184	0.212788	1.26477	0.688809	1.10185	1.43676	0.0462653	1.42581	1.00768	2.04855
593	14.2	14.22	50	44.19	44.19	sp|O95336|6PGL_HUMAN	6-phosphogluconolactonase OS=Homo sapiens GN=PGLS PE=1 SV=2	10	0.652391	0.000432598	1.16171	0.561577	0.757889	0.673917	0.00066574	1.1619	0.580011	0.783026	1.27764	0.03593	1.24941	1.0226	1.5963
594	14.2	14.2	22.32	11.96	11.43	sp|Q92900|RENT1_HUMAN	Regulator of nonsense transcripts 1 OS=Homo sapiens GN=UPF1 PE=1 SV=2	7	0.957657	0.714194	1.31743	0.726913	1.26165	0.955144	0.594275	1.22105	0.782231	1.16628	0.939103	0.676994	1.42098	0.660885	1.33444
595	14.18	14.23	21.81	13.42	12.58	sp|Q9NQC3|RTN4_HUMAN	Reticulon-4 OS=Homo sapiens GN=RTN4 PE=1 SV=2	10	1.60733	0.143392	2.15199	0.746903	3.45897	2.12791	0.0890691	2.63241	0.80835	5.60154	0.270049	0.0512486	3.75194	0.0719758	1.01321
596	14.18	14.18	59.76	34.96	29.67	sp|P51572|BAP31_HUMAN	B-cell receptor-associated protein 31 OS=Homo sapiens GN=BCAP31 PE=1 SV=3	7	1.48339	0.0280942	1.40466	1.05605	2.08366	1.52045	0.00379271	1.27101	1.19625	1.93251	0.447839	0.000355344	1.36771	0.327438	0.612512
597	14.16	15.79	33.25	30.98	26.2	sp|P31689|DNJA1_HUMAN	DnaJ homolog subfamily A member 1 OS=Homo sapiens GN=DNAJA1 PE=1 SV=2	8	0.864087	0.167985	1.2519	0.690221	1.08175	0.926948	0.4545	1.25432	0.739003	1.16269	2.80561	0.00588427	1.86876	1.50132	5.24301
598	14.13	14.61	30.57	17.3	10.74	sp|O60841|IF2P_HUMAN	Eukaryotic translation initiation factor 5B OS=Homo sapiens GN=EIF5B PE=1 SV=4	7	1.08979	0.426921	1.26029	0.864715	1.37346	1.19026	0.00640224	1.11966	1.06305	1.33268	0.588871	0.282036	2.82256	0.20863	1.66212
599	14.12	14.18	36.96	31.68	26.4	sp|P09486|SPRC_HUMAN	SPARC OS=Homo sapiens GN=SPARC PE=1 SV=1	8	0.503807	0.000645374	1.3208	0.381441	0.665429	0.562998	0.000262454	1.22258	0.460499	0.688311	0.228792	2.38716e-05	1.42572	0.160475	0.326193
600	14.07	51.38	70.44	67.56	67.56	sp|Q13509|TBB3_HUMAN	Tubulin beta-3 chain OS=Homo sapiens GN=TUBB3 PE=1 SV=2	60	0.964497	0.767658	1.37348	0.702228	1.32472	0.884517	0.342339	1.37228	0.644561	1.2138	1.70873	0.00804724	1.35467	1.26137	2.31476
601	14.03	14.03	25.2	24.93	24.93	sp|P55036|PSMD4_HUMAN	26S proteasome non-ATPase regulatory subunit 4 OS=Homo sapiens GN=PSMD4 PE=1 SV=1	9	0.981724	0.885341	1.36693	0.718197	1.34195	0.962057	0.631917	1.21543	0.791538	1.16931	1.06799	0.665395	1.4453	0.738941	1.54356
602	14.01	14.03	26.46	20.42	20.42	sp|P31930|QCR1_HUMAN	Cytochrome b-c1 complex subunit 1, mitochondrial OS=Homo sapiens GN=UQCRC1 PE=1 SV=3	8	0.846711	0.111038	1.2436	0.680855	1.05297	0.878411	0.19541	1.24327	0.706532	1.0921	1.4959	0.0421971	1.46681	1.01983	2.1942
603	14	14	41	35.25	32.95	sp|P12004|PCNA_HUMAN	Proliferating cell nuclear antigen OS=Homo sapiens GN=PCNA PE=1 SV=1	7	1.02395	0.837268	1.30999	0.781646	1.34137	0.973091	0.762878	1.23539	0.787677	1.20215	7.34714	8.75899e-05	1.69023	4.34683	12.4183
604	13.99	13.99	58.76	55.15	50.52	sp|P62081|RS7_HUMAN	40S ribosomal protein S7 OS=Homo sapiens GN=RPS7 PE=1 SV=1	8	0.990744	0.936921	1.30031	0.761931	1.28827	1.06703	0.620876	1.33757	0.797738	1.42724	0.672921	0.0614133	1.52217	0.442079	1.0243
605	13.9	15.38	36.42	24.47	24.47	sp|P28838|AMPL_HUMAN	Cytosol aminopeptidase OS=Homo sapiens GN=LAP3 PE=1 SV=3	10	0.926099	0.276515	1.16996	0.791564	1.0835	0.899649	0.138425	1.16354	0.773197	1.04678	1.49624	0.000886514	1.17553	1.27282	1.75888
606	13.86	13.93	67	58.62	49.75	sp|P07203|GPX1_HUMAN	Glutathione peroxidase 1 OS=Homo sapiens GN=GPX1 PE=1 SV=4	8	0.718927	0.0192637	1.28349	0.560137	0.922732	0.550361	0.000550072	1.2171	0.452191	0.669844	2.03142	0.00842786	1.54198	1.31741	3.1324
607	13.84	15.91	68.37	55.81	55.81	sp|P61106|RAB14_HUMAN	Ras-related protein Rab-14 OS=Homo sapiens GN=RAB14 PE=1 SV=4	10	1.0468	0.450264	1.14869	0.911298	1.20245	0.988993	0.857156	1.15505	0.856236	1.14233	0.48754	0.000216865	1.24892	0.390369	0.608897
608	13.84	13.84	29.85	27.61	23.63	sp|P05121|PAI1_HUMAN	Plasminogen activator inhibitor 1 OS=Homo sapiens GN=SERPINE1 PE=1 SV=1	8	0.774877	0.0406543	1.27321	0.608602	0.986578	1.01293	0.91887	1.31961	0.767593	1.33667	0.196984	0.0145531	3.38085	0.0582646	0.665972
609	13.8	14.1	40	36.16	22.47	sp|Q9Y2Z0|SUGT1_HUMAN	Suppressor of G2 allele of SKP1 homolog OS=Homo sapiens GN=SUGT1 PE=1 SV=3	7	0.890052	0.279158	1.26033	0.706208	1.12176	0.875123	0.250976	1.28217	0.682531	1.12206	1.64035	0.000482533	1.22393	1.34024	2.00767
610	13.78	13.78	44.85	44.85	36.76	sp|Q71DI3|H32_HUMAN	Histone H3.2 OS=Homo sapiens GN=HIST2H3A PE=1 SV=3	9	1.68574	0.0243913	1.52422	1.10596	2.56944	1.92648	0.0367114	1.8146	1.06166	3.4958	3.23453	0.00134429	1.59811	2.02398	5.16913
610	0.02	11.55	68.38	44.85	29.41	sp|P84243|H33_HUMAN	Histone H3.3 OS=Homo sapiens GN=H3F3A PE=1 SV=2	8
610	0	13.78	44.85	44.85	36.76	sp|Q16695|H31T_HUMAN	Histone H3.1t OS=Homo sapiens GN=HIST3H3 PE=1 SV=3	9
610	0	13.78	44.85	44.85	36.76	sp|P68431|H31_HUMAN	Histone H3.1 OS=Homo sapiens GN=HIST1H3A PE=1 SV=2	9
611	13.73	13.73	64.06	61.72	58.59	sp|Q99878|H2A1J_HUMAN	Histone H2A type 1-J OS=Homo sapiens GN=HIST1H2AJ PE=1 SV=3	15	1.20033					0.907522					2.73013
611	0	13.73	64.06	61.72	58.59	sp|Q96KK5|H2A1H_HUMAN	Histone H2A type 1-H OS=Homo sapiens GN=HIST1H2AH PE=1 SV=3	15
611	0	13.73	63.08	60.77	57.69	sp|P20671|H2A1D_HUMAN	Histone H2A type 1-D OS=Homo sapiens GN=HIST1H2AD PE=1 SV=2	15
611	0	13.73	63.08	60.77	57.69	sp|P0C0S8|H2A1_HUMAN	Histone H2A type 1 OS=Homo sapiens GN=HIST1H2AG PE=1 SV=2	15
611	0	13.73	62.79	61.24	58.14	sp|Q9BTM1|H2AJ_HUMAN	Histone H2A.J OS=Homo sapiens GN=H2AFJ PE=1 SV=1	15
611	0	13.73	62.79	61.24	58.14	sp|Q16777|H2A2C_HUMAN	Histone H2A type 2-C OS=Homo sapiens GN=HIST2H2AC PE=1 SV=4	15
611	0	11.54	60	57.69	54.62	sp|P04908|H2A1B_HUMAN	Histone H2A type 1-B/E OS=Homo sapiens GN=HIST1H2AB PE=1 SV=2	13
611	0	11.54	59.23	57.69	54.62	sp|Q93077|H2A1C_HUMAN	Histone H2A type 1-C OS=Homo sapiens GN=HIST1H2AC PE=1 SV=3	13
611	0	11.54	59.23	57.69	54.62	sp|Q7L7L0|H2A3_HUMAN	Histone H2A type 3 OS=Homo sapiens GN=HIST3H2A PE=1 SV=3	13
612	13.7	14.14	67.62	66.67	56.19	sp|P31949|S10AB_HUMAN	Protein S100-A11 OS=Homo sapiens GN=S100A11 PE=1 SV=2	11	1.34142	0.10098	1.44476	0.928467	1.93803	1.07426	0.255423	1.14657	0.936934	1.23171	0.826591	0.301213	1.49712	0.552121	1.23751
613	13.69	13.85	31.2	13.22	11.26	sp|O60716|CTND1_HUMAN	Catenin delta-1 OS=Homo sapiens GN=CTNND1 PE=1 SV=1	7	0.827823	0.0198061	1.16319	0.711681	0.962919	0.889561	0.279749	1.25882	0.706665	1.11979	1.02696	0.774486	1.22603	0.837631	1.25908
614	13.69	13.76	39.63	30.03	25.08	sp|Q13642|FHL1_HUMAN	Four and a half LIM domains protein 1 OS=Homo sapiens GN=FHL1 PE=1 SV=4	9	0.929443	0.357333	1.1825	0.785998	1.09907	1.02147	0.837161	1.24883	0.817943	1.27565	0.251922	9.1665e-06	1.4816	0.170033	0.373249
615	13.66	16.75	77.27	77.27	75	sp|P62328|TYB4_HUMAN	Thymosin beta-4 OS=Homo sapiens GN=TMSB4X PE=1 SV=2	14	1.04249	0.885749	1.97243	0.528531	2.05625	0.729447	0.275119	1.90203	0.383509	1.38743	2.58477	0.114907	3.52856	0.732529	9.12052
615	0	16.75	77.27	77.27	75	sp|A8MW06|TMSL3_HUMAN	Thymosin beta-4-like protein 3 OS=Homo sapiens GN=TMSL3 PE=2 SV=1	14
616	13.64	13.64	66.37	66.37	66.37	sp|P41567|EIF1_HUMAN	Eukaryotic translation initiation factor 1 OS=Homo sapiens GN=EIF1 PE=1 SV=1	15	1.25675	0.281604	1.66561	0.754528	2.09325	1.06044	0.75788	1.63795	0.647415	1.73694	1.15196	0.595854	1.97881	0.582144	2.2795
617	13.64	13.64	59.29	58.57	58.57	sp|P62829|RL23_HUMAN	60S ribosomal protein L23 OS=Homo sapiens GN=RPL23 PE=1 SV=1	9	1.19275	0.296818	1.45871	0.817674	1.73989	1.10248	0.473418	1.36641	0.806846	1.50645	0.739374	0.0266076	1.28786	0.574111	0.952209
618	13.62	14.18	38.31	29.12	27.2	sp|Q969G5|PRDBP_HUMAN	Protein kinase C delta-binding protein OS=Homo sapiens GN=PRKCDBP PE=1 SV=3	10	1.27999	0.0222863	1.2184	1.05055	1.55954	1.33098	0.00754318	1.19381	1.1149	1.58893	0.201028	0.168411	12.2683	0.016386	2.46628
619	13.61	13.7	47.4	33.85	33.85	sp|P63000|RAC1_HUMAN	Ras-related C3 botulinum toxin substrate 1 OS=Homo sapiens GN=RAC1 PE=1 SV=1	7	1.66418	0.00658782	1.35845	1.22506	2.26072	1.61632	0.0140496	1.40917	1.147	2.27766	0.423816	0.0497705	2.35679	0.179828	0.998845
620	13.59	13.59	59.91	34.43	34.43	sp|P23919|KTHY_HUMAN	Thymidylate kinase OS=Homo sapiens GN=DTYMK PE=1 SV=4	7	0.95104	0.341151	1.11841	0.850352	1.06365	0.824839	0.0443732	1.20522	0.684386	0.994117	2.75174	1.65657e-05	1.34067	2.05251	3.68916
621	13.57	13.57	79.63	59.26	59.26	sp|O75347|TBCA_HUMAN	Tubulin-specific chaperone A OS=Homo sapiens GN=TBCA PE=1 SV=3	8	1.19845	0.142249	1.29558	0.92503	1.55269	1.02325	0.817417	1.25451	0.815655	1.28368	3.36433	0.000133166	1.46334	2.29907	4.92315
622	13.48	13.48	28.27	23.37	19.12	sp|Q93052|LPP_HUMAN	Lipoma-preferred partner OS=Homo sapiens GN=LPP PE=1 SV=1	7	1.20647	0.0860533	1.25092	0.964469	1.5092	1.11825	0.346117	1.30674	0.855751	1.46126	0.389277	0.0178461	2.04239	0.190598	0.795055
623	13.47	13.51	25.23	16.64	12.8	sp|P22307|NLTP_HUMAN	Non-specific lipid-transfer protein OS=Homo sapiens GN=SCP2 PE=1 SV=2	8	1.35848	0.00616515	1.21522	1.11789	1.65086	1.18109	0.06382	1.19509	0.988283	1.41152	0.965101	0.678671	1.20649	0.799925	1.16438
624	13.46	13.57	25.87	10.93	10.93	sp|P08473|NEP_HUMAN	Neprilysin OS=Homo sapiens GN=MME PE=1 SV=2	7	0.792815	0.122728	1.36738	0.579807	1.08408	0.910497	0.161868	1.15236	0.790113	1.04922	0.206857	0.000502983	1.84662	0.112019	0.381986
625	13.44	18.61	31.9	21.67	16.9	sp|O14979|HNRDL_HUMAN	Heterogeneous nuclear ribonucleoprotein D-like OS=Homo sapiens GN=HNRPDL PE=1 SV=3	9	0.947742	0.389696	1.15221	0.822543	1.092	0.984432	0.796974	1.15345	0.853469	1.13549	1.68128	0.000112728	1.15372	1.45727	1.93971
626	13.43	13.53	35.1	27.81	27.81	sp|P36957|ODO2_HUMAN	Dihydrolipoyllysine-residue succinyltransferase component of 2-oxoglutarate dehydrogenase complex, mitochondrial OS=Homo sapiens GN=DLST PE=1 SV=4	11	0.898017	0.110644	1.15112	0.780121	1.03373	0.917819	0.208502	1.1606	0.790818	1.06522	1.04195	0.618201	1.21097	0.860428	1.26176
627	13.42	13.52	34.46	21.14	21.14	sp|Q8IWE2|NXP20_HUMAN	Protein NOXP20 OS=Homo sapiens GN=FAM114A1 PE=1 SV=2	9	0.995669	0.968793	1.28138	0.77703	1.27583	1.08321	0.482949	1.28474	0.843136	1.39165	0.539566	0.00289945	1.40049	0.385269	0.755657
628	13.36	13.47	44.92	27.38	23.69	sp|P48059|LIMS1_HUMAN	LIM and senescent cell antigen-like-containing domain protein 1 OS=Homo sapiens GN=LIMS1 PE=1 SV=4	8	0.746447	0.000898225	1.14054	0.654469	0.851352	0.936281	0.482693	1.22907	0.761781	1.15075	0.481758	0.0149948	1.72606	0.279109	0.83154
629	13.34	13.34	49.36	48.08	42.95	sp|P62750|RL23A_HUMAN	60S ribosomal protein L23a OS=Homo sapiens GN=RPL23A PE=1 SV=1	9	1.67047	0.00158879	1.27551	1.30966	2.1307	2.53385	0.00188668	1.57569	1.60809	3.99256	0.429767	0.000869711	1.43414	0.299668	0.616347
630	13.32	16.42	47.7	40.28	38.16	sp|Q9Y277|VDAC3_HUMAN	Voltage-dependent anion-selective channel protein 3 OS=Homo sapiens GN=VDAC3 PE=1 SV=1	9	0.984548	0.79963	1.14991	0.856195	1.13214	0.866678	0.0459151	1.14991	0.753691	0.996602	2.21689	2.6512e-05	1.21473	1.82502	2.69291
631	13.32	13.41	46.29	20.64	19.44	sp|P15170|ERF3A_HUMAN	Eukaryotic peptide chain release factor GTP-binding subunit ERF3A OS=Homo sapiens GN=GSPT1 PE=1 SV=1	8	0.836115	0.0593477	1.20608	0.693247	1.00843	0.946208	0.457242	1.17111	0.807959	1.10811	0.517063	1.40673e-05	1.21762	0.42465	0.629587
632	13.31	13.38	52.33	35.35	25.12	sp|Q9UJU6|DBNL_HUMAN	Drebrin-like protein OS=Homo sapiens GN=DBNL PE=1 SV=1	10	0.961711	0.768543	1.33329	0.721306	1.28224	0.973275	0.843057	1.34584	0.723172	1.30987	0.818841	0.214907	1.39973	0.584998	1.14616
633	13.29	13.34	53.97	48.95	45.61	sp|P54819|KAD2_HUMAN	Adenylate kinase 2, mitochondrial OS=Homo sapiens GN=AK2 PE=1 SV=2	9	0.797866	0.0526872	1.25772	0.634376	1.00349	0.803209	0.0315391	1.21335	0.661978	0.974571	2.60739	0.000310187	1.41126	1.84756	3.6797
634	13.28	13.37	53.43	49.46	45.13	sp|Q15404|RSU1_HUMAN	Ras suppressor protein 1 OS=Homo sapiens GN=RSU1 PE=1 SV=3	8	0.640393	0.0174477	1.40575	0.455552	0.900232	0.685094	0.0595216	1.48912	0.460067	1.02019	0.340426	0.00206657	1.70867	0.199234	0.581677
635	13.24	13.24	90.82	81.63	75.51	sp|P04080|CYTB_HUMAN	Cystatin-B OS=Homo sapiens GN=CSTB PE=1 SV=2	9	1.66014	0.0179338	1.46836	1.13061	2.43768	1.21063	0.215858	1.40234	0.863299	1.69772	0.544147	0.0319851	1.70845	0.318503	0.92965
636	13.21	13.34	47.67	32.38	29.53	sp|Q9Y570|PPME1_HUMAN	Protein phosphatase methylesterase 1 OS=Homo sapiens GN=PPME1 PE=1 SV=3	8	0.896353	0.0960429	1.14412	0.78344	1.02554	1.02457	0.683799	1.14471	0.895043	1.17284	0.666835	0.00314518	1.24315	0.536406	0.828978
637	13.17	13.27	34.12	27.06	27.06	sp|Q96IZ0|PAWR_HUMAN	PRKC apoptosis WT1 regulator protein OS=Homo sapiens GN=PAWR PE=1 SV=1	7	0.973731	0.860251	1.4467	0.673072	1.40869	0.933009	0.619877	1.40135	0.665795	1.30747	0.269259	0.12289	6.16783	0.0436554	1.66074
638	13.16	13.19	33.07	25.07	25.07	sp|Q99733|NP1L4_HUMAN	Nucleosome assembly protein 1-like 4 OS=Homo sapiens GN=NAP1L4 PE=1 SV=1	7	0.985051	0.875317	1.2643	0.77913	1.2454	1.02202	0.808943	1.24565	0.820467	1.27308	2.55057	0.000576101	1.36494	1.86863	3.48136
639	13.13	14.8	33.74	21.43	21.43	sp|Q9UNH7|SNX6_HUMAN	Sorting nexin-6 OS=Homo sapiens GN=SNX6 PE=1 SV=1	8	0.928266	0.393687	1.21375	0.76479	1.12669	0.973676	0.7552	1.21477	0.801534	1.18279	0.775072	0.0323471	1.25398	0.618088	0.971927
640	13.13	13.31	29.4	23.81	22.98	sp|Q96A33|CCD47_HUMAN	Coiled-coil domain-containing protein 47 OS=Homo sapiens GN=CCDC47 PE=1 SV=1	8	0.939153	0.640065	1.34706	0.697185	1.2651	0.921707	0.374551	1.22131	0.754687	1.12569	0.777607	0.177646	1.48057	0.525206	1.15131
641	13.05	13.27	59.79	56.7	56.7	sp|P60903|S10AA_HUMAN	Protein S100-A10 OS=Homo sapiens GN=S100A10 PE=1 SV=2	16	2.12282	0.0155698	1.7515	1.212	3.71811	1.62412	0.0907232	1.79492	0.904842	2.91517	2.284	0.00767366	1.69586	1.34681	3.87334
642	13.03	13.25	30.38	14.38	13.71	sp|P46459|NSF_HUMAN	Vesicle-fusing ATPase OS=Homo sapiens GN=NSF PE=1 SV=3	9	0.896714	0.242779	1.22399	0.732615	1.09757	0.95778	0.495838	1.15261	0.830969	1.10394	1.07664	0.311524	1.17366	0.917339	1.26361
643	13.03	13.03	48.31	43.82	41.01	sp|Q03135|CAV1_HUMAN	Caveolin-1 OS=Homo sapiens GN=CAV1 PE=1 SV=4	7	3.1097	0.00615374	2.00134	1.55381	6.22358	2.51884	0.00436605	1.69574	1.48539	4.27131	0.401644	0.0775527	2.83962	0.141443	1.14052
644	13.02	18.64	62.68	59.81	43.06	sp|P26583|HMGB2_HUMAN	High mobility group protein B2 OS=Homo sapiens GN=HMGB2 PE=1 SV=2	11	1.06272	0.791656	1.658	0.640962	1.76199	1.0437	0.801471	1.45291	0.718352	1.5164	6.99168	2.97977e-06	1.53779	4.54659	10.7517
645	13.02	13.1	19.4	13.28	10.81	sp|P20020|AT2B1_HUMAN	Plasma membrane calcium-transporting ATPase 1 OS=Homo sapiens GN=ATP2B1 PE=1 SV=3	8	1.50001	0.0193936	1.34659	1.11393	2.01991	1.60284	0.0133427	1.36264	1.17628	2.18409	0.744107	0.349836	2.17219	0.34256	1.61635
646	12.96	12.98	41.5	28.26	22.96	sp|P22695|QCR2_HUMAN	Cytochrome b-c1 complex subunit 2, mitochondrial OS=Homo sapiens GN=UQCRC2 PE=1 SV=3	8	0.889856	0.479637	1.43757	0.619	1.27923	0.893968	0.141841	1.17188	0.762847	1.04763	1.27501	0.0313067	1.23981	1.02839	1.58077
647	12.95	13.06	38.62	35.52	30.69	sp|Q01105|SET_HUMAN	Protein SET OS=Homo sapiens GN=SET PE=1 SV=3	7	1.11144	0.305517	1.25364	0.886573	1.39334	1.11696	0.204666	1.20568	0.926411	1.34669	1.91747	0.00100712	1.32983	1.44189	2.5499
648	12.95	12.98	23.51	5.285	4.271	sp|Q9H2D6|TARA_HUMAN	TRIO and F-actin-binding protein OS=Homo sapiens GN=TRIOBP PE=1 SV=3	8	1.05165	0.489008	1.16748	0.900785	1.22779	1.00901	0.868311	1.12342	0.898164	1.13354	0.498135	0.00733557	1.59625	0.312067	0.795146
649	12.81	14.92	66.06	47.88	47.88	sp|P46783|RS10_HUMAN	40S ribosomal protein S10 OS=Homo sapiens GN=RPS10 PE=1 SV=1	10	1.14441	0.150813	1.21872	0.93903	1.39472	1.42731	0.0853124	1.52228	0.937611	2.17277	1.23528	0.00948807	1.15168	1.07259	1.42264
650	12.8	12.81	61.76	61.03	48.53	sp|P61353|RL27_HUMAN	60S ribosomal protein L27 OS=Homo sapiens GN=RPL27 PE=1 SV=2	9	1.58993	9.82378e-05	1.14877	1.38402	1.82647	2.0134	0.00301398	1.45196	1.38668	2.92337	0.221343	0.000150897	1.62047	0.136592	0.358679
651	12.77	14.26	57.79	41.39	37.7	sp|Q9Y224|CN166_HUMAN	UPF0568 protein C14orf166 OS=Homo sapiens GN=C14orf166 PE=1 SV=1	8	0.811704	0.16848	1.38551	0.585854	1.12462	0.984892	0.884764	1.27934	0.769842	1.26001	1.15747	0.35212	1.42591	0.81174	1.65046
652	12.77	13.78	25.3	19.57	13.6	sp|Q7L1Q6|BZW1_HUMAN	Basic leucine zipper and W2 domain-containing protein 1 OS=Homo sapiens GN=BZW1 PE=1 SV=1	8	0.886406	0.084405	1.15163	0.769697	1.02081	1.05385	0.433071	1.15782	0.910202	1.22017	1.29286	0.112526	1.39417	0.927334	1.80247
653	12.74	12.9	18.18	11.24	11.24	sp|Q02218|ODO1_HUMAN	2-oxoglutarate dehydrogenase, mitochondrial OS=Homo sapiens GN=OGDH PE=1 SV=3	7	1.12353	0.34682	1.32215	0.849772	1.48548	1.17479	0.219489	1.33316	0.881209	1.56619	1.16359	0.258285	1.34568	0.864684	1.56581
654	12.73	15.8	56.92	54.87	54.87	sp|O00264|PGRC1_HUMAN	Membrane-associated progesterone receptor component 1 OS=Homo sapiens GN=PGRMC1 PE=1 SV=3	12	1.14138	0.0666513	1.15505	0.988165	1.31835	0.958662	0.576385	1.18582	0.808441	1.1368	1.5117	0.000655835	1.18314	1.2777	1.78854
655	12.71	13.14	16.94	9.656	8.02	sp|Q15155|NOMO1_HUMAN	Nodal modulator 1 OS=Homo sapiens GN=NOMO1 PE=1 SV=5	7	1.0756	0.443632	1.24298	0.865337	1.33695	1.24785	0.0658321	1.27287	0.980344	1.58834	0.558504	0.00827475	1.44542	0.386396	0.807272
655	0	13.14	16.94	9.656	8.02	sp|P69849|NOMO3_HUMAN	Nodal modulator 3 OS=Homo sapiens GN=NOMO3 PE=2 SV=2	7
655	0	13.01	16.34	9.313	7.735	sp|Q5JPE7|NOMO2_HUMAN	Nodal modulator 2 OS=Homo sapiens GN=NOMO2 PE=1 SV=1	7
656	12.71	12.74	48.56	38.94	35.58	sp|P52943|CRIP2_HUMAN	Cysteine-rich protein 2 OS=Homo sapiens GN=CRIP2 PE=1 SV=1	9	1.05337	0.775075	1.55768	0.676246	1.64081	0.900063	0.261837	1.23875	0.72659	1.11495	2.24486	0.00235193	1.44179	1.557	3.23662
657	12.69	12.8	31.03	21.22	11.9	sp|Q8NBJ5|GT251_HUMAN	Procollagen galactosyltransferase 1 OS=Homo sapiens GN=GLT25D1 PE=1 SV=1	6	0.911047	0.309853	1.21412	0.750375	1.10612	0.923682	0.205532	1.13954	0.810571	1.05258	0.560763	0.00374226	1.40926	0.397912	0.790261
658	12.68	24.41	76.83	65.45	62.6	sp|Q04917|1433F_HUMAN	14-3-3 protein eta OS=Homo sapiens GN=YWHAH PE=1 SV=4	21	0.81218	0.0376627	1.21115	0.670584	0.983675	0.802247	0.0179151	1.18168	0.678904	0.947998	0.721402	0.0100038	1.24055	0.581518	0.894936
659	12.67	12.69	73.51	70.86	66.89	sp|O15511|ARPC5_HUMAN	Actin-related protein 2/3 complex subunit 5 OS=Homo sapiens GN=ARPC5 PE=1 SV=3	12	1.06925	0.582226	1.31599	0.812504	1.40712	1.07148	0.500773	1.25864	0.851302	1.3486	0.679209	0.000511346	1.16298	0.584024	0.789908
660	12.62	12.71	54.27	40.6	37.61	sp|P25787|PSA2_HUMAN	Proteasome subunit alpha type-2 OS=Homo sapiens GN=PSMA2 PE=1 SV=2	10	0.863529	0.0909173	1.19538	0.722391	1.03224	0.844065	0.177069	1.31162	0.64353	1.10709	1.24549	0.248057	1.52185	0.818404	1.89545
661	12.61	12.83	68.46	61.54	53.08	sp|Q15121|PEA15_HUMAN	Astrocytic phosphoprotein PEA-15 OS=Homo sapiens GN=PEA15 PE=1 SV=2	8	1.31553	0.115224	1.43983	0.913676	1.89414	1.26579	0.238324	1.55348	0.814813	1.96638	0.614797	0.00144126	1.23905	0.496185	0.761762
662	12.58	12.58	41.47	29.12	23.24	sp|P25685|DNJB1_HUMAN	DnaJ homolog subfamily B member 1 OS=Homo sapiens GN=DNAJB1 PE=1 SV=4	6	0.990028	0.952826	1.64291	0.602607	1.62653	0.938405	0.719845	1.67078	0.561655	1.56787	2.41817	0.00808475	1.56219	1.54794	3.77765
663	12.57	13.08	21.12	9.924	7.464	sp|Q92896|GSLG1_HUMAN	Golgi apparatus protein 1 OS=Homo sapiens GN=GLG1 PE=1 SV=2	8	1.09968	0.252186	1.18683	0.926576	1.30513	1.24285	0.0167033	1.18659	1.04741	1.47476	0.753078	0.0101674	1.22622	0.614147	0.923438
664	12.56	13.05	48.14	37.54	29.51	sp|Q6IBS0|TWF2_HUMAN	Twinfilin-2 OS=Homo sapiens GN=TWF2 PE=1 SV=2	7	0.947082	0.560433	1.30344	0.726603	1.23446	0.949795	0.581055	1.30442	0.728137	1.23893	0.921583	0.445888	1.34569	0.684843	1.24016
665	12.56	12.82	44.9	43.63	43.63	sp|Q16836|HCDH_HUMAN	Hydroxyacyl-coenzyme A dehydrogenase, mitochondrial OS=Homo sapiens GN=HADH PE=1 SV=3	10	0.933606	0.398147	1.19422	0.781768	1.11493	0.847762	0.0711678	1.20098	0.70589	1.01815	3.89012	0.000622965	1.78041	2.18495	6.92601
666	12.55	13.13	33.47	33.47	23.9	sp|Q92688|AN32B_HUMAN	Acidic leucine-rich nuclear phosphoprotein 32 family member B OS=Homo sapiens GN=ANP32B PE=1 SV=1	6	0.911956	0.304231	1.26765	0.719409	1.15604	1.00173	0.983086	1.26965	0.788981	1.27184	1.39544	0.0212641	1.26984	1.09891	1.77199
667	12.5	20.42	33.33	24.1	20.13	sp|P17858|K6PL_HUMAN	6-phosphofructokinase, liver type OS=Homo sapiens GN=PFKL PE=1 SV=6	13	0.894768	0.0883074	1.14211	0.783436	1.02192	0.976168	0.712509	1.16024	0.841346	1.13259	0.578114	0.00302998	1.33949	0.431592	0.774379
668	12.45	19.27	26.64	17.1	14.31	sp|O94832|MYO1D_HUMAN	Unconventional myosin-Id OS=Homo sapiens GN=MYO1D PE=1 SV=2	12	1.15454	0.0384061	1.14289	1.01019	1.31951	1.17293	0.0521442	1.17525	0.998028	1.37849	0.681803	0.0501413	1.46724	0.464683	1.00037
669	12.45	12.57	37.53	24.93	18.64	sp|P10644|KAP0_HUMAN	cAMP-dependent protein kinase type I-alpha regulatory subunit OS=Homo sapiens GN=PRKAR1A PE=1 SV=1	6	0.844145	0.0312236	1.16082	0.727194	0.979903	0.950521	0.496138	1.18199	0.804172	1.1235	1.15879	0.274287	1.3416	0.863737	1.55463
670	12.44	12.51	32.22	19.84	19.84	sp|P09622|DLDH_HUMAN	Dihydrolipoyl dehydrogenase, mitochondrial OS=Homo sapiens GN=DLD PE=1 SV=2	7	0.944207	0.455555	1.2003	0.786645	1.13333	1.12532	0.194313	1.22456	0.918953	1.37802	2.66917	0.00234091	1.55853	1.71262	4.16
671	12.43	12.73	67.76	61.75	41.53	sp|P02794|FRIH_HUMAN	Ferritin heavy chain OS=Homo sapiens GN=FTH1 PE=1 SV=2	8	1.60237	0.0396356	1.55349	1.03146	2.48927	1.74002	0.0756083	1.88105	0.925026	3.27307	1.43716	0.108026	1.60028	0.898073	2.29986
672	12.43	12.43	59.89	47.8	44.51	sp|Q9UBQ0|VPS29_HUMAN	Vacuolar protein sorting-associated protein 29 OS=Homo sapiens GN=VPS29 PE=1 SV=1	6	1.01023	0.860402	1.14536	0.882024	1.15708	0.966056	0.64093	1.18784	0.813284	1.14752	0.747469	0.0632572	1.36767	0.546528	1.02229
673	12.42	12.58	42.51	27.96	23.27	sp|P63151|2ABA_HUMAN	Serine/threonine-protein phosphatase 2A 55 kDa regulatory subunit B alpha isoform OS=Homo sapiens GN=PPP2R2A PE=1 SV=1	6	0.825306	0.0503036	1.2121	0.680888	1.00036	0.82266	0.0145819	1.15107	0.714689	0.946941	1.53948	0.000295857	1.15169	1.33672	1.77301
674	12.42	12.45	35.04	20.72	19.18	sp|P38159|RBMX_HUMAN	RNA-binding motif protein, X chromosome OS=Homo sapiens GN=RBMX PE=1 SV=3	6	0.9409	0.476104	1.21091	0.777017	1.13935	1.01222	0.878037	1.19778	0.845077	1.21242	1.99952	0.000264144	1.27462	1.56873	2.54863
675	12.39	16.86	51.33	40.72	40.72	sp|P52597|HNRPF_HUMAN	Heterogeneous nuclear ribonucleoprotein F OS=Homo sapiens GN=HNRNPF PE=1 SV=3	12	0.911933	0.358057	1.25442	0.726979	1.14394	1.04205	0.739906	1.3362	0.779861	1.39238	1.44626	0.001237	1.17097	1.23509	1.69353
676	12.39	12.39	38.8	33.2	30	sp|P17931|LEG3_HUMAN	Galectin-3 OS=Homo sapiens GN=LGALS3 PE=1 SV=5	8	1.09141	0.250412	1.17476	0.929053	1.28215	0.934887	0.411077	1.19326	0.783475	1.11556	1.1905	0.150286	1.2851	0.926391	1.52991
677	12.38	12.38	50.97	50.97	42.72	sp|P30043|BLVRB_HUMAN	Flavin reductase (NADPH) OS=Homo sapiens GN=BLVRB PE=1 SV=3	8	1.09962	0.428257	1.31468	0.836416	1.44566	0.878268	0.30845	1.33039	0.660156	1.16844	3.14666	0.000781645	1.56712	2.00792	4.9312
678	12.35	12.39	43.1	17	12.63	sp|O00567|NOP56_HUMAN	Nucleolar protein 56 OS=Homo sapiens GN=NOP56 PE=1 SV=4	6	0.865216	0.413272	1.49644	0.578185	1.29474	0.979456	0.85618	1.30798	0.74883	1.28111	0.899621	0.349464	1.29063	0.697038	1.16108
679	12.31	12.36	35.06	29.88	28.24	sp|Q09028|RBBP4_HUMAN	Histone-binding protein RBBP4 OS=Homo sapiens GN=RBBP4 PE=1 SV=3	7	0.932593	0.68367	5.13033	0.18178	4.78451	0.897612	0.55564	5.13499	0.174803	4.60923	4.27634	0.113774	28.085	0.152264	120.101
680	12.27	12.35	59.85	54.55	53.79	sp|P25398|RS12_HUMAN	40S ribosomal protein S12 OS=Homo sapiens GN=RPS12 PE=1 SV=3	9	1.40393	0.0137472	1.27848	1.09813	1.7949	1.25827	0.116499	1.35453	0.928933	1.70436	1.18441	0.0229364	1.14792	1.03179	1.3596
681	12.27	12.28	65.71	65.71	65.71	sp|P10599|THIO_HUMAN	Thioredoxin OS=Homo sapiens GN=TXN PE=1 SV=3	7	1.5703	0.0428608	1.53912	1.02026	2.41688	1.20382	0.23385	1.4091	0.854316	1.6963	0.59124	0.0405282	1.63909	0.360713	0.969094
682	12.25	12.52	42.92	28.3	24.76	sp|P09110|THIK_HUMAN	3-ketoacyl-CoA thiolase, peroxisomal OS=Homo sapiens GN=ACAA1 PE=1 SV=2	7	1.04788	0.507433	1.18353	0.885381	1.24019	1.04505	0.645975	1.26113	0.828663	1.31795	1.58565	0.00345935	1.25585	1.26262	1.99134
683	12.25	12.48	24.39	16.87	15.49	sp|Q13492|PICAL_HUMAN	Phosphatidylinositol-binding clathrin assembly protein OS=Homo sapiens GN=PICALM PE=1 SV=2	7	0.947505	0.540362	1.23503	0.767193	1.1702	1.04337	0.696132	1.3018	0.801483	1.35826	0.449889	0.000150169	1.22127	0.368379	0.549436
684	12.24	12.58	25.82	12.46	11.47	sp|Q86W92|LIPB1_HUMAN	Liprin-beta-1 OS=Homo sapiens GN=PPFIBP1 PE=1 SV=2	8	1.05219	0.614397	1.25641	0.83746	1.32198	1.04241	0.675572	1.25234	0.832369	1.30546	1.05737	0.704697	1.39668	0.757059	1.4768
685	12.24	12.24	40.59	36.16	30.63	sp|P21964|COMT_HUMAN	Catechol O-methyltransferase OS=Homo sapiens GN=COMT PE=1 SV=2	9	0.776983	0.0115293	1.18778	0.654148	0.922883	0.774849	0.0157795	1.20607	0.642458	0.934523	0.343105	0.000617005	1.49331	0.229761	0.512362
686	12.22	12.37	20.29	8.153	6.852	sp|O14617|AP3D1_HUMAN	AP-3 complex subunit delta-1 OS=Homo sapiens GN=AP3D1 PE=1 SV=1	6	0.990533	0.929044	1.28487	0.770919	1.27271	1.14297	0.186219	1.24498	0.918064	1.42298	0.663069	0.254365	2.22059	0.298601	1.4724
687	12.2	12.39	37.93	36.49	31.9	sp|O43681|ASNA_HUMAN	ATPase ASNA1 OS=Homo sapiens GN=ASNA1 PE=1 SV=2	8	0.745226	0.0022362	1.15175	0.647039	0.858314	0.71601	0.00118079	1.15214	0.62146	0.824945	1.61135	0.00056884	1.19261	1.35112	1.92172
688	12.2	12.21	35.4	20.23	16.8	sp|Q6NYC8|PPR18_HUMAN	Phostensin OS=Homo sapiens GN=PPP1R18 PE=1 SV=1	8	0.974755	0.63944	1.12875	0.863567	1.10026	0.930533	0.230329	1.13641	0.818839	1.05746	0.378271	0.0001564	1.39899	0.270388	0.529198
689	12.19	12.31	30.92	24.51	22.56	sp|O43488|ARK72_HUMAN	Aflatoxin B1 aldehyde reductase member 2 OS=Homo sapiens GN=AKR7A2 PE=1 SV=3	7	0.886865	0.173187	1.20592	0.735425	1.06949	0.891626	0.179178	1.19932	0.743443	1.06934	1.74127	0.00109339	1.27931	1.3611	2.22764
690	12.17	12.17	36.21	24.84	23.58	sp|P26368|U2AF2_HUMAN	Splicing factor U2AF 65 kDa subunit OS=Homo sapiens GN=U2AF2 PE=1 SV=4	7	0.920331	0.268097	1.18692	0.775395	1.09236	1.00125	0.985733	1.18652	0.843857	1.188	1.77544	0.0124199	1.47216	1.20601	2.61372
691	12.17	12.17	70.11	54.89	51.09	sp|Q04760|LGUL_HUMAN	Lactoylglutathione lyase OS=Homo sapiens GN=GLO1 PE=1 SV=4	10	1.09686	0.172483	1.15479	0.94984	1.26664	0.959127	0.653339	1.23423	0.777105	1.18378	2.69804	0.00050734	1.47241	1.8324	3.97261
692	12.15	12.18	42.68	38.41	34.15	sp|Q9UBQ7|GRHPR_HUMAN	Glyoxylate reductase/hydroxypyruvate reductase OS=Homo sapiens GN=GRHPR PE=1 SV=1	7	0.83054	0.0191847	1.1561	0.718398	0.960187	0.82703	0.0170729	1.15535	0.715826	0.95551	2.00938	0.00035308	1.29202	1.55523	2.59616
693	12.15	12.15	46.51	31.89	27.91	sp|Q8NBJ7|SUMF2_HUMAN	Sulfatase-modifying factor 2 OS=Homo sapiens GN=SUMF2 PE=1 SV=2	6	0.930444	0.628926	1.43385	0.648913	1.33412	0.739925	0.00647157	1.18834	0.622656	0.87928	1.77729	0.0160637	1.5133	1.17444	2.68958
694	12.13	13.32	34.38	18.64	18.64	sp|P26022|PTX3_HUMAN	Pentraxin-related protein PTX3 OS=Homo sapiens GN=PTX3 PE=1 SV=3	7	0.743967	0.0634821	1.37509	0.54103	1.02302	0.91706	0.447091	1.29757	0.706754	1.18995	0.154905	0.0166411	4.00538	0.0386743	0.620456
695	12.13	12.15	30.57	14.52	12.87	sp|Q16666|IF16_HUMAN	Gamma-interferon-inducible protein 16 OS=Homo sapiens GN=IFI16 PE=1 SV=3	7	1.01314	0.894993	1.26123	0.8033	1.27781	1.03753	0.73068	1.28398	0.808063	1.33217	0.414323	0.0278762	2.11139	0.196232	0.874799
696	12.12	12.22	43.65	40.1	36.55	sp|P61758|PFD3_HUMAN	Prefoldin subunit 3 OS=Homo sapiens GN=VBP1 PE=1 SV=3	6	0.980685	0.795956	1.19308	0.821979	1.17003	0.914557	0.195377	1.16184	0.787163	1.06257	2.08306	0.000298985	1.27211	1.63748	2.64987
697	12.12	12.12	67.58	56.04	37.36	sp|Q9Y2B0|CNPY2_HUMAN	Protein canopy homolog 2 OS=Homo sapiens GN=CNPY2 PE=1 SV=1	6	1.09066	0.198932	1.1536	0.945439	1.25818	0.909462	0.145003	1.14513	0.7942	1.04145	0.972134	0.631194	1.13951	0.853118	1.10775
698	12.11	13	47.4	37.99	26.95	sp|Q12841|FSTL1_HUMAN	Follistatin-related protein 1 OS=Homo sapiens GN=FSTL1 PE=1 SV=1	8	0.877483	0.26681	1.28723	0.681682	1.12953	0.935306	0.545879	1.27707	0.732385	1.19445	1.04648	0.772466	1.4194	0.737267	1.48538
699	12.1	12.88	20.42	15.65	14.69	sp|P07602|SAP_HUMAN	Proactivator polypeptide OS=Homo sapiens GN=PSAP PE=1 SV=2	8	1.11273	0.131471	1.15791	0.96098	1.28844	1.13825	0.0760677	1.15791	0.98302	1.31799	1.85564	0.00105119	1.32984	1.39539	2.4677
700	12.09	12.28	75.89	56.25	27.68	sp|Q00688|FKBP3_HUMAN	Peptidyl-prolyl cis-trans isomerase FKBP3 OS=Homo sapiens GN=FKBP3 PE=1 SV=1	6	0.881155	0.314725	1.31259	0.67131	1.1566	0.951021	0.551031	1.20451	0.789548	1.14552	1.28181	0.0876146	1.34217	0.955021	1.72041
701	12.08	12.15	64.44	38.22	35.11	sp|P21266|GSTM3_HUMAN	Glutathione S-transferase Mu 3 OS=Homo sapiens GN=GSTM3 PE=1 SV=3	7	1.12332	0.166541	1.19096	0.943205	1.33783	0.985607	0.873043	1.22074	0.807383	1.20317	1.77638	0.00534855	1.42824	1.24375	2.53711
702	12.07	12.22	55.86	48.97	48.97	sp|Q15819|UB2V2_HUMAN	Ubiquitin-conjugating enzyme E2 variant 2 OS=Homo sapiens GN=UBE2V2 PE=1 SV=4	7	1.21703	0.0816043	1.2613	0.964894	1.53504	1.06921	0.492812	1.26194	0.847278	1.34928	1.23732	0.115255	1.33313	0.92813	1.64951
703	12.07	12.09	45.39	35.79	32.47	sp|Q96FW1|OTUB1_HUMAN	Ubiquitin thioesterase OTUB1 OS=Homo sapiens GN=OTUB1 PE=1 SV=2	7	0.775654	0.00371594	1.15122	0.673769	0.892945	0.759871	0.0155862	1.22693	0.61933	0.932306	1.59861	0.000103054	1.15187	1.38784	1.84139
704	12.04	14.96	27.23	18.19	10.14	sp|P78344|IF4G2_HUMAN	Eukaryotic translation initiation factor 4 gamma 2 OS=Homo sapiens GN=EIF4G2 PE=1 SV=1	8	0.875435	0.157728	1.21421	0.720991	1.06296	1.04482	0.688057	1.2666	0.824903	1.32338	0.826886	0.157069	1.31897	0.626919	1.09064
705	12.04	12.62	34.1	24.28	14.07	sp|O60749|SNX2_HUMAN	Sorting nexin-2 OS=Homo sapiens GN=SNX2 PE=1 SV=2	7	1.02461	0.749908	1.18212	0.866755	1.21121	1.1169	0.193643	1.19485	0.934762	1.33454	1.26996	0.0242696	1.22138	1.03977	1.5511
706	12.04	12.13	36.23	22.06	19.84	sp|P54578|UBP14_HUMAN	Ubiquitin carboxyl-terminal hydrolase 14 OS=Homo sapiens GN=USP14 PE=1 SV=3	7	0.985584	0.905684	1.32253	0.745225	1.30347	1.03081	0.788934	1.29433	0.7964	1.33421	0.93328	0.502321	1.25977	0.740836	1.17572
707	12.04	12.06	51.1	35.68	35.68	sp|Q9UIJ7|KAD3_HUMAN	GTP:AMP phosphotransferase, mitochondrial OS=Homo sapiens GN=AK3 PE=1 SV=4	8	0.934458	0.370531	1.18241	0.790297	1.10491	0.845842	0.0336378	1.16211	0.727852	0.982958	5.00011	1.32201e-06	1.28595	3.88827	6.42988
708	12.03	14.13	30.36	23.28	19.23	sp|P49189|AL9A1_HUMAN	4-trimethylaminobutyraldehyde dehydrogenase OS=Homo sapiens GN=ALDH9A1 PE=1 SV=3	10	0.877288	0.236107	1.28412	0.683185	1.12654	1.64796	0.0918466	1.8532	0.889253	3.054	1.87621	0.0303402	1.7169	1.09279	3.22126
709	12.02	12.06	36.53	36.53	36.53	sp|P49755|TMEDA_HUMAN	Transmembrane emp24 domain-containing protein 10 OS=Homo sapiens GN=TMED10 PE=1 SV=2	7	1.31797	0.161099	1.56261	0.843442	2.05948	1.29997	0.340432	1.9612	0.662844	2.54951	0.285429	0.0103288	2.14478	0.133081	0.612184
710	12	12.57	13.58	12.9	12.9	sp|Q9UMX0|UBQL1_HUMAN	Ubiquilin-1 OS=Homo sapiens GN=UBQLN1 PE=1 SV=2	7	0.796298	0.139128	1.50628	0.528654	1.19944	0.851996	0.2352	1.50765	0.565115	1.28451	1.48766	0.144561	2.07861	0.7157	3.09228
711	12	12.08	52.55	27.93	27.93	sp|P13804|ETFA_HUMAN	Electron transfer flavoprotein subunit alpha, mitochondrial OS=Homo sapiens GN=ETFA PE=1 SV=1	6	0.930582	0.309597	1.17778	0.790115	1.09602	0.891324	0.13118	1.17823	0.756492	1.05019	3.83771	2.831e-05	1.26963	3.0227	4.87247
712	12	12.07	61.96	38.59	38.59	sp|Q96EK6|GNA1_HUMAN	Glucosamine 6-phosphate N-acetyltransferase OS=Homo sapiens GN=GNPNAT1 PE=1 SV=1	6	1.05284	0.459621	1.17977	0.892409	1.2421	0.950663	0.510019	1.20139	0.791305	1.14211	0.499366	0.0289194	1.80088	0.27729	0.899297
713	11.98	13.62	44.39	36.34	30.98	sp|P43034|LIS1_HUMAN	Platelet-activating factor acetylhydrolase IB subunit alpha OS=Homo sapiens GN=PAFAH1B1 PE=1 SV=2	8	1.08834	0.239801	1.16617	0.933264	1.26919	1.08555	0.233497	1.15821	0.937264	1.25729	0.802559	0.245293	1.49858	0.535547	1.2027
714	11.98	12.11	50.24	39.02	39.02	sp|P49720|PSB3_HUMAN	Proteasome subunit beta type-3 OS=Homo sapiens GN=PSMB3 PE=1 SV=2	8	0.931731	0.3288	1.17273	0.794498	1.09267	0.965369	0.760943	1.30144	0.741772	1.25637	1.23541	0.0672109	1.25991	0.980554	1.55652
715	11.92	11.92	57.87	52.79	50.76	sp|Q16774|KGUA_HUMAN	Guanylate kinase OS=Homo sapiens GN=GUK1 PE=1 SV=2	9	0.835235	0.0523881	1.20082	0.695551	1.00297	0.794008	0.0251696	1.20151	0.660841	0.954009	1.19018	0.0592011	1.20313	0.989234	1.43194
716	11.89	12.13	21.57	11.58	8.683	sp|O14980|XPO1_HUMAN	Exportin-1 OS=Homo sapiens GN=XPO1 PE=1 SV=1	7	0.999222	0.991866	1.18611	0.842434	1.18519	1.07065	0.319673	1.15994	0.923022	1.24188	0.918944	0.618553	1.45702	0.630703	1.33892
717	11.85	11.9	49.49	44.95	44.95	sp|Q9Y6B6|SAR1B_HUMAN	GTP-binding protein SAR1b OS=Homo sapiens GN=SAR1B PE=1 SV=1	6	0.951616	0.603478	1.41816	0.671021	1.34954	1.21243	0.196705	1.54427	0.785115	1.87233	0.86907	0.508717	2.13189	0.407653	1.85276
718	11.85	11.85	18.44	11.68	11.68	sp|Q8N8S7|ENAH_HUMAN	Protein enabled homolog OS=Homo sapiens GN=ENAH PE=1 SV=2	6	1.01717	0.869758	1.28873	0.789282	1.31086	1.08313	0.527205	1.35296	0.800563	1.46542	0.818756	0.0557972	1.23029	0.665496	1.00731
719	11.83	11.87	31.85	28.57	28.57	sp|P31937|3HIDH_HUMAN	3-hydroxyisobutyrate dehydrogenase, mitochondrial OS=Homo sapiens GN=HIBADH PE=1 SV=2	6	1.03422	0.644632	1.18485	0.872867	1.22539	0.931748	0.336583	1.18016	0.789512	1.09961	3.71651	4.80147e-05	1.3646	2.72352	5.07155
720	11.82	11.86	34.28	26.17	19.47	sp|P12955|PEPD_HUMAN	Xaa-Pro dipeptidase OS=Homo sapiens GN=PEPD PE=1 SV=3	7	0.786708	0.00514947	1.15214	0.682823	0.906398	0.824192	0.0118509	1.14513	0.719737	0.943807	0.832738	0.0873102	1.24345	0.669702	1.03546
721	11.8	11.8	42.39	38.04	38.04	sp|P18621|RL17_HUMAN	60S ribosomal protein L17 OS=Homo sapiens GN=RPL17 PE=1 SV=3	8	1.36407	0.237127	1.78348	0.764834	2.43279	1.50332	0.065464	1.55802	0.964887	2.3422	0.833305	0.612336	2.30514	0.361498	1.92089
722	11.73	21.9	75.69	67.96	61.88	sp|P84077|ARF1_HUMAN	ADP-ribosylation factor 1 OS=Homo sapiens GN=ARF1 PE=1 SV=2	12	1.13132	0.200343	1.25059	0.904633	1.41481	1.25253	0.559831	2.67536	0.468174	3.35097	0.666069	0.277437	2.45483	0.27133	1.63509
722	0	21.42	70.72	67.96	61.88	sp|P61204|ARF3_HUMAN	ADP-ribosylation factor 3 OS=Homo sapiens GN=ARF3 PE=1 SV=2	12
723	11.68	11.7	44.54	30.87	19.67	sp|P52788|SPSY_HUMAN	Spermine synthase OS=Homo sapiens GN=SMS PE=1 SV=2	6	0.959415	0.589117	1.19452	0.803181	1.14604	1.02168	0.775926	1.19275	0.856572	1.21861	2.52647	0.000395275	1.377	1.83477	3.47894
724	11.63	11.78	39	37	35.5	sp|Q92734|TFG_HUMAN	Protein TFG OS=Homo sapiens GN=TFG PE=1 SV=2	9	1.24675	0.10561	1.34158	0.929314	1.67262	1.27236	0.224252	1.59285	0.798794	2.02667	0.693862	0.0398273	1.40195	0.494926	0.97276
725	11.61	12.37	39.54	24.22	19.25	sp|P26196|DDX6_HUMAN	Probable ATP-dependent RNA helicase DDX6 OS=Homo sapiens GN=DDX6 PE=1 SV=2	6	0.988127	0.864206	1.17791	0.838879	1.16393	1.03211	0.636255	1.16805	0.883621	1.20556	1.11911	0.270139	1.25447	0.892099	1.40389
726	11.6	11.61	30.55	15.35	12.22	sp|O60504|VINEX_HUMAN	Vinexin OS=Homo sapiens GN=SORBS3 PE=1 SV=2	7	0.918975	0.259342	1.17681	0.780902	1.08146	0.874996	0.0436315	1.13714	0.769472	0.994992	0.958592	0.729703	1.32059	0.72588	1.26591
727	11.59	11.88	19.87	9.417	8.061	sp|Q7L576|CYFP1_HUMAN	Cytoplasmic FMR1-interacting protein 1 OS=Homo sapiens GN=CYFIP1 PE=1 SV=1	7	0.907467	0.541395	1.56784	0.578801	1.42276	0.996456	0.971893	1.34363	0.741615	1.33887	0.595477	0.100258	2.01732	0.295182	1.20127
728	11.56	13.15	30.43	24.27	20.51	sp|Q9UH65|SWP70_HUMAN	Switch-associated protein 70 OS=Homo sapiens GN=SWAP70 PE=1 SV=1	9	0.833386	0.0697193	1.22242	0.681752	1.01875	0.904972	0.132229	1.14725	0.788815	1.03823	0.842572	0.256979	1.38211	0.609628	1.16453
729	11.56	11.69	59.73	49.66	36.91	sp|P16949|STMN1_HUMAN	Stathmin OS=Homo sapiens GN=STMN1 PE=1 SV=3	7	1.17757	0.162196	1.28075	0.919443	1.50817	0.948025	0.449965	1.1709	0.809654	1.11004	3.28975	0.000250419	1.51197	2.1758	4.97402
730	11.55	16.46	39.16	21.39	16.27	sp|Q99729|ROAA_HUMAN	Heterogeneous nuclear ribonucleoprotein A/B OS=Homo sapiens GN=HNRNPAB PE=1 SV=2	8	0.844965	0.359814	1.51564	0.557497	1.28066	0.876098	0.52156	1.60906	0.544479	1.40969	1.69052	0.0892788	1.88598	0.896361	3.18829
731	11.51	11.66	26.24	18.7	14.92	sp|Q8N1G4|LRC47_HUMAN	Leucine-rich repeat-containing protein 47 OS=Homo sapiens GN=LRRC47 PE=1 SV=1	6	0.889045	0.110175	1.16605	0.76244	1.03667	0.969622	0.626416	1.15859	0.836896	1.1234	1.83696	0.00131076	1.3009	1.41207	2.38969
732	11.5	11.57	40.6	25.75	25.75	sp|P55010|IF5_HUMAN	Eukaryotic translation initiation factor 5 OS=Homo sapiens GN=EIF5 PE=1 SV=2	9	1.01637	0.885342	1.30236	0.780413	1.32368	1.074	0.514343	1.2868	0.834631	1.38202	0.603608	0.00180337	1.26164	0.478431	0.761535
733	11.47	11.67	56.55	39.31	39.31	sp|P61254|RL26_HUMAN	60S ribosomal protein L26 OS=Homo sapiens GN=RPL26 PE=1 SV=1	10	1.48181	0.000266199	1.15816	1.27946	1.71617	1.69872	0.000590942	1.25004	1.35893	2.12348	0.401949	0.00234209	1.61546	0.248814	0.649333
734	11.46	11.78	52.74	43.78	30.85	sp|P49721|PSB2_HUMAN	Proteasome subunit beta type-2 OS=Homo sapiens GN=PSMB2 PE=1 SV=1	10	0.875521	0.211411	1.25317	0.698645	1.09718	0.833475	0.0533878	1.20386	0.692336	1.00338	1.0748	0.50363	1.26813	0.847547	1.36298
735	11.42	11.61	52.61	44.58	32.93	sp|P13984|T2FB_HUMAN	General transcription factor IIF subunit 2 OS=Homo sapiens GN=GTF2F2 PE=1 SV=2	7	0.947381	0.461641	1.20259	0.787781	1.13931	0.916234	0.352416	1.25985	0.727258	1.15432	3.37963	0.00893308	2.03568	1.6602	6.87982
736	11.39	12.14	40.61	29.39	24.24	sp|O00170|AIP_HUMAN	AH receptor-interacting protein OS=Homo sapiens GN=AIP PE=1 SV=2	6	0.951906	0.591284	1.23704	0.769506	1.17754	0.874856	0.191017	1.24858	0.70068	1.09233	2.70919	3.25909e-05	1.24681	2.17289	3.37785
737	11.39	11.84	38.98	26.77	26.77	sp|P61289|PSME3_HUMAN	Proteasome activator complex subunit 3 OS=Homo sapiens GN=PSME3 PE=1 SV=1	6	0.833304	0.324807	1.63867	0.508523	1.36551	0.829298	0.107371	1.29918	0.638324	1.07741	1.8382	0.00518999	1.30122	1.41268	2.3919
738	11.37	11.42	53.9	53.9	50	sp|P00441|SODC_HUMAN	Superoxide dismutase [Cu-Zn] OS=Homo sapiens GN=SOD1 PE=1 SV=2	8	1.40989	0.235673	1.92598	0.732037	2.71541	1.24226	0.305821	1.63088	0.761715	2.02598	2.04015	0.0428085	1.97206	1.03453	4.02331
739	11.36	11.57	23.23	14.54	10.46	sp|Q9Y262|EIF3L_HUMAN	Eukaryotic translation initiation factor 3 subunit L OS=Homo sapiens GN=EIF3L PE=1 SV=1	5	1.01191	0.864531	1.16767	0.866612	1.18158	1.17015	0.0333154	1.15164	1.01607	1.3476	0.393788	0.00325285	1.68048	0.23433	0.661754
740	11.35	11.35	54.42	42.04	29.2	sp|P36543|VATE1_HUMAN	V-type proton ATPase subunit E 1 OS=Homo sapiens GN=ATP6V1E1 PE=1 SV=1	6	0.804316	0.0299315	1.20878	0.665397	0.972239	0.872958	0.0885265	1.17645	0.742026	1.02699	1.63435	0.00752355	1.36737	1.19525	2.23475
741	11.32	18.74	33.58	25.81	23.46	sp|O94808|GFPT2_HUMAN	Glucosamine--fructose-6-phosphate aminotransferase [isomerizing] 2 OS=Homo sapiens GN=GFPT2 PE=1 SV=3	11	1.0537	0.471695	1.18867	0.886454	1.2525	1.09872	0.217621	1.18728	0.925404	1.30449	0.740406	0.0494341	1.3492	0.548773	0.998956
742	11.31	11.49	32.68	21.06	18.7	sp|Q9Y285|SYFA_HUMAN	Phenylalanine--tRNA ligase alpha subunit OS=Homo sapiens GN=FARSA PE=1 SV=3	7	0.871772	0.0748742	1.16719	0.746896	1.01753	0.913503	0.286323	1.20035	0.761029	1.09653	1.33926	0.0171408	1.252	1.0697	1.67675
743	11.3	11.92	41.25	31.67	23.33	sp|Q96C19|EFHD2_HUMAN	EF-hand domain-containing protein D2 OS=Homo sapiens GN=EFHD2 PE=1 SV=1	6	0.926572	0.50742	1.29463	0.715702	1.19957	0.908481	0.368025	1.26608	0.717553	1.15021	0.876016	0.330472	1.34903	0.649368	1.18177
744	11.27	11.32	22.26	18.04	14.97	sp|Q08209|PP2BA_HUMAN	Serine/threonine-protein phosphatase 2B catalytic subunit alpha isoform OS=Homo sapiens GN=PPP3CA PE=1 SV=1	6	0.945276	0.751973	1.58639	0.595866	1.49958	1.07478	0.421468	1.25073	0.85932	1.34426	0.560828	0.00827279	1.39134	0.403084	0.780305
745	11.27	11.27	24.45	21.32	19.59	sp|Q13409|DC1I2_HUMAN	Cytoplasmic dynein 1 intermediate chain 2 OS=Homo sapiens GN=DYNC1I2 PE=1 SV=3	9	1.08702	0.434566	1.26882	0.856712	1.37923	1.20878	0.332384	1.53828	0.785798	1.85944	0.615245	0.0120522	1.40733	0.437171	0.865854
746	11.25	13.63	60.64	39.36	25.7	sp|P62753|RS6_HUMAN	40S ribosomal protein S6 OS=Homo sapiens GN=RPS6 PE=1 SV=1	8	1.02466	0.705821	1.1544	0.887613	1.18287	1.49386	0.0272087	1.40945	1.05989	2.10553	0.49466	0.0103968	1.62833	0.303784	0.805468
747	11.25	11.31	20.78	13.13	13.13	sp|P49915|GUAA_HUMAN	GMP synthase [glutamine-hydrolyzing] OS=Homo sapiens GN=GMPS PE=1 SV=1	8	0.875011	0.110842	1.19916	0.729688	1.04928	0.892969	0.32528	1.32378	0.674559	1.1821	2.05527	0.0143863	1.62118	1.26776	3.33196
748	11.19	11.25	43.51	35.79	29.82	sp|O94760|DDAH1_HUMAN	N(G),N(G)-dimethylarginine dimethylaminohydrolase 1 OS=Homo sapiens GN=DDAH1 PE=1 SV=3	6	0.840358	0.0871102	1.2387	0.67842	1.04095	0.893918	0.213904	1.23475	0.723969	1.10376	3.06368	0.000929862	1.42502	2.14993	4.3658
749	11.18	11.18	21.64	13.71	11.95	sp|O43143|DHX15_HUMAN	Putative pre-mRNA-splicing factor ATP-dependent RNA helicase DHX15 OS=Homo sapiens GN=DHX15 PE=1 SV=2	7	1.0149	0.860316	1.22783	0.826581	1.24612	1.13511	0.179797	1.23248	0.920998	1.39899	1.2192	0.0925834	1.27827	0.953792	1.55846
750	11.16	11.3	40.06	36.09	32.72	sp|Q7L5N1|CSN6_HUMAN	COP9 signalosome complex subunit 6 OS=Homo sapiens GN=COPS6 PE=1 SV=1	6	0.799231	0.00439255	1.13686	0.703018	0.908611	0.829685	0.0329554	1.18134	0.702327	0.980138	1.91714	0.000485995	1.28646	1.49024	2.46633
751	11.15	11.25	38.65	20.29	20.29	sp|Q12765|SCRN1_HUMAN	Secernin-1 OS=Homo sapiens GN=SCRN1 PE=1 SV=2	7	1.04938	0.694666	1.314	0.798614	1.37889	1.19958	0.0912698	1.24444	0.963956	1.49281	2.1978	0.00131369	1.457	1.50844	3.20219
752	11.14	11.19	47.35	31.8	30.04	sp|Q13126|MTAP_HUMAN	S-methyl-5'-thioadenosine phosphorylase OS=Homo sapiens GN=MTAP PE=1 SV=2	7	0.810438	0.0491912	1.23259	0.657506	0.998941	0.771909	0.0141966	1.19788	0.644398	0.92465	0.879847	0.603859	1.8126	0.485406	1.59481
753	11.12	11.15	64.24	47.68	34.44	sp|P62277|RS13_HUMAN	40S ribosomal protein S13 OS=Homo sapiens GN=RPS13 PE=1 SV=2	8	1.28347	0.0879016	1.34685	0.952942	1.72863	1.26205	0.0528118	1.2668	0.996252	1.59877	0.806833	0.232903	1.47514	0.546954	1.19019
754	11.09	11.37	47.01	28.8	25.54	sp|Q99961|SH3G1_HUMAN	Endophilin-A2 OS=Homo sapiens GN=SH3GL1 PE=1 SV=1	6	0.760774	0.00315179	1.15118	0.660863	0.87579	0.780301	0.0605903	1.30113	0.599712	1.01527	1.10029	0.320822	1.2413	0.886405	1.36579
755	11.08	19.75	30.78	16.93	15.87	sp|O94973|AP2A2_HUMAN	AP-2 complex subunit alpha-2 OS=Homo sapiens GN=AP2A2 PE=1 SV=2	11	0.860046	0.0802617	1.19379	0.720434	1.02671	0.964257	0.619365	1.19346	0.807948	1.15081	0.358644	9.08026e-05	1.26011	0.284612	0.451932
756	11.08	11.4	28.18	15.97	15.97	sp|P40763|STAT3_HUMAN	Signal transducer and activator of transcription 3 OS=Homo sapiens GN=STAT3 PE=1 SV=2	8	0.9221	0.589428	1.46856	0.627895	1.35416	0.899785	0.496423	1.48035	0.60782	1.33199	1.35547	0.178012	1.67757	0.807997	2.2739
757	11.06	11.77	33.89	25.58	23.92	sp|P23193|TCEA1_HUMAN	Transcription elongation factor A protein 1 OS=Homo sapiens GN=TCEA1 PE=1 SV=2	6	0.814836	0.0200369	1.1754	0.693243	0.957756	0.805223	0.0105515	1.15962	0.694388	0.933749	3.43971	8.86958e-06	1.2916	2.66314	4.44273
758	11.06	11.06	60.59	54.71	48.24	sp|Q9UBY9|HSPB7_HUMAN	Heat shock protein beta-7 OS=Homo sapiens GN=HSPB7 PE=1 SV=1	7	0.947928	0.676691	1.34816	0.703129	1.27796	0.81677	0.193753	1.40283	0.582229	1.14579	0.186801	0.0106042	3.07187	0.0608103	0.573827
759	11.05	11.12	70.04	40.47	40.47	sp|Q86V81|THOC4_HUMAN	THO complex subunit 4 OS=Homo sapiens GN=ALYREF PE=1 SV=3	10	0.768728	0.0119495	1.19825	0.64154	0.921132	0.811453	0.0310043	1.20002	0.676202	0.973757	3.03629	0.000796797	1.54779	1.96169	4.69954
760	11.02	11.02	84.21	75.44	58.77	sp|O75368|SH3L1_HUMAN	SH3 domain-binding glutamic acid-rich-like protein OS=Homo sapiens GN=SH3BGRL PE=1 SV=1	7	1.44647	0.00208535	1.1765	1.22946	1.70177	1.1963	0.0431159	1.18659	1.00819	1.41952	0.860605	0.0734781	1.18635	0.725423	1.02098
761	11	11.02	32.52	21.14	18.7	sp|P50502|F10A1_HUMAN	Hsc70-interacting protein OS=Homo sapiens GN=ST13 PE=1 SV=2	7	0.999963	0.999586	1.23308	0.810945	1.23304	1.09544	0.321722	1.23761	0.885123	1.35572	1.0491	0.58483	1.23509	0.849407	1.29573
762	10.99	11	61.04	51.95	51.95	sp|Q9UHV9|PFD2_HUMAN	Prefoldin subunit 2 OS=Homo sapiens GN=PFDN2 PE=1 SV=1	8	1.23054	0.0181692	1.16701	1.05444	1.43605	1.05681	0.399114	1.16671	0.905807	1.233	2.55721	1.92162e-05	1.1665	2.1922	2.983
763	10.9	11.21	34.92	23.04	16.86	sp|Q9UGI8|TES_HUMAN	Testin OS=Homo sapiens GN=TES PE=1 SV=1	6	0.99727	0.983997	1.35621	0.735334	1.35251	0.928949	0.576474	1.339	0.69376	1.24387	0.283231	0.00156147	1.8594	0.152324	0.526639
764	10.89	12.72	20.59	15.49	13.67	sp|P52306|GDS1_HUMAN	Rap1 GTPase-GDP dissociation stimulator 1 OS=Homo sapiens GN=RAP1GDS1 PE=1 SV=3	8	0.846124	0.0484195	1.17998	0.717068	0.998406	0.9475	0.513898	1.20958	0.783333	1.14607	0.76466	0.187671	1.5553	0.491648	1.18927
765	10.86	10.9	53.11	48.8	48.8	sp|Q99627|CSN8_HUMAN	COP9 signalosome complex subunit 8 OS=Homo sapiens GN=COPS8 PE=1 SV=1	6	1.02087	0.903402	1.91077	0.53427	1.95064	0.839767	0.466668	2.32276	0.361539	1.95057	1.81181	0.118646	2.63631	0.687253	4.7765
766	10.84	10.89	35.03	24.55	24.55	sp|Q92905|CSN5_HUMAN	COP9 signalosome complex subunit 5 OS=Homo sapiens GN=COPS5 PE=1 SV=4	6	0.834699	0.0226322	1.15622	0.721918	0.965099	0.844364	0.0453067	1.17856	0.716437	0.995132	1.5342	0.000364274	1.15666	1.32641	1.77454
767	10.83	10.83	57.8	44.04	40.83	sp|P10301|RRAS_HUMAN	Ras-related protein R-Ras OS=Homo sapiens GN=RRAS PE=1 SV=1	8	1.07745	0.672917	1.50917	0.713939	1.62606	1.02341	0.865407	1.37729	0.74306	1.40954	0.262565	0.00424984	2.08027	0.126217	0.546206
768	10.82	10.88	39.62	30.19	30.19	sp|Q92820|GGH_HUMAN	Gamma-glutamyl hydrolase OS=Homo sapiens GN=GGH PE=1 SV=2	8	0.910793	0.340127	1.25599	0.72516	1.14395	0.773805	0.101876	1.39037	0.556547	1.07587	9.25883	0.00381593	3.08054	3.00559	28.5221
769	10.79	10.85	51.85	51.85	46.67	sp|P09455|RET1_HUMAN	Retinol-binding protein 1 OS=Homo sapiens GN=RBP1 PE=1 SV=2	6	0.997472	0.984531	1.35872	0.734129	1.35528	0.823064	0.188451	1.37875	0.596966	1.1348	9.13995	7.82013e-05	1.76966	5.16481	16.1746
770	10.78	12.35	27.8	15.51	11.41	sp|Q6WCQ1|MPRIP_HUMAN	Myosin phosphatase Rho-interacting protein OS=Homo sapiens GN=MPRIP PE=1 SV=3	9	1.05397	0.756828	1.48708	0.708752	1.56734	0.992302	0.95709	1.40094	0.708311	1.39015	0.444503	0.0147584	1.79687	0.247376	0.798713
771	10.77	11.2	33.65	18.25	14.76	sp|Q14258|TRI25_HUMAN	E3 ubiquitin/ISG15 ligase TRIM25 OS=Homo sapiens GN=TRIM25 PE=1 SV=2	7	1.00694	0.957889	1.34	0.751446	1.3493	1.17643	0.169373	1.28154	0.917981	1.50763	0.629223	0.0328334	1.514	0.415602	0.952644
772	10.77	10.91	29.71	17.06	12.38	sp|P28331|NDUS1_HUMAN	NADH-ubiquinone oxidoreductase 75 kDa subunit, mitochondrial OS=Homo sapiens GN=NDUFS1 PE=1 SV=3	7	1.01109	0.914001	1.27073	0.795676	1.28482	1.02072	0.859367	1.3118	0.778111	1.33898	1.50154	0.016474	1.35218	1.11046	2.03035
773	10.75	10.81	51.46	32.04	26.21	sp|P62714|PP2AB_HUMAN	Serine/threonine-protein phosphatase 2A catalytic subunit beta isoform OS=Homo sapiens GN=PPP2CB PE=1 SV=1	8	0.840851	0.0746203	1.21757	0.690598	1.02379	0.813007	0.0176569	1.16916	0.695378	0.950532	1.34181	0.00273783	1.1585	1.15824	1.55449
773	0	8.72	47.25	27.83	22.01	sp|P67775|PP2AA_HUMAN	Serine/threonine-protein phosphatase 2A catalytic subunit alpha isoform OS=Homo sapiens GN=PPP2CA PE=1 SV=1	7
774	10.73	10.82	42.18	18.88	13.27	sp|O94905|ERLN2_HUMAN	Erlin-2 OS=Homo sapiens GN=ERLIN2 PE=1 SV=1	5	1.0161	0.832488	1.217	0.834917	1.23659	1.06011	0.491212	1.2387	0.855822	1.31316	1.39247	0.00952144	1.21753	1.14368	1.69536
775	10.7	10.75	41.38	32.92	27.9	sp|P32322|P5CR1_HUMAN	Pyrroline-5-carboxylate reductase 1, mitochondrial OS=Homo sapiens GN=PYCR1 PE=1 SV=2	7	0.972614	0.725673	1.2577	0.773327	1.22326	1.0007	0.992912	1.25806	0.79543	1.25893	1.2892	0.0389121	1.25812	1.0247	1.62196
776	10.69	10.78	25.86	13.4	13.4	sp|Q8WVM8|SCFD1_HUMAN	Sec1 family domain-containing protein 1 OS=Homo sapiens GN=SCFD1 PE=1 SV=4	6	0.862288	0.117716	1.2197	0.706965	1.05174	0.875128	0.0945376	1.17885	0.74236	1.03164	0.448568	0.0108087	1.71368	0.261757	0.7687
777	10.68	10.81	42.31	27.22	26.04	sp|O95433|AHSA1_HUMAN	Activator of 90 kDa heat shock protein ATPase homolog 1 OS=Homo sapiens GN=AHSA1 PE=1 SV=1	7	0.960584	0.809568	1.54295	0.622564	1.48213	0.914423	0.419035	1.31779	0.693905	1.20502	1.22982	0.210129	1.46969	0.836787	1.80745
778	10.63	10.74	36.79	23.48	14.22	sp|P61201|CSN2_HUMAN	COP9 signalosome complex subunit 2 OS=Homo sapiens GN=COPS2 PE=1 SV=1	7	0.88653	0.229024	1.23503	0.717818	1.0949	0.957655	0.673048	1.25161	0.765137	1.19861	1.51239	0.0227855	1.4068	1.07506	2.12762
779	10.62	10.63	63.35	49.07	31.68	sp|O75947|ATP5H_HUMAN	ATP synthase subunit d, mitochondrial OS=Homo sapiens GN=ATP5H PE=1 SV=3	6	1.15895	0.131522	1.22448	0.946486	1.41911	1.02777	0.707377	1.17627	0.873756	1.20893	3.32653	1.31311e-05	1.34167	2.47939	4.4631
780	10.59	10.6	30.74	21.47	17.26	sp|Q96KP4|CNDP2_HUMAN	Cytosolic non-specific dipeptidase OS=Homo sapiens GN=CNDP2 PE=1 SV=2	5	0.907986	0.183691	1.17025	0.775888	1.06257	1.0073	0.913077	1.16918	0.861544	1.17771	0.801917	0.0399273	1.22959	0.652184	0.986027
781	10.57	12.28	34.33	18.01	13.03	sp|O43491|E41L2_HUMAN	Band 4.1-like protein 2 OS=Homo sapiens GN=EPB41L2 PE=1 SV=1	8	1.30625	0.00602941	1.18938	1.09826	1.55363	1.31151	0.0209269	1.24815	1.05077	1.63696	0.731915	0.171962	1.60022	0.457385	1.17122
782	10.56	11.68	50.29	50.29	50.29	sp|Q969H8|CS010_HUMAN	UPF0556 protein C19orf10 OS=Homo sapiens GN=C19orf10 PE=1 SV=1	9	1.73395	0.0132164	1.39294	1.24481	2.41528	1.48088	0.0322435	1.39059	1.06493	2.0593	0.138379	0.080211	11.2263	0.0123263	1.55349
783	10.55	12.13	24.62	10.15	7.51	sp|P30622|CLIP1_HUMAN	CAP-Gly domain-containing linker protein 1 OS=Homo sapiens GN=CLIP1 PE=1 SV=2	9	1.17749	0.0651415	1.19286	0.987112	1.40458	1.18277	0.0476707	1.18017	1.0022	1.39587	0.80884	0.237107	1.46643	0.551572	1.18611
784	10.55	11.81	44.92	44.92	44.92	sp|Q15370|ELOB_HUMAN	Transcription elongation factor B polypeptide 2 OS=Homo sapiens GN=TCEB2 PE=1 SV=1	7	1.23915	0.0447824	1.22914	1.00814	1.52309	1.12434	0.191862	1.23052	0.913714	1.38353	1.12865	0.178564	1.22898	0.918362	1.38709
785	10.52	11.17	20.24	12.12	9.018	sp|P78347|GTF2I_HUMAN	General transcription factor II-I OS=Homo sapiens GN=GTF2I PE=1 SV=2	6	0.94124	0.429594	1.19124	0.790134	1.12124	0.848909	0.109118	1.2376	0.68593	1.05061	2.85212	0.000826268	1.51446	1.88326	4.31942
786	10.52	10.57	25.53	22.89	22.89	sp|O00154|BACH_HUMAN	Cytosolic acyl coenzyme A thioester hydrolase OS=Homo sapiens GN=ACOT7 PE=1 SV=3	7	1.00101	0.987733	1.17501	0.851922	1.1762	0.96812	0.626857	1.17463	0.824193	1.13718	0.808191	0.0716591	1.27161	0.635567	1.0277
787	10.51	10.54	38.03	34.62	32.05	sp|Q14696|MESD_HUMAN	LDLR chaperone MESD OS=Homo sapiens GN=MESDC2 PE=1 SV=2	5	1.16285	0.23522	1.33315	0.872253	1.55025	1.24184	0.131068	1.36161	0.912036	1.69091	0.96537	0.694477	1.24318	0.776532	1.20013
788	10.49	10.77	28.71	25.55	23.66	sp|Q14257|RCN2_HUMAN	Reticulocalbin-2 OS=Homo sapiens GN=RCN2 PE=1 SV=1	6	1.15759	0.0628538	1.17095	0.988586	1.35548	1.02969	0.729482	1.22827	0.838321	1.26473	2.19351	0.000386418	1.27088	1.72598	2.78769
789	10.49	10.5	35.84	33.63	29.2	sp|Q9Y2Q3|GSTK1_HUMAN	Glutathione S-transferase kappa 1 OS=Homo sapiens GN=GSTK1 PE=1 SV=3	5	0.931826	0.324236	1.18068	0.789227	1.10019	0.88088	0.106637	1.18054	0.746169	1.03991	2.19162	6.5128e-05	1.17963	1.85789	2.5853
790	10.46	10.54	22.59	15.66	12.8	sp|P31040|DHSA_HUMAN	Succinate dehydrogenase [ubiquinone] flavoprotein subunit, mitochondrial OS=Homo sapiens GN=SDHA PE=1 SV=2	5	0.989661	0.892911	1.20766	0.819487	1.19517	1.02218	0.778613	1.20934	0.845234	1.23617	1.32542	0.0126715	1.21019	1.09521	1.60402
791	10.41	12.45	53.85	34.13	31.25	sp|P20340|RAB6A_HUMAN	Ras-related protein Rab-6A OS=Homo sapiens GN=RAB6A PE=1 SV=3	6	0.957909	0.548664	1.20017	0.798146	1.14965	1.00447	0.949215	1.20069	0.836584	1.20606	0.793091	0.072639	1.3044	0.60801	1.03451
792	10.41	10.43	13.57	5.663	3.798	sp|Q9Y520|PRC2C_HUMAN	Protein PRRC2C OS=Homo sapiens GN=PRRC2C PE=1 SV=4	6	1.26293	0.0750795	1.30248	0.969631	1.64493	1.10244	0.48902	1.3715	0.803822	1.51199	0.918658	0.170247	1.14028	0.805641	1.04753
793	10.39	10.44	47.27	29.69	27.73	sp|P24539|AT5F1_HUMAN	ATP synthase subunit b, mitochondrial OS=Homo sapiens GN=ATP5F1 PE=1 SV=2	8	1.04813	0.377545	1.12303	0.933302	1.17708	0.921836	0.317294	1.1924	0.773094	1.0992	1.62504	0.0314672	1.53744	1.05697	2.49839
794	10.39	10.39	45.38	36.97	29.41	sp|P60866|RS20_HUMAN	40S ribosomal protein S20 OS=Homo sapiens GN=RPS20 PE=1 SV=1	6	1.47077	0.0130605	1.3111	1.12178	1.92833	1.45681	0.0357345	1.40693	1.03545	2.04963	0.887498	0.532062	1.55365	0.571236	1.37886
795	10.37	10.83	61.96	41.72	32.52	sp|P63208|SKP1_HUMAN	S-phase kinase-associated protein 1 OS=Homo sapiens GN=SKP1 PE=1 SV=2	6	1.16975	0.0844173	1.20993	0.966787	1.41532	1.06211	0.42903	1.2096	0.878063	1.28473	2.16032	0.00288743	1.38941	1.55484	3.00156
796	10.37	10.48	34.97	21.31	18.85	sp|P50213|IDH3A_HUMAN	Isocitrate dehydrogenase [NAD] subunit alpha, mitochondrial OS=Homo sapiens GN=IDH3A PE=1 SV=1	6	0.754097	0.00142973	1.14039	0.661261	0.859967	0.808467	0.0173905	1.17627	0.687312	0.950979	2.89206	0.00127614	1.62343	1.78145	4.69506
797	10.37	10.37	41.57	21.96	19.22	sp|P25788|PSA3_HUMAN	Proteasome subunit alpha type-3 OS=Homo sapiens GN=PSMA3 PE=1 SV=2	7	0.907599	0.544332	1.5019	0.604299	1.36313	0.931318	0.432786	1.25447	0.7424	1.16831	1.2522	0.198946	1.50083	0.834337	1.87934
798	10.35	10.35	51.93	42.54	39.78	sp|P40616|ARL1_HUMAN	ADP-ribosylation factor-like protein 1 OS=Homo sapiens GN=ARL1 PE=1 SV=1	6	1.35314	0.0372383	1.31787	1.02677	1.78326	1.25326	0.0577502	1.26699	0.989163	1.58788	0.35277	0.00584468	1.79043	0.197031	0.631611
799	10.34	12.58	20.16	9.765	8.951	sp|P09619|PGFRB_HUMAN	Platelet-derived growth factor receptor beta OS=Homo sapiens GN=PDGFRB PE=1 SV=1	7	1.00055	0.993591	1.17534	0.851288	1.17599	0.974186	0.781838	1.24725	0.781064	1.21506	0.393114	0.00632329	1.7447	0.225319	0.685867
800	10.25	10.28	65.06	65.06	45.78	sp|P63220|RS21_HUMAN	40S ribosomal protein S21 OS=Homo sapiens GN=RPS21 PE=1 SV=1	6	1.05347	0.656265	1.32741	0.793625	1.39838	1.10386	0.231457	1.20512	0.915977	1.33028	0.990246	0.896023	1.20119	0.824388	1.18947
801	10.2	10.2	45.57	42.41	39.87	sp|Q96K17|BT3L4_HUMAN	Transcription factor BTF3 homolog 4 OS=Homo sapiens GN=BTF3L4 PE=1 SV=1	6	1.05057	0.465337	1.17417	0.894736	1.23355	0.966686	0.610505	1.17404	0.823385	1.13493	0.871414	0.0803672	1.1756	0.74125	1.02444
802	10.16	10.28	53.95	32.09	23.72	sp|P50914|RL14_HUMAN	60S ribosomal protein L14 OS=Homo sapiens GN=RPL14 PE=1 SV=4	6	1.65157	0.0741056	1.76556	0.93544	2.91594	1.53669	0.038301	1.48813	1.03263	2.28679	0.360467	0.0110032	1.99048	0.181096	0.717501
803	10.15	13.5	29.51	15.12	12.93	sp|P36776|LONM_HUMAN	Lon protease homolog, mitochondrial OS=Homo sapiens GN=LONP1 PE=1 SV=2	9	0.985951	0.884671	1.23596	0.79772	1.2186	1.10375	0.14323	1.14848	0.96105	1.26763	1.09977	0.279533	1.20361	0.913726	1.3237
804	10.15	12.91	24.01	16.89	10.69	sp|Q12797|ASPH_HUMAN	Aspartyl/asparaginyl beta-hydroxylase OS=Homo sapiens GN=ASPH PE=1 SV=3	7	1.44231	0.000846098	1.1684	1.23443	1.68519	1.4022	0.00360661	1.2048	1.16384	1.68937	0.664595	0.00125753	1.20435	0.551829	0.800406
805	10.14	20.17	47.83	18.94	15.37	sp|Q96AE4|FUBP1_HUMAN	Far upstream element-binding protein 1 OS=Homo sapiens GN=FUBP1 PE=1 SV=3	10	1.06023	0.657574	1.34047	0.790941	1.4212	1.08919	0.409654	1.25415	0.868468	1.36601	2.56658	0.00131514	1.56926	1.63554	4.02763
806	10.14	11.63	38.93	21.87	19.2	sp|P35659|DEK_HUMAN	Protein DEK OS=Homo sapiens GN=DEK PE=1 SV=1	7	1.17056	0.0689208	1.19359	0.980704	1.39716	1.05123	0.509797	1.21151	0.8677	1.27357	3.1832	0.000266643	1.30395	2.44119	4.15074
807	10.13	11.36	58.44	53.25	37.66	sp|P68036|UB2L3_HUMAN	Ubiquitin-conjugating enzyme E2 L3 OS=Homo sapiens GN=UBE2L3 PE=1 SV=1	7	1.72297	0.106893	2.03928	0.844888	3.51362	1.5893	0.192176	2.20432	0.720995	3.50333	0.954861	0.790063	1.52625	0.625626	1.45735
808	10.12	11.27	45.13	35.4	32.3	sp|Q15005|SPCS2_HUMAN	Signal peptidase complex subunit 2 OS=Homo sapiens GN=SPCS2 PE=1 SV=3	6	1.30887	0.0597972	1.33036	0.983847	1.74127	1.23891	0.0285832	1.19826	1.03392	1.48454	0.2799	0.00111893	1.62978	0.171741	0.456176
809	10.1	11.83	69.63	56.3	37.04	sp|P0CW22|RS17L_HUMAN	40S ribosomal protein S17-like OS=Homo sapiens GN=RPS17L PE=3 SV=1	7	1.64315	0.0260764	1.50449	1.09217	2.47211	1.4919	0.0451743	1.47321	1.01268	2.19788	0.986689	0.872214	1.22573	0.804984	1.20941
809	0	11.83	69.63	56.3	37.04	sp|P08708|RS17_HUMAN	40S ribosomal protein S17 OS=Homo sapiens GN=RPS17 PE=1 SV=2	7
810	10.09	10.27	38.87	28.9	23.53	sp|P68400|CSK21_HUMAN	Casein kinase II subunit alpha OS=Homo sapiens GN=CSNK2A1 PE=1 SV=1	6	0.873709	0.28629	1.33761	0.653187	1.16868	0.837939	0.166019	1.32378	0.632989	1.10925	1.4175	0.119088	1.61201	0.879335	2.28503
811	10.08	10.64	53.47	42.2	38.15	sp|P31942|HNRH3_HUMAN	Heterogeneous nuclear ribonucleoprotein H3 OS=Homo sapiens GN=HNRNPH3 PE=1 SV=2	7	0.826696	0.355386	1.61714	0.511207	1.33689	0.88533	0.276775	1.29254	0.684951	1.14433	1.81873	0.0627892	1.90567	0.954377	3.46591
812	10.06	10.06	46.88	42.19	42.19	sp|P55769|NH2L1_HUMAN	NHP2-like protein 1 OS=Homo sapiens GN=NHP2L1 PE=1 SV=3	7	1.13635	0.161173	1.22134	0.930419	1.38787	1.00901	0.904271	1.20002	0.840826	1.21084	1.4448	0.00345448	1.19935	1.20465	1.73283
813	10.05	10.07	51.67	34.44	34.44	sp|P07741|APT_HUMAN	Adenine phosphoribosyltransferase OS=Homo sapiens GN=APRT PE=1 SV=2	5	1.0008	0.991902	1.2271	0.815577	1.22808	0.810687	0.109406	1.32828	0.61033	1.07682	1.03803	0.719063	1.3078	0.793724	1.35753
814	10.05	10.05	33.69	31.56	31.56	sp|Q07021|C1QBP_HUMAN	Complement component 1 Q subcomponent-binding protein, mitochondrial OS=Homo sapiens GN=C1QBP PE=1 SV=1	6	0.989054	0.892408	1.23622	0.800061	1.22269	1.07107	0.41552	1.23375	0.868146	1.32144	3.20609	0.00200592	1.57024	2.04179	5.03432
815	10.04	10.06	35.23	27.56	27.56	sp|Q96JY6|PDLI2_HUMAN	PDZ and LIM domain protein 2 OS=Homo sapiens GN=PDLIM2 PE=1 SV=1	6	1.23221	0.0660919	1.25984	0.97807	1.55239	1.21815	0.112257	1.30982	0.930008	1.59556	0.606754	0.106426	1.95012	0.311136	1.18325
816	10.03	10.13	30.61	15.31	15.31	sp|Q9Y383|LC7L2_HUMAN	Putative RNA-binding protein Luc7-like 2 OS=Homo sapiens GN=LUC7L2 PE=1 SV=2	6	0.825558	0.323261	3.87802	0.212881	3.20153	0.787694	0.267444	3.87474	0.20329	3.05211	2.41535	0.13155	10.4735	0.230615	25.2972
817	10.02	10.07	33.67	26.6	26.6	sp|P25325|THTM_HUMAN	3-mercaptopyruvate sulfurtransferase OS=Homo sapiens GN=MPST PE=1 SV=3	5	0.87715	0.257847	1.30213	0.673628	1.14216	0.891756	0.466079	1.45281	0.613813	1.29556	1.10392	0.42953	1.34429	0.821191	1.48398
818	10.02	10.06	33.33	33.33	33.33	sp|P47813|IF1AX_HUMAN	Eukaryotic translation initiation factor 1A, X-chromosomal OS=Homo sapiens GN=EIF1AX PE=1 SV=2	5	1.19594	0.136148	1.30581	0.91586	1.56168	1.12427	0.205066	1.23993	0.906722	1.39402	1.08681	0.676322	1.67205	0.649986	1.8172
818	0	8.05	26.39	26.39	26.39	sp|O14602|IF1AY_HUMAN	Eukaryotic translation initiation factor 1A, Y-chromosomal OS=Homo sapiens GN=EIF1AY PE=1 SV=4	4
819	10.02	10.05	45.93	43.02	43.02	sp|Q9UMX5|NENF_HUMAN	Neudesin OS=Homo sapiens GN=NENF PE=1 SV=1	5	1.42984	0.0484512	1.42416	1.00399	2.03632	1.17471	0.107713	1.24154	0.94617	1.45845	1.41379	0.172031	1.7837	0.792618	2.52177
820	10.01	10.03	37.66	29.26	23.41	sp|P51553|IDH3G_HUMAN	Isocitrate dehydrogenase [NAD] subunit gamma, mitochondrial OS=Homo sapiens GN=IDH3G PE=1 SV=1	8	1.05682	0.614971	1.3254	0.797361	1.40071	1.01929	0.846636	1.29321	0.788188	1.31816	2.39439	0.0181976	1.87472	1.2772	4.48881
821	10.01	10.01	38.62	32.8	32.8	sp|Q9NRV9|HEBP1_HUMAN	Heme-binding protein 1 OS=Homo sapiens GN=HEBP1 PE=1 SV=1	5	1.18073	0.106768	1.26072	0.936551	1.48857	1.02337	0.77112	1.25976	0.812354	1.2892	0.329603	0.032951	2.5598	0.128761	0.843718
822	10.01	10.01	53.4	53.4	53.4	sp|Q96FQ6|S10AG_HUMAN	Protein S100-A16 OS=Homo sapiens GN=S100A16 PE=1 SV=1	7	1.2912	0.0291374	1.23755	1.04336	1.59792	1.29383	0.021899	1.21686	1.06325	1.57441	0.51043	0.0134597	1.55615	0.328009	0.794303
823	10	11.31	87.78	77.78	77.78	sp|P06703|S10A6_HUMAN	Protein S100-A6 OS=Homo sapiens GN=S100A6 PE=1 SV=1	8	1.36453	0.133127	1.6211	0.841728	2.21205	1.11569	0.625974	1.90345	0.586143	2.12366	1.26365	0.264143	1.72188	0.733882	2.17586
824	10	10.22	37.14	35.24	32.86	sp|Q96IU4|ABHEB_HUMAN	Abhydrolase domain-containing protein 14B OS=Homo sapiens GN=ABHD14B PE=1 SV=1	7	0.930577	0.383765	1.22676	0.758564	1.1416	0.858273	0.199281	1.31807	0.651159	1.13126	0.459744	0.000445054	1.22523	0.375232	0.56329
825	9.96	9.96	35.94	35.94	35.94	sp|P13987|CD59_HUMAN	CD59 glycoprotein OS=Homo sapiens GN=CD59 PE=1 SV=1	7	1.07983	0.436007	1.31332	0.822211	1.41815	0.930567	0.650141	1.57784	0.589774	1.46828	0.394593	0.0546468	2.62333	0.150417	1.03515
826	9.95	19.31	38.26	32.98	30.61	sp|P27361|MK03_HUMAN	Mitogen-activated protein kinase 3 OS=Homo sapiens GN=MAPK3 PE=1 SV=4	12	1.01504	0.896741	1.34945	0.752182	1.36974	0.955841	0.73981	1.42214	0.672115	1.35934	0.790008	0.418545	2.06733	0.38214	1.6332
827	9.94	10.03	28.15	13.26	8.511	sp|P23588|IF4B_HUMAN	Eukaryotic translation initiation factor 4B OS=Homo sapiens GN=EIF4B PE=1 SV=2	5	1.07201	0.770035	1.78467	0.600678	1.91319	1.06213	0.797023	1.77048	0.59991	1.88048	1.72844	0.0124463	1.44608	1.19526	2.49947
828	9.91	10.43	26.32	12.11	8.816	sp|Q9UGP8|SEC63_HUMAN	Translocation protein SEC63 homolog OS=Homo sapiens GN=SEC63 PE=1 SV=2	5	0.952645	0.522674	1.21224	0.785852	1.15484	1.13791	0.13782	1.21379	0.937484	1.38119	0.361696	0.00688341	1.73554	0.208406	0.627737
829	9.9	10.88	29.57	16.01	16.01	sp|Q01844|EWS_HUMAN	RNA-binding protein EWS OS=Homo sapiens GN=EWSR1 PE=1 SV=1	7	1.073	0.64311	1.54759	0.693333	1.66056	1.04453	0.723307	1.42832	0.731305	1.49192	1.57995	0.0620896	1.64949	0.957843	2.60611
830	9.89	9.92	37.24	11.11	11.11	sp|Q9UNF0|PACN2_HUMAN	Protein kinase C and casein kinase substrate in neurons protein 2 OS=Homo sapiens GN=PACSIN2 PE=1 SV=2	5	0.971852	0.769972	1.32834	0.731629	1.29095	1.0906	0.388613	1.31571	0.828905	1.43491	0.592224	0.00906771	1.31736	0.449555	0.780171
831	9.88	12.08	61.33	53.33	44.89	sp|P24534|EF1B_HUMAN	Elongation factor 1-beta OS=Homo sapiens GN=EEF1B2 PE=1 SV=3	10	0.858865	0.0737873	1.18682	0.723668	1.01932	0.91862	0.397195	1.24937	0.735265	1.1477	0.439611	0.0074717	1.68662	0.260646	0.741457
832	9.87	9.89	28.24	14.56	11.55	sp|Q969V3|NCLN_HUMAN	Nicalin OS=Homo sapiens GN=NCLN PE=1 SV=2	5	0.810692	0.0931983	1.31605	0.616005	1.06691	0.918457	0.578261	1.54566	0.594215	1.41962	0.603302	0.007635	1.28427	0.469764	0.7748
833	9.86	10.77	26.05	19.87	13.47	sp|P30838|AL3A1_HUMAN	Aldehyde dehydrogenase, dimeric NADP-preferring OS=Homo sapiens GN=ALDH3A1 PE=1 SV=3	7	1.11759	0.137198	1.17541	0.950811	1.31362	0.848929	0.0946438	1.22701	0.691867	1.04164	15.0878	0.000138644	1.95028	7.73625	29.4255
834	9.83	9.83	50.32	35.67	29.3	sp|P83731|RL24_HUMAN	60S ribosomal protein L24 OS=Homo sapiens GN=RPL24 PE=1 SV=1	5	1.40413	0.0276811	1.3329	1.05344	1.87156	1.37651	0.00959566	1.23238	1.11696	1.69638	0.774993	0.0528945	1.29602	0.59798	1.0044
835	9.82	9.82	47.89	39.08	38.7	sp|Q99714|HCD2_HUMAN	3-hydroxyacyl-CoA dehydrogenase type-2 OS=Homo sapiens GN=HSD17B10 PE=1 SV=3	8	0.808772	0.0116068	1.156	0.699631	0.934939	0.859435	0.0693745	1.18283	0.726594	1.01656	2.25415	0.0148128	1.80037	1.25205	4.0583
836	9.78	9.8	48.51	39.55	30.22	sp|P30042|ES1_HUMAN	ES1 protein homolog, mitochondrial OS=Homo sapiens GN=C21orf33 PE=1 SV=3	9	0.92337	0.391517	1.28918	0.716249	1.19039	0.80253	0.0688086	1.28596	0.624069	1.03203	1.29614	0.0475371	1.28926	1.00534	1.67106
837	9.77	10.53	26.88	16.19	14.86	sp|P61221|ABCE1_HUMAN	ATP-binding cassette sub-family E member 1 OS=Homo sapiens GN=ABCE1 PE=1 SV=1	8	0.857781	0.302455	1.38537	0.619173	1.18834	0.891345	0.3822	1.3388	0.665777	1.19334	0.581166	0.038167	1.65462	0.351238	0.961608
838	9.76	9.93	24.69	12.47	10.45	sp|O94874|UFL1_HUMAN	E3 UFM1-protein ligase 1 OS=Homo sapiens GN=UFL1 PE=1 SV=2	7	0.845318	0.0605248	1.19714	0.706114	1.01197	0.869484	0.097972	1.1979	0.725842	1.04155	0.594718	0.00946422	1.36125	0.436891	0.809559
839	9.68	10.32	44.44	39.68	39.68	sp|P49773|HINT1_HUMAN	Histidine triad nucleotide-binding protein 1 OS=Homo sapiens GN=HINT1 PE=1 SV=2	7	1.47789	0.0115343	1.27822	1.1562	1.88907	1.6127	0.0988808	1.85782	0.868061	2.99609	3.21916	6.86893e-05	1.20907	2.6625	3.89221
840	9.68	9.68	52.19	30.94	30.94	sp|O75821|EIF3G_HUMAN	Eukaryotic translation initiation factor 3 subunit G OS=Homo sapiens GN=EIF3G PE=1 SV=2	6	1.23098	0.167899	1.393	0.883692	1.71475	1.13864	0.259435	1.30018	0.875758	1.48044	1.09315	0.480267	1.35037	0.809519	1.47616
841	9.67	9.74	33.93	21.23	13.69	sp|P61011|SRP54_HUMAN	Signal recognition particle 54 kDa protein OS=Homo sapiens GN=SRP54 PE=1 SV=1	6	0.989348	0.911812	1.25466	0.78854	1.24129	1.0629	0.357229	1.16151	0.915108	1.23457	0.702474	0.00948546	1.25899	0.557968	0.884404
842	9.66	9.76	35.8	18.99	15.55	sp|Q5SSJ5|HP1B3_HUMAN	Heterochromatin protein 1-binding protein 3 OS=Homo sapiens GN=HP1BP3 PE=1 SV=1	5	1.15051	0.13032	1.21349	0.9481	1.39614	1.23706	0.0082253	1.14799	1.07759	1.42013	0.832835	0.0444168	1.19353	0.69779	0.994016
843	9.64	14.55	16.77	8.705	5.423	sp|P78559|MAP1A_HUMAN	Microtubule-associated protein 1A OS=Homo sapiens GN=MAP1A PE=1 SV=6	11	0.949556	0.550772	1.21573	0.781056	1.15441	0.923713	0.517208	1.31681	0.701479	1.21635	0.355877	0.000535369	1.50136	0.237036	0.5343
844	9.6	9.6	23.56	19.92	17.05	sp|Q9P258|RCC2_HUMAN	Protein RCC2 OS=Homo sapiens GN=RCC2 PE=1 SV=2	5	1.0879	0.439885	1.29467	0.840287	1.40847	1.05679	0.448472	1.18857	0.889125	1.25607	1.86021	0.00129373	1.27865	1.45483	2.37856
845	9.59	10.78	41.84	29.08	23.98	sp|P84098|RL19_HUMAN	60S ribosomal protein L19 OS=Homo sapiens GN=RPL19 PE=1 SV=1	7	1.18063	0.21694	1.3425	0.879427	1.58499	1.28868	0.0220991	1.22449	1.05243	1.57798	0.541505	0.0199931	1.61216	0.335887	0.872994
846	9.59	10.24	40.55	32.24	25.94	sp|P42765|THIM_HUMAN	3-ketoacyl-CoA thiolase, mitochondrial OS=Homo sapiens GN=ACAA2 PE=1 SV=2	8	0.902426	0.213635	1.21278	0.744099	1.09444	0.922484	0.311551	1.21354	0.760162	1.11947	0.449183	0.0667728	2.43199	0.184698	1.09241
847	9.59	9.71	28.54	24.56	18.58	sp|Q9H8Y8|GORS2_HUMAN	Golgi reassembly-stacking protein 2 OS=Homo sapiens GN=GORASP2 PE=1 SV=3	8	0.896489	0.0721625	1.12941	0.793771	1.0125	0.968216	0.616265	1.15359	0.839309	1.11692	1.02683	0.748919	1.20239	0.853994	1.23466
848	9.58	9.59	36.52	25	23.03	sp|Q14558|KPRA_HUMAN	Phosphoribosyl pyrophosphate synthase-associated protein 1 OS=Homo sapiens GN=PRPSAP1 PE=1 SV=2	6	0.988714	0.927469	1.60783	0.614938	1.58968	0.907722	0.648007	2.18878	0.414717	1.9868	0.935959	0.835068	3.33424	0.280711	3.12071
849	9.5	9.53	41.87	26.02	24.8	sp|O43237|DC1L2_HUMAN	Cytoplasmic dynein 1 light intermediate chain 2 OS=Homo sapiens GN=DYNC1LI2 PE=1 SV=1	10	0.965576	0.591532	1.17025	0.825103	1.12996	0.892317	0.120844	1.16985	0.76276	1.04388	0.708127	0.00238723	1.16963	0.605428	0.828247
850	9.47	9.49	25.29	16.57	14.53	sp|Q13247|SRSF6_HUMAN	Serine/arginine-rich splicing factor 6 OS=Homo sapiens GN=SRSF6 PE=1 SV=2	7	0.92385	0.613071	4.24917	0.217419	3.92559	0.940516	0.648935	3.54947	0.264974	3.33833	1.20515	0.312093	3.5444	0.340015	4.27153
851	9.46	9.71	46.5	30.09	24.01	sp|Q14914|PTGR1_HUMAN	Prostaglandin reductase 1 OS=Homo sapiens GN=PTGR1 PE=1 SV=2	5	1.4037	0.117233	1.57432	0.891626	2.20987	1.2547	0.26634	1.57316	0.797565	1.97385	0.28477	2.02775e-05	1.29184	0.220437	0.367877
852	9.45	10.24	31.92	12.59	9.517	sp|Q15582|BGH3_HUMAN	Transforming growth factor-beta-induced protein ig-h3 OS=Homo sapiens GN=TGFBI PE=1 SV=1	5	0.515646	0.00244961	1.40446	0.367149	0.724203	0.570957	0.00609549	1.40788	0.405543	0.80384	0.235845	0.0747233	5.11877	0.0460745	1.20723
853	9.43	9.53	22.2	15.86	14.19	sp|Q9Y6M1|IF2B2_HUMAN	Insulin-like growth factor 2 mRNA-binding protein 2 OS=Homo sapiens GN=IGF2BP2 PE=1 SV=2	6	0.963787	0.719382	1.27076	0.758431	1.22475	1.12384	0.120549	1.17114	0.959607	1.31618	0.267262	0.00105788	1.72931	0.154548	0.462181
854	9.43	9.48	44.94	34.81	34.18	sp|P63279|UBC9_HUMAN	SUMO-conjugating enzyme UBC9 OS=Homo sapiens GN=UBE2I PE=1 SV=1	7	1.08226	0.257795	1.16735	0.927112	1.26337	0.946992	0.428152	1.16985	0.8095	1.10784	1.72756	0.000190519	1.1797	1.46441	2.03799
855	9.41	9.44	19.8	7.85	6.598	sp|Q9P2B2|FPRP_HUMAN	Prostaglandin F2 receptor negative regulator OS=Homo sapiens GN=PTGFRN PE=1 SV=2	5	1.0822	0.260184	1.16475	0.929124	1.2605	0.978222	0.729556	1.15569	0.846438	1.13052	2.85087	0.00010958	1.37546	2.07266	3.92127
856	9.4	9.42	13.75	11.37	9.99	sp|O00754|MA2B1_HUMAN	Lysosomal alpha-mannosidase OS=Homo sapiens GN=MAN2B1 PE=1 SV=3	6	0.915407	0.683333	1.69096	0.541353	1.54792	0.794665	0.400446	1.90268	0.417655	1.51199	2.6507	0.00106103	1.44719	1.83162	3.83606
857	9.39	9.39	23.11	17.8	12.88	sp|Q9H3P7|GCP60_HUMAN	Golgi resident protein GCP60 OS=Homo sapiens GN=ACBD3 PE=1 SV=4	5	1.13336	0.276671	1.31803	0.859888	1.49379	1.17716	0.294916	1.45647	0.808228	1.71449	0.674374	0.0834118	1.61055	0.418723	1.08611
858	9.37	9.42	28.75	14.12	10.34	sp|Q15459|SF3A1_HUMAN	Splicing factor 3A subunit 1 OS=Homo sapiens GN=SF3A1 PE=1 SV=1	5	1.11766	0.288035	1.25282	0.892114	1.40023	1.12846	0.371844	1.34258	0.840514	1.51504	1.11574	0.423752	1.34934	0.826881	1.50552
859	9.35	9.53	38.14	33.9	33.9	sp|P30046|DOPD_HUMAN	D-dopachrome decarboxylase OS=Homo sapiens GN=DDT PE=1 SV=3	5	1.08741	0.538011	1.63144	0.666532	1.77404	0.98018	0.876884	1.63393	0.599892	1.60154	0.966252	0.923499	3.9017	0.247649	3.77002
860	9.33	22.95	87.5	74.34	74.34	sp|P22392|NDKB_HUMAN	Nucleoside diphosphate kinase B OS=Homo sapiens GN=NME2 PE=1 SV=1	20	0.990723	0.929582	1.27204	0.778845	1.26024	0.844253	0.286244	1.41463	0.596802	1.1943	0.800644	0.163213	1.40147	0.571288	1.12208
860	0	14.36	78.1	63.5	56.2	sp|O60361|NDK8_HUMAN	Putative nucleoside diphosphate kinase OS=Homo sapiens GN=NME2P1 PE=5 SV=1	15
861	9.32	9.35	60.67	56.18	56.18	sp|O75531|BAF_HUMAN	Barrier-to-autointegration factor OS=Homo sapiens GN=BANF1 PE=1 SV=1	7	1.00625	0.94243	1.28759	0.781499	1.29563	0.89021	0.237794	1.28616	0.692144	1.14495	1.87387	0.00413148	1.28524	1.45799	2.40837
862	9.31	9.31	36.61	33.48	29.46	sp|Q9Y3B3|TMED7_HUMAN	Transmembrane emp24 domain-containing protein 7 OS=Homo sapiens GN=TMED7 PE=1 SV=2	5	1.25208	0.0618302	1.27831	0.979481	1.60054	1.14576	0.166301	1.26855	0.903202	1.45345	0.511857	0.00730141	1.38595	0.369317	0.709411
863	9.3	9.3	32.6	24.66	21.64	sp|P30455|1A36_HUMAN	HLA class I histocompatibility antigen, A-36 alpha chain OS=Homo sapiens GN=HLA-A PE=2 SV=1	5	0.880058	0.423869	3.57915	0.245884	3.14986	0.777591	0.242429	3.59524	0.216284	2.79562	1.21228	0.804893	2274.26	0.000533043	2757.03
863	0	9.3	32.6	24.66	21.64	sp|P30443|1A01_HUMAN	HLA class I histocompatibility antigen, A-1 alpha chain OS=Homo sapiens GN=HLA-A PE=1 SV=1	5
863	0	9.27	29.86	24.66	21.64	sp|P04439|1A03_HUMAN	HLA class I histocompatibility antigen, A-3 alpha chain OS=Homo sapiens GN=HLA-A PE=1 SV=2	5
863	0	9.2	26.85	21.64	21.64	sp|P13746|1A11_HUMAN	HLA class I histocompatibility antigen, A-11 alpha chain OS=Homo sapiens GN=HLA-A PE=1 SV=1	5
864	9.3	9.3	58.11	52.03	42.57	sp|Q04837|SSBP_HUMAN	Single-stranded DNA-binding protein, mitochondrial OS=Homo sapiens GN=SSBP1 PE=1 SV=1	6	1.33285	0.271784	1.8706	0.712524	2.49323	1.17929	0.472636	1.78241	0.661628	2.10197	3.38358	0.0187207	2.42292	1.39649	8.19815
865	9.29	9.36	32.78	21.29	18.18	sp|Q9Y2T2|AP3M1_HUMAN	AP-3 complex subunit mu-1 OS=Homo sapiens GN=AP3M1 PE=1 SV=1	6	0.904104	0.348524	1.28487	0.703655	1.16166	0.917132	0.401322	1.27455	0.719574	1.16893	0.661694	0.00128237	1.17729	0.562047	0.779008
866	9.27	9.3	43.09	37.57	24.31	sp|Q13442|HAP28_HUMAN	28 kDa heat- and acid-stable phosphoprotein OS=Homo sapiens GN=PDAP1 PE=1 SV=1	4	1.24956	0.00980493	1.16176	1.07557	1.45169	1.1327	0.0861464	1.15911	0.977215	1.31294	1.83414	0.00460338	1.41955	1.29206	2.60366
867	9.26	9.43	34.81	19.34	14.36	sp|Q00325|MPCP_HUMAN	Phosphate carrier protein, mitochondrial OS=Homo sapiens GN=SLC25A3 PE=1 SV=2	6	2.1452	6.56501e-05	1.21036	1.77237	2.59645	2.23	1.45929e-05	1.16706	1.91079	2.60253	0.47261	0.0121544	1.67772	0.281698	0.792908
868	9.24	9.24	38.83	17.8	17.8	sp|Q9HA64|KT3K_HUMAN	Ketosamine-3-kinase OS=Homo sapiens GN=FN3KRP PE=1 SV=2	5	0.818865	0.126474	1.3339	0.613885	1.09229	0.856734	0.25665	1.38355	0.619229	1.18534	0.675892	0.0192023	1.33191	0.50746	0.900228
869	9.21	9.21	38.75	29.37	29.37	sp|Q15185|TEBP_HUMAN	Prostaglandin E synthase 3 OS=Homo sapiens GN=PTGES3 PE=1 SV=1	6	1.25832	0.0468907	1.25187	1.00515	1.57524	1.15152	0.199909	1.29094	0.891998	1.48654	2.19511	0.000601966	1.24878	1.7578	2.74122
870	9.19	9.95	15.1	8.696	7.323	sp|Q07157|ZO1_HUMAN	Tight junction protein ZO-1 OS=Homo sapiens GN=TJP1 PE=1 SV=3	8	1.027	0.775222	1.25518	0.818214	1.28907	1.05343	0.699546	1.38722	0.759386	1.46134	0.670399	0.00899797	1.2819	0.522975	0.859381
871	9.17	9.19	50	42.13	32.58	sp|O15145|ARPC3_HUMAN	Actin-related protein 2/3 complex subunit 3 OS=Homo sapiens GN=ARPC3 PE=1 SV=3	6	1.19196	0.513088	1.85581	0.642288	2.21206	1.61453	0.135139	1.97237	0.818573	3.18444	0.465975	0.0136778	1.71951	0.270993	0.801249
872	9.15	9.25	37.05	29.84	23.28	sp|Q14232|EI2BA_HUMAN	Translation initiation factor eIF-2B subunit alpha OS=Homo sapiens GN=EIF2B1 PE=1 SV=1	5	0.774218	0.0510157	1.29382	0.598396	1.0017	0.728988	0.0109283	1.22889	0.593206	0.89585	1.4899	0.0295524	1.40479	1.06059	2.093
873	9.13	9.19	11.11	4.965	4.965	sp|Q13045|FLII_HUMAN	Protein flightless-1 homolog OS=Homo sapiens GN=FLII PE=1 SV=2	5	0.89844	0.373312	1.34567	0.667653	1.209	0.985054	0.84308	1.21892	0.808137	1.2007	0.477623	0.00788201	1.51622	0.31501	0.72418
874	9.12	9.79	38.89	19.64	12.3	sp|Q13217|DNJC3_HUMAN	DnaJ homolog subfamily C member 3 OS=Homo sapiens GN=DNAJC3 PE=1 SV=1	5	1.08276	0.226325	1.15016	0.941405	1.24535	1.06189	0.3405	1.14641	0.926274	1.21736	1.21175	0.101345	1.27036	0.953866	1.53936
875	9.08	9.11	49.86	38.66	38.66	sp|Q96DI7|SNR40_HUMAN	U5 small nuclear ribonucleoprotein 40 kDa protein OS=Homo sapiens GN=SNRNP40 PE=1 SV=1	7	0.918428	0.341231	1.23132	0.745889	1.13088	0.89524	0.292773	1.27388	0.702764	1.14043	2.20086	0.00284467	1.45164	1.51612	3.19484
876	9.06	9.19	20.42	12.92	10.97	sp|O95573|ACSL3_HUMAN	Long-chain-fatty-acid--CoA ligase 3 OS=Homo sapiens GN=ACSL3 PE=1 SV=3	5	1.12767	0.18815	1.23422	0.913668	1.39179	1.35656	0.0162161	1.23612	1.09744	1.67687	0.590861	0.0536299	1.71484	0.344557	1.01323
877	9.04	9.06	48.8	35.2	29.6	sp|P62851|RS25_HUMAN	40S ribosomal protein S25 OS=Homo sapiens GN=RPS25 PE=1 SV=1	7	1.47761	0.0407729	1.44446	1.02295	2.13434	1.74292	0.028467	1.60618	1.08514	2.79945	0.839604	0.319288	1.48293	0.566177	1.24508
878	9	9.08	22.74	18.69	14.45	sp|Q8NCA5|FA98A_HUMAN	Protein FAM98A OS=Homo sapiens GN=FAM98A PE=1 SV=1	5	0.849193	0.142266	1.3007	0.652872	1.10455	0.84958	0.170631	1.33518	0.636303	1.13434	0.804699	0.26011	1.64749	0.488439	1.32574
879	8.99	9.01	33.26	20.3	13.82	sp|O75306|NDUS2_HUMAN	NADH dehydrogenase [ubiquinone] iron-sulfur protein 2, mitochondrial OS=Homo sapiens GN=NDUFS2 PE=1 SV=2	5	1.01993	0.824295	1.24222	0.821059	1.26698	1.10322	0.408722	1.32341	0.833623	1.46001	1.54566	0.00862713	1.30685	1.18274	2.01994
880	8.98	9.28	32.41	23.82	22.44	sp|O96008|TOM40_HUMAN	Mitochondrial import receptor subunit TOM40 homolog OS=Homo sapiens GN=TOMM40 PE=1 SV=1	6	0.875094	0.485768	1.62062	0.539976	1.41819	0.88292	0.168554	1.22868	0.718592	1.08483	2.21409	0.0117858	1.6531	1.33935	3.66012
881	8.98	9.08	48.95	37.06	31.47	sp|P62266|RS23_HUMAN	40S ribosomal protein S23 OS=Homo sapiens GN=RPS23 PE=1 SV=3	5	2.10562	0.0593263	2.22381	0.946851	4.68251	2.82536	0.101163	4.10407	0.688429	11.5955	0.661921	0.754571	46.2205	0.0143209	30.5943
882	8.97	25.74	70.35	64.53	64.53	sp|P24844|MYL9_HUMAN	Myosin regulatory light polypeptide 9 OS=Homo sapiens GN=MYL9 PE=1 SV=4	20	0.801271	0.2418	1.6237	0.493486	1.30102	0.766558	0.0601539	1.33244	0.575304	1.02139	0.136187	0.000754893	1.56269	0.0871494	0.212819
883	8.94	10.18	28.78	14.05	11.22	sp|P51812|KS6A3_HUMAN	Ribosomal protein S6 kinase alpha-3 OS=Homo sapiens GN=RPS6KA3 PE=1 SV=1	6	0.858867	0.29263	1.4174	0.605945	1.21736	0.914907	0.378577	1.28349	0.712829	1.17427	0.777086	0.0970067	1.38305	0.561864	1.07475
884	8.93	9.14	19.74	14.45	13.64	sp|P35527|K1C9_HUMAN	Keratin, type I cytoskeletal 9 OS=Homo sapiens GN=KRT9 PE=1 SV=3	6	1.43054	0.0341645	1.36006	1.05182	1.94562	0.758571	0.10303	1.46066	0.519333	1.10802	1.15335	0.200178	1.31961	0.874003	1.52197
885	8.93	8.96	29.37	17.66	7.705	sp|Q9UG63|ABCF2_HUMAN	ATP-binding cassette sub-family F member 2 OS=Homo sapiens GN=ABCF2 PE=1 SV=2	4	0.944227	0.682191	1.4046	0.672239	1.32626	0.966043	0.735035	1.28168	0.753732	1.23816	0.910743	0.479273	1.36967	0.664936	1.24742
886	8.91	9.24	55	30.63	26.88	sp|P46778|RL21_HUMAN	60S ribosomal protein L21 OS=Homo sapiens GN=RPL21 PE=1 SV=2	7	1.98758	0.0152163	1.62879	1.22028	3.23734	2.34426	0.028222	2.04766	1.14485	4.80023	0.449342	0.126742	3.07652	0.146055	1.38241
887	8.9	8.99	27.92	20.3	19.46	sp|P49023|PAXI_HUMAN	Paxillin OS=Homo sapiens GN=PXN PE=1 SV=3	8	1.0458	0.585216	1.23333	0.847951	1.28981	0.994645	0.946727	1.23319	0.806565	1.22658	0.489825	0.00097639	1.25693	0.3897	0.615676
888	8.87	8.88	29.67	20.22	12.53	sp|P07099|HYEP_HUMAN	Epoxide hydrolase 1 OS=Homo sapiens GN=EPHX1 PE=1 SV=1	5	1.05637	0.574324	1.2646	0.835334	1.33589	1.07024	0.335629	1.1781	0.908451	1.26085	3.52673	0.000209217	1.40215	2.51523	4.94502
889	8.86	9.71	18.12	12.33	8.648	sp|Q14157|UBP2L_HUMAN	Ubiquitin-associated protein 2-like OS=Homo sapiens GN=UBAP2L PE=1 SV=2	9	1.03821	0.596383	1.18597	0.875405	1.23128	1.08714	0.261832	1.18518	0.91728	1.28845	0.842002	0.0500028	1.18768	0.708945	1.00003
890	8.85	8.85	48.56	30.35	27.8	sp|Q9HC38|GLOD4_HUMAN	Glyoxalase domain-containing protein 4 OS=Homo sapiens GN=GLOD4 PE=1 SV=1	8	0.88726	0.459223	1.4351	0.618254	1.27331	0.864801	0.278556	1.33972	0.645506	1.15859	1.50231	0.0931784	1.64133	0.915302	2.46579
891	8.84	8.87	35.29	23.53	23.53	sp|Q13242|SRSF9_HUMAN	Serine/arginine-rich splicing factor 9 OS=Homo sapiens GN=SRSF9 PE=1 SV=1	5	0.861976	0.233345	1.3417	0.642451	1.15651	0.797639	0.0333718	1.21782	0.654976	0.971377	3.7705	0.000215705	1.334	2.82647	5.02983
892	8.84	8.84	61.61	56.25	56.25	sp|Q15369|ELOC_HUMAN	Transcription elongation factor B polypeptide 1 OS=Homo sapiens GN=TCEB1 PE=1 SV=1	5	1.21884	0.159227	1.37451	0.886748	1.67531	0.988693	0.927898	1.38783	0.712402	1.37214	1.21431	0.119817	1.31425	0.923957	1.59591
893	8.83	14.17	72	52	41.5	sp|P61026|RAB10_HUMAN	Ras-related protein Rab-10 OS=Homo sapiens GN=RAB10 PE=1 SV=1	10	1.2255	0.0158502	1.16129	1.0553	1.42315	1.01944	0.813443	1.21054	0.842134	1.23408	0.539532	0.201241	2.86359	0.188411	1.545
894	8.83	8.91	50.49	39.32	31.55	sp|P11234|RALB_HUMAN	Ras-related protein Ral-B OS=Homo sapiens GN=RALB PE=1 SV=1	5	1.12173	0.303641	1.43366	0.782426	1.60818	1.04077	0.681871	1.43671	0.724415	1.49528	0.349323	0.0372704	2.45725	0.14216	0.858374
895	8.83	8.89	49.46	39.78	39.78	sp|Q9H299|SH3L3_HUMAN	SH3 domain-binding glutamic acid-rich-like protein 3 OS=Homo sapiens GN=SH3BGRL3 PE=1 SV=1	8	2.17268	0.079783	2.51525	0.863802	5.46484	1.53487	0.181707	2.08892	0.734765	3.20622	0.201082	0.145144	11.7628	0.0170947	2.3653
896	8.81	8.81	55.91	55.91	55.91	sp|P61970|NTF2_HUMAN	Nuclear transport factor 2 OS=Homo sapiens GN=NUTF2 PE=1 SV=1	8	1.25886	0.0485128	1.25527	1.00286	1.58021	1.01488	0.849471	1.25529	0.80848	1.27397	1.41763	0.0166432	1.25675	1.12801	1.78161
897	8.79	8.87	25.66	11.71	10.79	sp|Q12884|SEPR_HUMAN	Seprase OS=Homo sapiens GN=FAP PE=1 SV=5	6	0.921149	0.26731	1.18437	0.777753	1.09098	1.03982	0.726771	1.312	0.792544	1.36424	0.359103	0.13006	4.28312	0.0838415	1.53808
898	8.74	8.78	33.21	27.74	25.91	sp|P48507|GSH0_HUMAN	Glutamate--cysteine ligase regulatory subunit OS=Homo sapiens GN=GCLM PE=1 SV=1	6	1.14265	0.241132	1.30896	0.872947	1.49568	0.861835	0.115944	1.22906	0.701216	1.05925	2.76359	0.00491507	1.65161	1.67327	4.56438
899	8.74	8.75	35.22	31.58	23.48	sp|Q9UFN0|NPS3A_HUMAN	Protein NipSnap homolog 3A OS=Homo sapiens GN=NIPSNAP3A PE=1 SV=2	5	0.952089	0.525346	1.20321	0.791291	1.14556	0.918082	0.287694	1.20292	0.763211	1.10438	0.727373	0.00650298	1.2003	0.605993	0.873064
900	8.73	8.73	39.39	25.38	25.38	sp|O75489|NDUS3_HUMAN	NADH dehydrogenase [ubiquinone] iron-sulfur protein 3, mitochondrial OS=Homo sapiens GN=NDUFS3 PE=1 SV=1	5	0.85556	0.136802	1.26256	0.677639	1.0802	0.824491	0.0514956	1.21528	0.678436	1.00199	2.13581	0.00402981	1.42572	1.49805	3.04508
901	8.7	8.71	29.61	24.86	23.18	sp|Q9UBS4|DJB11_HUMAN	DnaJ homolog subfamily B member 11 OS=Homo sapiens GN=DNAJB11 PE=1 SV=1	6	0.910961	0.277609	1.22898	0.741236	1.11955	0.838169	0.168053	1.33847	0.626214	1.12186	1.05797	0.480348	1.22291	0.865123	1.29381
902	8.68	8.94	38.01	16.72	12.78	sp|Q9NVI7|ATD3A_HUMAN	ATPase family AAA domain-containing protein 3A OS=Homo sapiens GN=ATAD3A PE=1 SV=2	4	1.08332	0.376447	1.25044	0.866354	1.35463	1.21025	0.0556115	1.21915	0.9927	1.47547	1.00514	0.94315	1.20648	0.833122	1.21269
903	8.66	9.4	31.49	24.81	14.12	sp|Q13177|PAK2_HUMAN	Serine/threonine-protein kinase PAK 2 OS=Homo sapiens GN=PAK2 PE=1 SV=3	4	1.04858	0.53513	1.21448	0.863401	1.27348	1.1221	0.176085	1.21513	0.92344	1.36351	0.979752	0.784625	1.21447	0.806734	1.18988
904	8.64	9.01	35.81	35.81	31.76	sp|P46776|RL27A_HUMAN	60S ribosomal protein L27a OS=Homo sapiens GN=RPL27A PE=1 SV=2	5	1.23643	0.0482988	1.23359	1.0023	1.52525	2.22516	0.0354372	2.05278	1.08398	4.56776	0.5275	0.0866874	2.16619	0.243515	1.14267
905	8.6	9.71	20.74	12	8.279	sp|Q8WWM7|ATX2L_HUMAN	Ataxin-2-like protein OS=Homo sapiens GN=ATXN2L PE=1 SV=2	6	1.21177	0.259353	1.44031	0.84133	1.74533	1.23754	0.113057	1.31811	0.938874	1.63121	0.819616	0.271337	1.47439	0.5559	1.20844
906	8.58	32.9	39.97	29.67	27.79	sp|P35241|RADI_HUMAN	Radixin OS=Homo sapiens GN=RDX PE=1 SV=1	18	1.04019	0.584091	1.20195	0.865415	1.25026	1.11143	0.207507	1.21563	0.914286	1.35109	1.44328	0.00528322	1.20293	1.1998	1.73616
907	8.58	8.9	21.81	12.78	9.71	sp|P46060|RAGP1_HUMAN	Ran GTPase-activating protein 1 OS=Homo sapiens GN=RANGAP1 PE=1 SV=1	5	0.880493	0.482545	1.53972	0.571852	1.35571	0.916637	0.457849	1.3209	0.69395	1.21078	1.16424	0.337164	1.44547	0.805439	1.68287
908	8.58	8.66	34.19	34.19	27.1	sp|P10620|MGST1_HUMAN	Microsomal glutathione S-transferase 1 OS=Homo sapiens GN=MGST1 PE=1 SV=1	8	2.84166	0.000231394	1.2597	2.25583	3.57963	2.26221	0.0031186	1.42743	1.58481	3.22916	0.588439	0.704981	37.2869	0.0157814	21.9411
909	8.55	8.57	27.75	19.65	19.65	sp|P53597|SUCA_HUMAN	Succinyl-CoA ligase [ADP/GDP-forming] subunit alpha, mitochondrial OS=Homo sapiens GN=SUCLG1 PE=1 SV=4	5	0.927693	0.471703	1.30011	0.713552	1.2061	0.829678	0.150251	1.33874	0.619746	1.11072	2.96382	0.00115159	1.4383	2.06065	4.26287
910	8.54	8.7	30.65	26.21	26.21	sp|Q8N129|CNPY4_HUMAN	Protein canopy homolog 4 OS=Homo sapiens GN=CNPY4 PE=2 SV=1	5	0.951536	0.488297	1.19827	0.79409	1.1402	0.889896	0.149104	1.19911	0.742129	1.06709	1.93362	0.00255438	1.31314	1.47252	2.5391
911	8.52	10.54	41.14	28.29	24	sp|Q12792|TWF1_HUMAN	Twinfilin-1 OS=Homo sapiens GN=TWF1 PE=1 SV=3	8	1.0328	0.680991	1.22439	0.843518	1.26455	1.01335	0.877702	1.25167	0.809598	1.26838	0.567746	0.0257334	1.57413	0.360672	0.893706
912	8.51	8.67	31.46	25.17	20.67	sp|Q96CS3|FAF2_HUMAN	FAS-associated factor 2 OS=Homo sapiens GN=FAF2 PE=1 SV=2	5	0.924307	0.338493	1.2108	0.763385	1.11915	0.879216	0.143317	1.21019	0.726508	1.06402	0.870181	0.0748592	1.17273	0.742015	1.02049
913	8.5	8.52	35.81	32.31	26.2	sp|P68402|PA1B2_HUMAN	Platelet-activating factor acetylhydrolase IB subunit beta OS=Homo sapiens GN=PAFAH1B2 PE=1 SV=1	5	0.828095	0.097468	1.27509	0.649439	1.0559	0.86719	0.158354	1.25661	0.690101	1.08972	1.40281	0.0421414	1.37569	1.01971	1.92984
914	8.46	14.2	34.32	17.24	13.51	sp|P04264|K2C1_HUMAN	Keratin, type II cytoskeletal 1 OS=Homo sapiens GN=KRT1 PE=1 SV=6	9	1.61809	0.0508028	1.62309	0.996921	2.6263	0.878483	0.369788	1.47939	0.593816	1.29961	1.34731	0.193487	1.76468	0.763486	2.37756
915	8.45	8.8	31.9	23.66	19.71	sp|P54709|AT1B3_HUMAN	Sodium/potassium-transporting ATPase subunit beta-3 OS=Homo sapiens GN=ATP1B3 PE=1 SV=1	5	1.09597	0.388219	1.33595	0.820369	1.46416	1.10158	0.580947	1.64705	0.668817	1.81436	1.02277	0.885809	1.58197	0.646514	1.61799
916	8.42	8.89	14.35	9.73	7.707	sp|O95373|IPO7_HUMAN	Importin-7 OS=Homo sapiens GN=IPO7 PE=1 SV=1	5	1.09196	0.304996	1.2546	0.870366	1.36997	1.08714	0.541495	1.47262	0.738234	1.60094	0.767881	0.0681189	1.35075	0.568484	1.03722
917	8.42	8.45	46.6	32.46	32.46	sp|P60953|CDC42_HUMAN	Cell division control protein 42 homolog OS=Homo sapiens GN=CDC42 PE=1 SV=2	6	1.12085	0.399022	1.37476	0.815309	1.5409	1.07192	0.463458	1.25234	0.855932	1.3424	0.608204	0.00105915	1.2074	0.503732	0.734344
918	8.39	8.48	32.32	22.65	17.96	sp|Q9BRK5|CAB45_HUMAN	45 kDa calcium-binding protein OS=Homo sapiens GN=SDF4 PE=1 SV=1	5	0.824282	0.0279619	1.17826	0.699574	0.97122	0.806504	0.0319001	1.2082	0.667525	0.974418	1.57639	0.00133908	1.21859	1.29361	1.92097
919	8.38	8.41	17.25	12.58	7.531	sp|P08648|ITA5_HUMAN	Integrin alpha-5 OS=Homo sapiens GN=ITGA5 PE=1 SV=2	4	0.83511	0.231398	1.3926	0.599679	1.16297	0.934941	0.450497	1.2263	0.762411	1.14651	0.654219	0.677167	10.7414	0.0609062	7.02724
920	8.36	8.36	59.71	52.91	45.15	sp|P20290|BTF3_HUMAN	Transcription factor BTF3 OS=Homo sapiens GN=BTF3 PE=1 SV=1	6	1.34599	0.0503196	1.34688	0.999344	1.81289	1.19074	0.0730677	1.21936	0.976528	1.45195	1.5576	0.0438125	1.52974	1.01821	2.38271
921	8.34	8.73	30.8	25.26	20.76	sp|P46926|GNPI1_HUMAN	Glucosamine-6-phosphate isomerase 1 OS=Homo sapiens GN=GNPDA1 PE=1 SV=1	4	0.891682	0.184258	1.21966	0.731091	1.08755	0.905822	0.236401	1.2181	0.743633	1.10339	0.967435	0.663719	1.21666	0.795159	1.17704
921	0	8.09	28.99	21.74	21.74	sp|Q8TDQ7|GNPI2_HUMAN	Glucosamine-6-phosphate isomerase 2 OS=Homo sapiens GN=GNPDA2 PE=1 SV=1	4
922	8.33	8.43	16.22	9.009	7.851	sp|O14964|HGS_HUMAN	Hepatocyte growth factor-regulated tyrosine kinase substrate OS=Homo sapiens GN=HGS PE=1 SV=1	6	1.09091	0.655238	1.65125	0.660659	1.80136	1.1511	0.314566	1.40488	0.819355	1.61716	0.842205	0.40668	1.67299	0.503414	1.409
923	8.3	8.35	17.75	4.417	4.417	sp|Q99700|ATX2_HUMAN	Ataxin-2 OS=Homo sapiens GN=ATXN2 PE=1 SV=2	5	1.11831	0.352603	1.34362	0.832308	1.50258	1.00398	0.973909	1.37255	0.731469	1.37801	0.861876	0.663018	2.40722	0.358039	2.07472
924	8.28	8.28	32.76	22.07	22.07	sp|Q969X5|ERGI1_HUMAN	Endoplasmic reticulum-Golgi intermediate compartment protein 1 OS=Homo sapiens GN=ERGIC1 PE=1 SV=1	6	0.940001	0.570967	1.30018	0.722975	1.22217	1.03601	0.768299	1.33959	0.773373	1.38783	0.298048	0.000728853	1.52663	0.195232	0.455009
925	8.27	11.38	31.48	25.25	19.67	sp|Q13151|ROA0_HUMAN	Heterogeneous nuclear ribonucleoprotein A0 OS=Homo sapiens GN=HNRNPA0 PE=1 SV=1	12	1.10711	0.5155	1.48649	0.744777	1.64571	1.07062	0.592633	1.38579	0.772574	1.48366	1.48335	0.0454527	1.46425	1.01304	2.17199
926	8.26	8.26	60.62	38.75	30.63	sp|O14558|HSPB6_HUMAN	Heat shock protein beta-6 OS=Homo sapiens GN=HSPB6 PE=1 SV=2	5	1.56644	0.0567577	1.6046	0.976218	2.5135	1.61461	0.177775	2.38532	0.676896	3.85137	0.369978	0.310562	13.4563	0.0274948	4.97853
927	8.25	8.25	27.24	18.27	16.35	sp|Q53GQ0|DHB12_HUMAN	Estradiol 17-beta-dehydrogenase 12 OS=Homo sapiens GN=HSD17B12 PE=1 SV=2	4	0.925137	0.4961	1.31349	0.704334	1.21516	1.01639	0.857148	1.24683	0.815181	1.26727	0.698809	0.0354326	1.38021	0.506307	0.964503
928	8.24	8.24	47.96	41.84	33.67	sp|Q99584|S10AD_HUMAN	Protein S100-A13 OS=Homo sapiens GN=S100A13 PE=1 SV=1	5	1.4507	0.262724	2.21008	0.656401	3.20616	1.3693	0.182154	1.71789	0.797085	2.35231	0.622212	0.0524862	1.6203	0.384011	1.00817
929	8.22	8.24	25.14	14.23	14.23	sp|Q15758|AAAT_HUMAN	Neutral amino acid transporter B(0) OS=Homo sapiens GN=SLC1A5 PE=1 SV=2	8	1.33824	0.0844897	1.43998	0.929347	1.92703	1.37056	0.0296473	1.29211	1.06071	1.77092	0.654344	0.0935294	1.74354	0.375295	1.14088
930	8.21	8.23	26.86	14.16	10.89	sp|P35520|CBS_HUMAN	Cystathionine beta-synthase OS=Homo sapiens GN=CBS PE=1 SV=2	4	0.887924	0.308152	1.29856	0.683777	1.15302	0.998927	0.987447	1.17372	0.851076	1.17246	0.440273	0.000717668	1.37212	0.32087	0.604109
931	8.2	10.46	24.2	10.96	10.96	sp|P06865|HEXA_HUMAN	Beta-hexosaminidase subunit alpha OS=Homo sapiens GN=HEXA PE=1 SV=2	6	0.762136	0.0940681	1.40286	0.543275	1.06917	0.791321	0.0990871	1.34658	0.587654	1.06557	0.553229	0.00990008	1.4572	0.379653	0.806163
932	8.2	9.1	23.65	17.95	14.81	sp|P17612|KAPCA_HUMAN	cAMP-dependent protein kinase catalytic subunit alpha OS=Homo sapiens GN=PRKACA PE=1 SV=2	6	1.10072	0.827432	80.4442	0.013683	88.5467	1.10856	0.813716	77.2239	0.0143551	85.6073	1.71799	0.586351	8513.5	0.000201796	14626.1
933	8.2	8.2	24.34	18.86	16.01	sp|Q6P9B6|K1609_HUMAN	TLD domain-containing protein KIAA1609 OS=Homo sapiens GN=KIAA1609 PE=1 SV=2	4	0.929392	0.303773	1.17859	0.788563	1.09537	0.808733	0.0283968	1.1959	0.676256	0.967162	0.687509	0.0973338	1.60493	0.428374	1.1034
934	8.19	8.31	24.08	8.415	6.446	sp|Q69YQ0|CYTSA_HUMAN	Cytospin-A OS=Homo sapiens GN=SPECC1L PE=1 SV=2	5	1.16536	0.217771	1.3126	0.887829	1.52966	1.12846	0.200153	1.22811	0.918855	1.38587	0.519996	0.0830078	2.1602	0.240717	1.12329
935	8.17	30.06	68.73	61.61	56.97	sp|Q04828|AK1C1_HUMAN	Aldo-keto reductase family 1 member C1 OS=Homo sapiens GN=AKR1C1 PE=1 SV=1	20	1.30068	0.0736954	1.36295	0.954312	1.77277	0.881833	0.255586	1.33042	0.662821	1.17321	1.11101	0.426067	1.44002	0.771521	1.59988
935	0	21.46	55.73	47.68	39.32	sp|P52895|AK1C2_HUMAN	Aldo-keto reductase family 1 member C2 OS=Homo sapiens GN=AKR1C2 PE=1 SV=3	12
936	8.17	8.88	40.35	34.65	31.58	sp|Q15631|TSN_HUMAN	Translin OS=Homo sapiens GN=TSN PE=1 SV=1	6	0.980348	0.876109	1.39325	0.703642	1.36587	0.892101	0.244628	1.26185	0.70698	1.12569	1.52129	0.153912	1.94103	0.783753	2.95287
937	8.17	8.73	33.7	20.7	16.85	sp|P40222|TXLNA_HUMAN	Alpha-taxilin OS=Homo sapiens GN=TXLNA PE=1 SV=3	4	0.879393	0.0919152	1.17206	0.750294	1.0307	0.860278	0.0883451	1.20101	0.716293	1.03321	1.43852	0.0432965	1.41556	1.01622	2.03631
938	8.17	8.39	34.78	24.64	19.2	sp|Q9NQR4|NIT2_HUMAN	Omega-amidase NIT2 OS=Homo sapiens GN=NIT2 PE=1 SV=1	4	0.869369	0.155876	1.2494	0.69583	1.08619	0.812179	0.103128	1.31576	0.617271	1.06863	0.919577	0.705993	1.77578	0.517843	1.63297
939	8.17	8.17	32.74	25.56	20.63	sp|O00233|PSMD9_HUMAN	26S proteasome non-ATPase regulatory subunit 9 OS=Homo sapiens GN=PSMD9 PE=1 SV=3	4	0.872084	0.298997	1.37525	0.634127	1.19934	0.868622	0.165723	1.2598	0.689489	1.09429	0.922046	0.510181	1.36615	0.674922	1.25966
940	8.16	8.89	23.11	14.46	4.293	sp|Q5SW79|CE170_HUMAN	Centrosomal protein of 170 kDa OS=Homo sapiens GN=CEP170 PE=1 SV=1	6	1.28645	0.105491	1.37074	0.93851	1.76338	1.18541	0.385767	1.51867	0.780556	1.80025	1.01051	0.951907	1.45756	0.693292	1.47288
941	8.16	8.48	17.82	10.99	5.496	sp|Q9Y2A7|NCKP1_HUMAN	Nck-associated protein 1 OS=Homo sapiens GN=NCKAP1 PE=1 SV=1	5	1.02295	0.729536	1.16559	0.877625	1.19233	1.11133	0.130171	1.15876	0.959063	1.28776	0.743038	0.0203952	1.26163	0.588953	0.937435
942	8.14	8.17	28.16	13.98	13.98	sp|P00390|GSHR_HUMAN	Glutathione reductase, mitochondrial OS=Homo sapiens GN=GSR PE=1 SV=2	5	0.867588	0.539358	1.92378	0.45098	1.66905	0.894545	0.252129	1.2849	0.696196	1.1494	2.11496	0.149111	3.43733	0.615291	7.26979
943	8.14	8.14	48.48	38.1	25.54	sp|Q15102|PA1B3_HUMAN	Platelet-activating factor acetylhydrolase IB subunit gamma OS=Homo sapiens GN=PAFAH1B3 PE=1 SV=1	5	0.82561	0.290708	1.54859	0.533138	1.27853	0.831317	0.142614	1.32517	0.62733	1.10164	3.624	0.0381925	3.23362	1.12072	11.7187
944	8.13	8.25	20.75	20.75	19.35	sp|O96019|ACL6A_HUMAN	Actin-like protein 6A OS=Homo sapiens GN=ACTL6A PE=1 SV=1	5	0.930761	0.645342	1.49312	0.623365	1.38974	0.994179	0.937849	1.21565	0.817814	1.20858	1.92384	0.0007578	1.21684	1.58101	2.341
945	8.13	8.17	19.66	12.27	10.92	sp|Q9Y5X1|SNX9_HUMAN	Sorting nexin-9 OS=Homo sapiens GN=SNX9 PE=1 SV=1	4	1.03125	0.705271	1.23396	0.835725	1.27253	1.04254	0.670926	1.28744	0.809775	1.3422	0.797551	0.377411	1.88347	0.423448	1.50216
946	8.13	8.17	23.64	17.57	13.18	sp|Q14108|SCRB2_HUMAN	Lysosome membrane protein 2 OS=Homo sapiens GN=SCARB2 PE=1 SV=2	8	0.771564	0.079056	1.35394	0.569866	1.04465	0.832446	0.0733228	1.23195	0.675717	1.02553	0.964418	0.833297	1.52211	0.633605	1.46795
947	8.12	8.28	34.41	17.57	14.36	sp|P13861|KAP2_HUMAN	cAMP-dependent protein kinase type II-alpha regulatory subunit OS=Homo sapiens GN=PRKAR2A PE=1 SV=2	5	0.975685	0.837032	1.36528	0.714641	1.33208	0.950194	0.691063	1.39347	0.681893	1.32406	1.25847	0.139258	1.41404	0.889985	1.77952
948	8.12	8.2	30.26	15.64	12.82	sp|P08559|ODPA_HUMAN	Pyruvate dehydrogenase E1 component subunit alpha, somatic form, mitochondrial OS=Homo sapiens GN=PDHA1 PE=1 SV=3	4	0.905435	0.305098	1.29199	0.700808	1.16981	0.781117	0.0683063	1.32517	0.589449	1.03511	2.85662	0.00413497	1.52128	1.87777	4.34572
949	8.12	8.12	30.82	25.68	22.6	sp|Q14165|MLEC_HUMAN	Malectin OS=Homo sapiens GN=MLEC PE=1 SV=1	4	1.17703	0.140745	1.27999	0.91956	1.50659	1.27989	0.0795858	1.34052	0.954775	1.71572	0.744882	0.111728	1.49483	0.498306	1.11347
950	8.11	8.25	20.58	12.31	9.038	sp|P55809|SCOT1_HUMAN	Succinyl-CoA:3-ketoacid-coenzyme A transferase 1, mitochondrial OS=Homo sapiens GN=OXCT1 PE=1 SV=1	4	1.02135	0.734211	1.16332	0.87796	1.18817	1.01162	0.851548	1.16272	0.870049	1.17623	1.79906	0.00170807	1.28059	1.40487	2.30385
951	8.1	8.26	55.33	38.67	34	sp|P20674|COX5A_HUMAN	Cytochrome c oxidase subunit 5A, mitochondrial OS=Homo sapiens GN=COX5A PE=1 SV=2	5	1.30107	0.0266737	1.24341	1.04637	1.61776	1.07029	0.429662	1.22551	0.873346	1.31165	2.73445	0.000203982	1.3078	2.09088	3.57611
952	8.09	8.95	32.78	21.39	18.61	sp|P82650|RT22_HUMAN	28S ribosomal protein S22, mitochondrial OS=Homo sapiens GN=MRPS22 PE=1 SV=1	5	0.858339	0.181703	1.30036	0.660079	1.11615	0.830721	0.112712	1.28931	0.644316	1.07105	2.25718	0.000286314	1.20929	1.86654	2.72958
953	8.09	8.18	55.24	36.19	36.19	sp|Q9Y3U8|RL36_HUMAN	60S ribosomal protein L36 OS=Homo sapiens GN=RPL36 PE=1 SV=3	6	1.14457	0.395826	1.54452	0.741055	1.76781	1.27626	0.172957	1.54626	0.825384	1.97343	0.619899	0.00907182	1.28613	0.481987	0.797272
954	8.09	8.17	14.91	6.702	5.271	sp|Q9BQG0|MBB1A_HUMAN	Myb-binding protein 1A OS=Homo sapiens GN=MYBBP1A PE=1 SV=2	5	0.972175	0.770672	1.32514	0.733642	1.28826	0.983081	0.895251	1.46128	0.672752	1.43656	0.69226	0.115773	1.70457	0.406121	1.18
955	8.07	8.09	22.61	18.34	18.09	sp|Q9Y639|NPTN_HUMAN	Neuroplastin OS=Homo sapiens GN=NPTN PE=1 SV=2	6	1.08343	0.297483	1.20426	0.89966	1.30473	1.12833	0.147175	1.20536	0.936098	1.36004	0.919013	0.276323	1.20459	0.762927	1.10703
956	8.07	8.07	40.6	29.32	29.32	sp|P62847|RS24_HUMAN	40S ribosomal protein S24 OS=Homo sapiens GN=RPS24 PE=1 SV=1	5	1.16051	0.36787	1.503	0.772129	1.74424	1.03943	0.825082	1.57624	0.659436	1.63839	0.331069	0.0318127	2.58176	0.128234	0.85474
957	8.05	8.25	13.95	13.22	9.058	sp|P15586|GNS_HUMAN	N-acetylglucosamine-6-sulfatase OS=Homo sapiens GN=GNS PE=1 SV=3	4	0.927158	0.557247	1.38857	0.667706	1.28742	0.889781	0.200152	1.23557	0.72014	1.09938	1.63754	0.019785	1.43934	1.13771	2.35697
958	8.05	8.11	62.5	25	22.62	sp|P59998|ARPC4_HUMAN	Actin-related protein 2/3 complex subunit 4 OS=Homo sapiens GN=ARPC4 PE=1 SV=3	4	1.11908	0.16341	1.20104	0.931761	1.34405	1.39971	0.265754	2.05886	0.679847	2.88179	0.344825	0.249318	8.97754	0.0384097	3.09568
959	8.05	8.05	61.86	40.68	40.68	sp|P62316|SMD2_HUMAN	Small nuclear ribonucleoprotein Sm D2 OS=Homo sapiens GN=SNRPD2 PE=1 SV=1	6	1.12658	0.332664	1.33084	0.846515	1.4993	1.01065	0.894123	1.21483	0.831932	1.22777	1.4812	0.00404092	1.22295	1.21117	1.81144
960	8.04	8.98	56.49	29.47	29.47	sp|O95865|DDAH2_HUMAN	N(G),N(G)-dimethylarginine dimethylaminohydrolase 2 OS=Homo sapiens GN=DDAH2 PE=1 SV=1	5	0.759048	0.0152978	1.20721	0.628761	0.916333	0.693825	0.00582527	1.20819	0.574267	0.838274	0.815796	0.0407114	1.20878	0.674893	0.986117
961	8.03	8.03	74.4	40.8	31.2	sp|P62899|RL31_HUMAN	60S ribosomal protein L31 OS=Homo sapiens GN=RPL31 PE=1 SV=1	5	1.29962	0.0525258	1.30556	0.995445	1.69673	1.30207	0.0557554	1.31567	0.989664	1.7131	0.854919	0.17109	1.29852	0.658381	1.11013
962	8.03	8.03	29.84	27.62	22.86	sp|Q8NFV4|ABHDB_HUMAN	Abhydrolase domain-containing protein 11 OS=Homo sapiens GN=ABHD11 PE=1 SV=1	5	0.956645	0.604525	1.27701	0.749127	1.22165	0.809774	0.117652	1.36121	0.594894	1.10227	6.81372	0.00707484	2.52162	2.70212	17.1816
963	8.01	8.09	26	13.56	13.56	sp|Q9Y6N5|SQRD_HUMAN	Sulfide:quinone oxidoreductase, mitochondrial OS=Homo sapiens GN=SQRDL PE=1 SV=1	5	1.37773	0.0087568	1.2044	1.14392	1.65935	1.29438	0.0185012	1.20522	1.07398	1.56003	0.85596	0.269442	1.40083	0.611038	1.19905
964	8	58.44	84.19	83.52	75.28	sp|Q9BQE3|TBA1C_HUMAN	Tubulin alpha-1C chain OS=Homo sapiens GN=TUBA1C PE=1 SV=1	92	0.911221	0.527439	3.62466	0.251395	3.30286	0.970151	0.863194	5.83612	0.166232	5.66192	0.785107	0.247242	3.51744	0.223204	2.76156
965	8	8.33	28.92	16.64	13.61	sp|Q9Y2X3|NOP58_HUMAN	Nucleolar protein 58 OS=Homo sapiens GN=NOP58 PE=1 SV=1	6	0.972117	0.732401	1.27095	0.764877	1.23551	1.10178	0.28721	1.26988	0.867628	1.39913	0.971648	0.814047	1.42846	0.680205	1.38796
966	8	8.05	24.13	10.84	9.611	sp|Q9BR76|COR1B_HUMAN	Coronin-1B OS=Homo sapiens GN=CORO1B PE=1 SV=1	5	1.00954	0.905141	1.23098	0.820115	1.24273	0.979413	0.79386	1.22968	0.796481	1.20436	0.66398	0.00571462	1.2346	0.537811	0.819749
967	8	8.05	30.77	21.15	21.15	sp|O00764|PDXK_HUMAN	Pyridoxal kinase OS=Homo sapiens GN=PDXK PE=1 SV=1	4	0.80173	0.0935378	1.33598	0.600106	1.0711	0.74692	0.0491104	1.33592	0.559103	0.997828	1.45326	0.263549	2.37905	0.610856	3.45737
968	8	8.02	64	36.8	36.8	sp|O14737|PDCD5_HUMAN	Programmed cell death protein 5 OS=Homo sapiens GN=PDCD5 PE=1 SV=3	4	1.21538	0.407828	1.90878	0.636733	2.31989	1.1568	0.447742	1.70233	0.679541	1.96926	1.93498	0.0205094	1.59508	1.21309	3.08645
969	8	8	51.53	42.33	42.33	sp|Q13526|PIN1_HUMAN	Peptidyl-prolyl cis-trans isomerase NIMA-interacting 1 OS=Homo sapiens GN=PIN1 PE=1 SV=1	5	1.19947	0.143644	1.34177	0.893946	1.60942	1.0541	0.521709	1.26078	0.836068	1.32899	2.45758	0.00329804	1.39436	1.76251	3.42676
970	7.96	7.98	58.39	33.58	23.36	sp|P46779|RL28_HUMAN	60S ribosomal protein L28 OS=Homo sapiens GN=RPL28 PE=1 SV=3	5	1.53321	0.0909442	1.70777	0.897784	2.61836	1.49781	0.00510638	1.22327	1.22443	1.83222	0.472097	0.0785263	2.42705	0.194515	1.14581
971	7.96	7.96	32.74	30.04	30.04	sp|P27144|KAD4_HUMAN	Adenylate kinase isoenzyme 4, mitochondrial OS=Homo sapiens GN=AK4 PE=1 SV=1	4	0.764377	0.0454664	1.29495	0.590275	0.989832	0.749269	0.0379582	1.29483	0.578662	0.970176	0.568942	0.00664605	1.30464	0.436092	0.742264
972	7.94	7.99	31.54	19.46	14.09	sp|P36542|ATPG_HUMAN	ATP synthase subunit gamma, mitochondrial OS=Homo sapiens GN=ATP5C1 PE=1 SV=1	6	0.780312	0.0981166	1.36913	0.569931	1.06835	0.80418	0.196533	1.45669	0.55206	1.17144	2.32125	0.00138036	1.40254	1.65504	3.25566
973	7.89	7.89	27.27	24.83	24.83	sp|P43307|SSRA_HUMAN	Translocon-associated protein subunit alpha OS=Homo sapiens GN=SSR1 PE=1 SV=3	5	1.05499	0.59225	1.29133	0.81698	1.36235	1.18479	0.141208	1.29331	0.916092	1.5323	0.643528	0.0486052	1.54707	0.415965	0.995583
974	7.87	7.96	22.61	12.42	12.42	sp|Q13098|CSN1_HUMAN	COP9 signalosome complex subunit 1 OS=Homo sapiens GN=GPS1 PE=1 SV=4	5	0.968769	0.706082	1.24283	0.779488	1.20401	1.00792	0.924447	1.24214	0.811438	1.25197	1.11248	0.590877	1.6605	0.669969	1.84727
975	7.86	16.69	31.05	15.47	11.45	sp|P06737|PYGL_HUMAN	Glycogen phosphorylase, liver form OS=Homo sapiens GN=PYGL PE=1 SV=4	8	1.10298	0.306146	1.28843	0.856064	1.4211	1.12659	0.232596	1.28952	0.873653	1.45276	0.94223	0.756448	1.74601	0.539648	1.64514
976	7.85	19.89	42.86	19.88	17.18	sp|P05787|K2C8_HUMAN	Keratin, type II cytoskeletal 8 OS=Homo sapiens GN=KRT8 PE=1 SV=7	13	0.741011	0.0216188	1.25542	0.590251	0.930279	0.86733	0.15659	1.25471	0.691259	1.08825	0.254321	0.0229291	2.88131	0.0882657	0.732776
977	7.85	7.85	14.35	6.424	6.424	sp|Q6P2E9|EDC4_HUMAN	Enhancer of mRNA-decapping protein 4 OS=Homo sapiens GN=EDC4 PE=1 SV=1	5	0.945821	0.622044	1.38215	0.684309	1.30727	0.864636	0.350731	1.5216	0.56824	1.31563	0.9786	0.921741	1.90587	0.513466	1.86509
978	7.83	60.89	78.6	76.35	71.85	sp|P07437|TBB5_HUMAN	Tubulin beta chain OS=Homo sapiens GN=TUBB PE=1 SV=2	100	0.972101	0.905926	2.01572	0.48226	1.95949	0.975952	0.894327	1.70973	0.570824	1.66861	1.18196	0.224762	1.41751	0.833824	1.67544
979	7.82	9.35	24.91	18.1	11.75	sp|Q63ZY3|KANK2_HUMAN	KN motif and ankyrin repeat domain-containing protein 2 OS=Homo sapiens GN=KANK2 PE=1 SV=1	7	0.897906	0.575617	1.56098	0.575219	1.40161	0.902492	0.539466	1.47099	0.613526	1.32756	0.807165	0.403398	1.79186	0.450462	1.44633
980	7.82	7.92	35.65	33.48	20.87	sp|P15374|UCHL3_HUMAN	Ubiquitin carboxyl-terminal hydrolase isozyme L3 OS=Homo sapiens GN=UCHL3 PE=1 SV=1	4	0.646411	0.00855065	1.25212	0.516255	0.809383	0.751223	0.0272885	1.2527	0.599681	0.941061	1.24441	0.0540526	1.25327	0.992927	1.55958
981	7.82	7.86	42.55	30.85	30.85	sp|Q07020|RL18_HUMAN	60S ribosomal protein L18 OS=Homo sapiens GN=RPL18 PE=1 SV=2	6	1.29924	0.0271683	1.23795	1.0495	1.6084	1.79828	0.00707118	1.37789	1.30509	2.47783	0.296862	0.0025829	1.65408	0.179473	0.491033
982	7.82	7.84	28.5	16.06	16.06	sp|P53582|AMPM1_HUMAN	Methionine aminopeptidase 1 OS=Homo sapiens GN=METAP1 PE=1 SV=2	4	0.90213	0.554452	4.73099	0.190685	4.26797	0.79136	0.30808	4.77209	0.165831	3.77644	0.825718	0.388396	5.47918	0.150701	4.52426
983	7.81	8.1	34.38	22.77	19.64	sp|Q9H444|CHM4B_HUMAN	Charged multivesicular body protein 4b OS=Homo sapiens GN=CHMP4B PE=1 SV=1	4	0.990728	0.919844	1.27301	0.778257	1.2612	0.994429	0.946071	1.24044	0.801675	1.23353	1.8422	0.021088	1.58423	1.16284	2.91846
984	7.8	8.6	30.13	15.32	15.32	sp|O43837|IDH3B_HUMAN	Isocitrate dehydrogenase [NAD] subunit beta, mitochondrial OS=Homo sapiens GN=IDH3B PE=1 SV=2	6	0.906848	0.285734	1.24669	0.727405	1.13056	0.825285	0.166836	1.37155	0.601716	1.13192	4.51461	0.0019885	1.79039	2.52158	8.08292
985	7.79	12.78	34.29	19.43	17.74	sp|Q92804|RBP56_HUMAN	TATA-binding protein-associated factor 2N OS=Homo sapiens GN=TAF15 PE=1 SV=1	9	0.805724	0.200882	1.52318	0.528975	1.22726	0.935866	0.488721	1.30734	0.715858	1.22349	2.26496	0.00230286	1.30636	1.7338	2.95885
986	7.78	9.11	40.15	26.52	26.52	sp|P28070|PSB4_HUMAN	Proteasome subunit beta type-4 OS=Homo sapiens GN=PSMB4 PE=1 SV=4	10	1.00042	0.996609	1.33196	0.751086	1.33251	0.929384	0.604759	1.49825	0.620315	1.39245	1.10862	0.439349	1.4462	0.76657	1.60328
987	7.76	7.86	26.92	18.57	14.65	sp|Q9NTJ5|SAC1_HUMAN	Phosphatidylinositide phosphatase SAC1 OS=Homo sapiens GN=SACM1L PE=1 SV=2	6	1.02572	0.832205	1.31403	0.78059	1.34783	1.1761	0.177559	1.29164	0.910544	1.5191	0.586986	0.0807179	1.85455	0.316511	1.0886
988	7.76	7.8	26.07	16.43	16.43	sp|P21912|DHSB_HUMAN	Succinate dehydrogenase [ubiquinone] iron-sulfur subunit, mitochondrial OS=Homo sapiens GN=SDHB PE=1 SV=3	4	0.819406	0.0841252	1.28246	0.638932	1.05086	0.827972	0.146632	1.3613	0.608221	1.12712	1.63709	0.0371266	1.54864	1.05711	2.53526
989	7.75	7.76	42.06	28.41	26.46	sp|Q9NX62|IMPA3_HUMAN	Inositol monophosphatase 3 OS=Homo sapiens GN=IMPAD1 PE=1 SV=1	5	0.852795	0.140821	1.2728	0.670013	1.08544	0.920557	0.42808	1.29801	0.709207	1.19489	1.00318	0.988624	1.78669	0.561471	1.79237
990	7.74	7.94	54.48	46.27	45.52	sp|Q9NQP4|PFD4_HUMAN	Prefoldin subunit 4 OS=Homo sapiens GN=PFDN4 PE=1 SV=1	5	1.26746	0.0924049	1.34816	0.940138	1.70874	1.22989	0.170474	1.41087	0.871726	1.73521	1.72284	0.0191163	1.48805	1.15778	2.56367
991	7.72	7.77	20.28	7.472	4.937	sp|P05997|CO5A2_HUMAN	Collagen alpha-2(V) chain OS=Homo sapiens GN=COL5A2 PE=1 SV=3	6	0.796187	0.292015	1.62075	0.491247	1.29042	0.914365	0.597716	1.48193	0.617008	1.35503	0.499865	0.423901	7.22762	0.0691604	3.61284
992	7.72	7.72	37.31	37.31	30.85	sp|Q15363|TMED2_HUMAN	Transmembrane emp24 domain-containing protein 2 OS=Homo sapiens GN=TMED2 PE=1 SV=1	8	1.27805	0.279512	1.68246	0.759634	2.15028	1.16636	0.397784	1.5343	0.760186	1.78954	0.470279	0.0461234	2.08642	0.225399	0.981201
993	7.7	7.8	17.77	10.72	10.04	sp|Q9NY33|DPP3_HUMAN	Dipeptidyl peptidase 3 OS=Homo sapiens GN=DPP3 PE=1 SV=2	4	0.907807	0.294433	1.27485	0.712089	1.15732	0.922746	0.372304	1.27701	0.722585	1.17835	1.02583	0.837315	1.43718	0.71378	1.47431
994	7.7	7.75	12.74	6.656	6.656	sp|Q15393|SF3B3_HUMAN	Splicing factor 3B subunit 3 OS=Homo sapiens GN=SF3B3 PE=1 SV=4	7	1.22949	0.436006	2.08177	0.590598	2.55952	1.39537	0.242369	2.07507	0.672446	2.89549	0.534367	0.0863389	2.20774	0.242042	1.17975
995	7.69	7.71	22.36	14.07	14.07	sp|P51398|RT29_HUMAN	28S ribosomal protein S29, mitochondrial OS=Homo sapiens GN=DAP3 PE=1 SV=1	5	0.775553	0.0406537	1.26338	0.613873	0.979815	0.807804	0.0911805	1.31852	0.612658	1.06511	2.33995	0.0157411	1.72541	1.35617	4.03736
996	7.68	7.97	34.95	19.89	13.98	sp|Q9NVD7|PARVA_HUMAN	Alpha-parvin OS=Homo sapiens GN=PARVA PE=1 SV=1	4	0.804354	0.0621951	1.2615	0.637618	1.01469	0.913561	0.22233	1.17309	0.778762	1.07169	0.49803	0.0342361	1.87464	0.265667	0.933627
997	7.68	7.79	12.98	8.86	6.14	sp|Q16531|DDB1_HUMAN	DNA damage-binding protein 1 OS=Homo sapiens GN=DDB1 PE=1 SV=1	4	1.14054	0.152201	1.21684	0.937296	1.38785	1.26084	0.0248981	1.21027	1.04178	1.52596	0.907833	0.397172	1.29639	0.700277	1.17691
998	7.68	7.7	38.01	25.09	22.14	sp|Q9Y5M8|SRPRB_HUMAN	Signal recognition particle receptor subunit beta OS=Homo sapiens GN=SRPRB PE=1 SV=3	6	0.820666	0.0119881	1.14898	0.714259	0.942925	0.885078	0.356395	1.33969	0.660659	1.18573	0.569584	0.0560812	1.78984	0.318232	1.01946
999	7.67	7.67	39.31	17.56	17.56	sp|O75494|SRS10_HUMAN	Serine/arginine-rich splicing factor 10 OS=Homo sapiens GN=SRSF10 PE=1 SV=1	5	0.948	0.613536	1.31136	0.722916	1.24317	0.892068	0.393374	1.39344	0.64019	1.24304	1.38023	0.102664	1.52847	0.903014	2.10965
1000	7.64	7.76	27.06	19.22	17.25	sp|P09661|RU2A_HUMAN	U2 small nuclear ribonucleoprotein A' OS=Homo sapiens GN=SNRPA1 PE=1 SV=2	4	0.847959	0.180496	1.35236	0.627023	1.14674	0.875796	0.201595	1.2955	0.676028	1.1346	2.07903	0.00292068	1.29632	1.60379	2.69508
1001	7.63	7.63	35.76	18.54	15.23	sp|P42126|ECI1_HUMAN	Enoyl-CoA delta isomerase 1, mitochondrial OS=Homo sapiens GN=ECI1 PE=1 SV=1	4	0.826939	0.22164	1.41916	0.582698	1.17355	0.642651	0.0578671	1.59011	0.404154	1.02189	3.30283	0.0092007	2.1088	1.56621	6.96501
1002	7.57	7.57	25	22.92	17.71	sp|P09601|HMOX1_HUMAN	Heme oxygenase 1 OS=Homo sapiens GN=HMOX1 PE=1 SV=1	4	0.885346	0.418479	1.51308	0.58513	1.3396	0.715018	0.0238525	1.28541	0.556256	0.919092	0.336574	0.0379057	2.649	0.127057	0.891584
1003	7.55	8.14	25.64	20.35	13.89	sp|P21281|VATB2_HUMAN	V-type proton ATPase subunit B, brain isoform OS=Homo sapiens GN=ATP6V1B2 PE=1 SV=3	6	0.891836	0.38313	1.36065	0.655449	1.21348	0.922625	0.275836	1.18447	0.778932	1.09283	0.930106	0.314664	1.18144	0.787268	1.09886
1004	7.55	7.55	65.89	39.53	33.33	sp|P10606|COX5B_HUMAN	Cytochrome c oxidase subunit 5B, mitochondrial OS=Homo sapiens GN=COX5B PE=1 SV=2	4	1.25879	0.123331	1.46857	0.857151	1.84861	1.05194	0.627926	1.46864	0.716268	1.54491	1.69482	0.0388206	1.58537	1.06904	2.68692
1005	7.55	7.55	40.31	31.41	21.99	sp|O75340|PDCD6_HUMAN	Programmed cell death protein 6 OS=Homo sapiens GN=PDCD6 PE=1 SV=1	4	0.952223	0.522997	1.20126	0.792684	1.14387	0.874429	0.100292	1.18696	0.736693	1.03792	1.15265	0.085587	1.18634	0.9716	1.36743
1006	7.54	7.96	29.91	19.83	13.16	sp|Q9BY44|EIF2A_HUMAN	Eukaryotic translation initiation factor 2A OS=Homo sapiens GN=EIF2A PE=1 SV=3	6	1.0532	0.603033	1.29078	0.815944	1.35945	1.08412	0.648219	1.57668	0.687597	1.70931	0.619173	0.0679882	1.70903	0.362295	1.05819
1007	7.54	7.59	39.35	24.19	19.03	sp|O00487|PSDE_HUMAN	26S proteasome non-ATPase regulatory subunit 14 OS=Homo sapiens GN=PSMD14 PE=1 SV=1	4	0.888999	0.148621	1.19394	0.74459	1.06141	0.904023	0.18234	1.18246	0.764525	1.06897	1.65787	0.000568831	1.18237	1.40217	1.96021
1008	7.54	7.57	28.19	20.85	20.85	sp|Q9Y680|FKBP7_HUMAN	Peptidyl-prolyl cis-trans isomerase FKBP7 OS=Homo sapiens GN=FKBP7 PE=1 SV=1	5	0.995291	0.946457	1.20124	0.828552	1.19558	0.822557	0.0429893	1.20361	0.683406	0.990042	0.439649	0.00363607	1.45278	0.302627	0.638712
1009	7.53	9.67	35.31	18.44	18.44	sp|Q96C36|P5CR2_HUMAN	Pyrroline-5-carboxylate reductase 2 OS=Homo sapiens GN=PYCR2 PE=1 SV=1	5	1.08642	0.339843	1.23678	0.878424	1.34366	1.084	0.343529	1.23195	0.879905	1.33544	1.94511	0.0461655	1.90967	1.01856	3.71452
1010	7.52	7.77	83.33	83.33	73.96	sp|Q9NP97|DLRB1_HUMAN	Dynein light chain roadblock-type 1 OS=Homo sapiens GN=DYNLRB1 PE=1 SV=3	5	1.25126	0.0741476	1.30308	0.960232	1.63049	0.978737	0.810835	1.29928	0.753291	1.27166	1.21135	0.10203	1.29915	0.932422	1.57373
1011	7.51	7.53	43.65	26.71	19.87	sp|Q92890|UFD1_HUMAN	Ubiquitin fusion degradation protein 1 homolog OS=Homo sapiens GN=UFD1L PE=1 SV=3	7	0.877699	0.319634	1.35477	0.647858	1.18908	0.926124	0.316183	1.1939	0.775716	1.1057	1.57379	0.00325152	1.24722	1.26183	1.96286
1012	7.5	7.92	25.13	8.554	6.889	sp|O60271|JIP4_HUMAN	C-Jun-amino-terminal kinase-interacting protein 4 OS=Homo sapiens GN=SPAG9 PE=1 SV=4	6	1.13053	0.356912	1.36469	0.828414	1.54282	1.10599	0.170343	1.17563	0.940761	1.30023	0.646714	0.172647	2.02313	0.319661	1.30839
1013	7.5	7.53	29.63	21.6	21.6	sp|Q9NUQ9|FA49B_HUMAN	Protein FAM49B OS=Homo sapiens GN=FAM49B PE=1 SV=1	5	1.00138	0.99416	1.73401	0.577492	1.7364	1.00248	0.987881	1.61308	0.62147	1.61708	1.86268	0.0167774	1.5046	1.23799	2.80257
1014	7.5	7.5	31.95	31.95	26.04	sp|P13073|COX41_HUMAN	Cytochrome c oxidase subunit 4 isoform 1, mitochondrial OS=Homo sapiens GN=COX4I1 PE=1 SV=1	4	1.41802	0.0193065	1.27324	1.1137	1.80548	1.22407	0.076603	1.27408	0.960746	1.55956	1.54369	0.0168315	1.33042	1.1603	2.05376
1015	7.47	7.75	41.85	21.41	19.17	sp|O43765|SGTA_HUMAN	Small glutamine-rich tetratricopeptide repeat-containing protein alpha OS=Homo sapiens GN=SGTA PE=1 SV=1	5	0.773953	0.0295571	1.23946	0.624427	0.959284	0.855207	0.109167	1.23537	0.692269	1.0565	2.1688	0.0558561	2.23707	0.969481	4.85175
1016	7.46	8.44	45.38	37.57	26.3	sp|Q9UBE0|SAE1_HUMAN	SUMO-activating enzyme subunit 1 OS=Homo sapiens GN=SAE1 PE=1 SV=1	6	0.921657	0.468296	1.28613	0.716615	1.18537	0.931664	0.491238	1.25922	0.739873	1.17317	2.41223	3.64159e-06	1.17322	2.05607	2.83009
1017	7.46	7.64	71.51	57.56	54.65	sp|P13693|TCTP_HUMAN	Translationally-controlled tumor protein OS=Homo sapiens GN=TPT1 PE=1 SV=1	6	1.10871	0.370154	1.30936	0.846756	1.4517	1.10855	0.497025	1.43615	0.771893	1.59205	1.4286	0.0415053	1.40001	1.02042	2.00005
1018	7.44	8.17	37.16	30.73	28.44	sp|Q9UBQ5|EIF3K_HUMAN	Eukaryotic translation initiation factor 3 subunit K OS=Homo sapiens GN=EIF3K PE=1 SV=1	7	0.935077	0.570386	1.53619	0.608698	1.43646	0.863274	0.279007	1.53717	0.561601	1.327	1.7009	0.123734	2.43187	0.699422	4.13636
1019	7.43	7.55	37.91	26.8	25.16	sp|P50897|PPT1_HUMAN	Palmitoyl-protein thioesterase 1 OS=Homo sapiens GN=PPT1 PE=1 SV=1	5	0.852749	0.402666	1.68432	0.506286	1.43631	0.869318	0.361227	1.51381	0.574259	1.31598	2.32006	0.00174475	1.28435	1.8064	2.97977
1020	7.42	7.7	22.17	9.039	7.317	sp|P42704|LPPRC_HUMAN	Leucine-rich PPR motif-containing protein, mitochondrial OS=Homo sapiens GN=LRPPRC PE=1 SV=3	8	1.04754	0.631512	1.23967	0.845022	1.2986	1.26377	0.0324849	1.23248	1.02539	1.55758	1.58272	0.00643628	1.33588	1.18478	2.11432
1021	7.42	7.56	29.96	20.26	18.06	sp|Q9NX63|CHCH3_HUMAN	Coiled-coil-helix-coiled-coil-helix domain-containing protein 3, mitochondrial OS=Homo sapiens GN=CHCHD3 PE=1 SV=1	4	0.909272	0.433023	1.33235	0.682456	1.21147	0.873408	0.287205	1.33944	0.652068	1.16988	2.3009	0.0437172	2.22293	1.03508	5.11475
1022	7.42	7.46	51.91	36.17	31.06	sp|P41227|NAA10_HUMAN	N-alpha-acetyltransferase 10 OS=Homo sapiens GN=NAA10 PE=1 SV=1	5	0.98967	0.874964	1.17494	0.842312	1.16281	0.908017	0.162825	1.16377	0.780238	1.05672	1.23336	0.0779787	1.27617	0.966456	1.57398
1023	7.4	7.4	36.87	24.88	21.66	sp|P06730|IF4E_HUMAN	Eukaryotic translation initiation factor 4E OS=Homo sapiens GN=EIF4E PE=1 SV=2	4	0.967126	0.69893	1.25006	0.773662	1.20897	0.843934	0.367985	1.59136	0.530324	1.343	1.23595	0.106852	1.32798	0.930696	1.64131
1024	7.39	9.58	83.33	83.33	83.33	sp|P05386|RLA1_HUMAN	60S acidic ribosomal protein P1 OS=Homo sapiens GN=RPLP1 PE=1 SV=1	9	0.992677	0.986101	72.0098	0.0137853	71.4825	0.874374	0.473644	4.8069	0.1819	4.20303	0.980317	0.897201	4.71454	0.207935	4.62174
1025	7.39	7.39	45.42	19.17	13.33	sp|P14678|RSMB_HUMAN	Small nuclear ribonucleoprotein-associated proteins B and B' OS=Homo sapiens GN=SNRPB PE=1 SV=2	4	1.13777	0.102331	1.17814	0.965734	1.34045	1.1614	0.0682733	1.17937	0.984759	1.36972	0.851472	0.0909356	1.21601	0.700215	1.0354
1025	0	7.39	28.33	19.17	13.33	sp|P63162|RSMN_HUMAN	Small nuclear ribonucleoprotein-associated protein N OS=Homo sapiens GN=SNRPN PE=1 SV=1	4
1026	7.38	17.86	44.63	31.92	31.92	sp|P08754|GNAI3_HUMAN	Guanine nucleotide-binding protein G(k) subunit alpha OS=Homo sapiens GN=GNAI3 PE=1 SV=3	11	1.31386	0.0799401	1.39551	0.941485	1.8335	1.32711	0.0530716	1.33641	0.993043	1.77355	1.39521	0.117841	1.62761	0.85721	2.27085
1027	7.38	8.26	19.51	7.967	5.095	sp|Q5VYK3|ECM29_HUMAN	Proteasome-associated protein ECM29 homolog OS=Homo sapiens GN=ECM29 PE=1 SV=2	8	0.997885	0.987834	1.36389	0.731645	1.36101	1.00786	0.948432	1.31089	0.768841	1.3212	0.700659	0.45811	2.86435	0.244613	2.00693
1028	7.38	7.39	30.81	30.81	30.81	sp|P30626|SORCN_HUMAN	Sorcin OS=Homo sapiens GN=SRI PE=1 SV=1	5	0.998817	0.99428	1.53905	0.648981	1.53723	0.912765	0.531014	1.44765	0.630516	1.32136	3.87347	0.00157725	1.63572	2.36806	6.3359
1029	7.37	8.73	28.11	10.9	10.71	sp|Q8WXF1|PSPC1_HUMAN	Paraspeckle component 1 OS=Homo sapiens GN=PSPC1 PE=1 SV=1	5	0.945144	0.521145	1.28119	0.737711	1.2109	1.1394	0.278595	1.36978	0.831812	1.56073	1.22451	0.291253	1.65599	0.739441	2.02778
1030	7.36	7.48	65.92	50.84	44.13	sp|Q9BV57|MTND_HUMAN	1,2-dihydroxy-3-keto-5-methylthiopentene dioxygenase OS=Homo sapiens GN=ADI1 PE=1 SV=1	6	1.061	0.565796	1.26935	0.835862	1.34677	0.837214	0.0353804	1.17443	0.712871	0.983246	2.17966	0.0708765	2.38644	0.913355	5.20163
1031	7.35	7.47	23.7	21.8	21.8	sp|Q9NWM8|FKB14_HUMAN	Peptidyl-prolyl cis-trans isomerase FKBP14 OS=Homo sapiens GN=FKBP14 PE=1 SV=1	4	0.918069	0.623644	1.6472	0.557352	1.51224	0.879202	0.303123	1.39147	0.631851	1.22339	1.35391	0.0916672	1.48216	0.91347	2.00672
1032	7.34	24.44	48.29	35.09	31.21	sp|Q13310|PABP4_HUMAN	Polyadenylate-binding protein 4 OS=Homo sapiens GN=PABPC4 PE=1 SV=1	15	0.925076	0.457182	1.28225	0.721446	1.18618	0.971339	0.792916	1.30993	0.741518	1.27239	1.00443	0.975605	1.42362	0.70554	1.42992
1033	7.34	7.42	29.64	18.95	16.94	sp|P30419|NMT1_HUMAN	Glycylpeptide N-tetradecanoyltransferase 1 OS=Homo sapiens GN=NMT1 PE=1 SV=2	5	0.904677	0.226428	1.21497	0.744611	1.09915	0.996042	0.962597	1.2469	0.798817	1.24196	0.643085	0.0412484	1.51134	0.425507	0.971919
1034	7.33	7.36	29.08	18.68	17.49	sp|Q9BXS5|AP1M1_HUMAN	AP-1 complex subunit mu-1 OS=Homo sapiens GN=AP1M1 PE=1 SV=3	5	0.918681	0.306108	1.22242	0.751526	1.12302	0.951346	0.61382	1.28839	0.738402	1.2257	1.01285	0.929548	1.45751	0.694919	1.47625
1035	7.32	7.8	48.66	44.92	39.57	sp|Q96SL4|GPX7_HUMAN	Glutathione peroxidase 7 OS=Homo sapiens GN=GPX7 PE=1 SV=1	4	1.15356	0.10772	1.2116	0.952091	1.39766	0.932109	0.368652	1.21264	0.768663	1.13031	0.292508	0.0312667	2.8542	0.102483	0.834875
1036	7.31	9.7	51.08	27.38	21.85	sp|P14550|AK1A1_HUMAN	Alcohol dehydrogenase [NADP+] OS=Homo sapiens GN=AKR1A1 PE=1 SV=3	7	0.861781	0.306545	1.46962	0.586396	1.26649	0.884087	0.55068	1.7948	0.492584	1.58676	1.5131	0.23394	2.42727	0.623373	3.6727
1037	7.3	32.94	79.27	69.11	66.26	sp|P31946|1433B_HUMAN	14-3-3 protein beta/alpha OS=Homo sapiens GN=YWHAB PE=1 SV=3	32	0.740021	0.0150499	1.2271	0.603065	0.90808	0.832704	0.206401	1.40122	0.59427	1.1668	1.16985	0.100472	1.22713	0.953321	1.43557
1038	7.3	8.61	35.98	25.52	23.43	sp|Q9NR28|DBLOH_HUMAN	Diablo homolog, mitochondrial OS=Homo sapiens GN=DIABLO PE=1 SV=1	6	1.26551	0.0333246	1.22769	1.03081	1.55365	1.04248	0.754718	1.41222	0.738189	1.47222	2.25882	0.0391037	2.11409	1.06846	4.77535
1039	7.29	7.58	21.61	11.73	8.375	sp|Q06124|PTN11_HUMAN	Tyrosine-protein phosphatase non-receptor type 11 OS=Homo sapiens GN=PTPN11 PE=1 SV=2	5	0.91847	0.393404	1.31284	0.699605	1.2058	0.962409	0.794411	1.5346	0.627139	1.47692	1.01809	0.847133	1.31218	0.775878	1.33592
1040	7.29	7.31	39.26	25.38	19.52	sp|O43294|TGFI1_HUMAN	Transforming growth factor beta-1-induced transcript 1 protein OS=Homo sapiens GN=TGFB1I1 PE=1 SV=2	5	0.754717	0.0348817	1.28872	0.585632	0.972619	0.697811	0.00239422	1.19154	0.585639	0.831468	0.318444	0.0217404	2.48421	0.128188	0.791081
1041	7.28	7.55	12.89	6.933	4.241	sp|P55265|DSRAD_HUMAN	Double-stranded RNA-specific adenosine deaminase OS=Homo sapiens GN=ADAR PE=1 SV=4	4	0.938703	0.612984	1.37791	0.68125	1.29345	1.03731	0.792957	1.43683	0.721942	1.49044	1.11574	0.611609	1.73813	0.64192	1.93931
1042	7.28	7.32	28.53	21.04	21.04	sp|O14828|SCAM3_HUMAN	Secretory carrier-associated membrane protein 3 OS=Homo sapiens GN=SCAMP3 PE=1 SV=3	4	1.10768					1.18072					0.615451
1043	7.26	7.33	74.71	63.22	62.07	sp|P07108|ACBP_HUMAN	Acyl-CoA-binding protein OS=Homo sapiens GN=DBI PE=1 SV=2	7	1.42653	0.0248456	1.33957	1.06492	1.91093	1.22861	0.0386614	1.21047	1.01499	1.4872	2.10816	0.00145793	1.39007	1.51659	2.93049
1044	7.26	7.32	32.35	10.93	10.93	sp|Q9Y305|ACOT9_HUMAN	Acyl-coenzyme A thioesterase 9, mitochondrial OS=Homo sapiens GN=ACOT9 PE=1 SV=2	4	1.07214	0.696479	1.54227	0.695171	1.65353	1.04139	0.622942	1.22034	0.85336	1.27084	1.24983	0.204424	1.48144	0.843654	1.85154
1045	7.24	8.54	25.39	13.05	11.15	sp|P49756|RBM25_HUMAN	RNA-binding protein 25 OS=Homo sapiens GN=RBM25 PE=1 SV=3	7	0.978786	0.839288	1.36172	0.718787	1.33283	0.910086	0.333656	1.29796	0.701169	1.18125	0.726864	0.125973	1.61972	0.448759	1.17732
1046	7.21	7.56	21.4	10.43	6.518	sp|O75533|SF3B1_HUMAN	Splicing factor 3B subunit 1 OS=Homo sapiens GN=SF3B1 PE=1 SV=3	5	0.957878	0.681026	1.30996	0.731225	1.25478	1.04412	0.528597	1.18992	0.877465	1.24242	0.753332	0.149087	1.55409	0.484741	1.17075
1047	7.21	7.37	32.22	17.78	16.24	sp|Q9H488|OFUT1_HUMAN	GDP-fucose protein O-fucosyltransferase 1 OS=Homo sapiens GN=POFUT1 PE=1 SV=1	5	1.00833	0.939963	1.38113	0.73008	1.39264	0.999512	0.996755	1.42247	0.702657	1.42178	1.57317	0.0110367	1.29135	1.21824	2.03152
1048	7.2	7.2	36	24.89	21.33	sp|P78330|SERB_HUMAN	Phosphoserine phosphatase OS=Homo sapiens GN=PSPH PE=1 SV=2	4	0.839505	0.238273	1.41996	0.591217	1.19206	0.956597	0.662708	1.2995	0.736127	1.2431	4.2939	6.57203e-05	1.26365	3.398	5.42601
1049	7.2	7.2	48.7	33.91	33.91	sp|P62854|RS26_HUMAN	40S ribosomal protein S26 OS=Homo sapiens GN=RPS26 PE=1 SV=3	4	1.2813	0.17037	1.51014	0.848468	1.93495	1.19453	0.106088	1.26782	0.942196	1.51445	0.530322	0.0362445	1.76491	0.300481	0.935972
1049	0	5.12	31.3	20.87	20.87	sp|Q5JNZ5|RS26L_HUMAN	Putative 40S ribosomal protein S26-like 1 OS=Homo sapiens GN=RPS26P11 PE=5 SV=1	3
1050	7.19	8.43	12.91	8.678	6.405	sp|P19838|NFKB1_HUMAN	Nuclear factor NF-kappa-B p105 subunit OS=Homo sapiens GN=NFKB1 PE=1 SV=2	4	0.87963	0.283073	1.33289	0.659942	1.17245	0.913686	0.278423	1.22137	0.748084	1.11595	1.14454	0.553332	1.78592	0.640871	2.04406
1051	7.16	7.18	27.54	16.84	13.64	sp|Q7L2H7|EIF3M_HUMAN	Eukaryotic translation initiation factor 3 subunit M OS=Homo sapiens GN=EIF3M PE=1 SV=1	4	0.913098	0.332243	1.25731	0.726229	1.14805	0.988507	0.894893	1.25613	0.786947	1.24169	1.18381	0.115695	1.26344	0.936975	1.49568
1052	7.15	7.36	17.97	4.702	2.194	sp|Q15746|MYLK_HUMAN	Myosin light chain kinase, smooth muscle OS=Homo sapiens GN=MYLK PE=1 SV=4	4	0.777217	0.026886	1.22732	0.633264	0.953894	0.861688	0.129681	1.24243	0.693551	1.07059	0.523279	0.0503571	1.91394	0.273405	1.00152
1053	7.15	7.22	30.23	25.58	25.58	sp|Q13765|NACA_HUMAN	Nascent polypeptide-associated complex subunit alpha OS=Homo sapiens GN=NACA PE=1 SV=1	4	1.24746	0.0762486	1.3026	0.957669	1.62495	1.65424	0.0520788	1.66822	0.99162	2.75964	0.622969	0.157245	2.23118	0.279211	1.38995
1054	7.13	7.28	14.72	9.346	4.907	sp|Q9BUJ2|HNRL1_HUMAN	Heterogeneous nuclear ribonucleoprotein U-like protein 1 OS=Homo sapiens GN=HNRNPUL1 PE=1 SV=2	3	1.00324	0.957711	1.16117	0.863997	1.16494	1.00341	0.955563	1.16131	0.864038	1.16527	0.768922	0.0250414	1.2382	0.621	0.952079
1055	7.12	7.61	66.44	53.42	50.68	sp|O43169|CYB5B_HUMAN	Cytochrome b5 type B OS=Homo sapiens GN=CYB5B PE=1 SV=2	5	1.08864	0.443692	1.3595	0.800763	1.48	1.08985	0.370367	1.29752	0.839953	1.4141	1.26442	0.706783	6.07279	0.20821	7.67853
1056	7.12	7.16	56.85	43.65	28.43	sp|Q9NUP9|LIN7C_HUMAN	Protein lin-7 homolog C OS=Homo sapiens GN=LIN7C PE=1 SV=1	4	0.944773	0.794192	2.27484	0.415313	2.14921	0.853822	0.273463	1.57579	0.541836	1.34545	1.37477	0.373968	3.34109	0.411472	4.59322
1057	7.1	15.33	24.77	20.15	14.6	sp|Q9H223|EHD4_HUMAN	EH domain-containing protein 4 OS=Homo sapiens GN=EHD4 PE=1 SV=1	8	0.820886	0.269402	1.59151	0.515793	1.30644	0.961539	0.785573	1.52143	0.631998	1.46291	1.35213	0.264343	2.01562	0.670824	2.72538
1058	7.06	7.1	31.18	17.2	9.319	sp|Q9NUQ6|SPS2L_HUMAN	SPATS2-like protein OS=Homo sapiens GN=SPATS2L PE=1 SV=2	6	1.06035	0.771525	1.5827	0.669967	1.67822	1.02523	0.895907	1.54394	0.664034	1.58289	1.03028	0.881609	1.57897	0.652502	1.62678
1059	7.04	8.45	22.69	11.76	11.13	sp|P61619|S61A1_HUMAN	Protein transport protein Sec61 subunit alpha isoform 1 OS=Homo sapiens GN=SEC61A1 PE=1 SV=2	6	1.52398	0.0205161	1.36972	1.11262	2.08742	1.88021	0.031166	1.71279	1.09775	3.22039	0.656996	0.184288	2.07023	0.317354	1.36013
1060	7.04	7.1	33.33	29.78	27.56	sp|Q13637|RAB32_HUMAN	Ras-related protein Rab-32 OS=Homo sapiens GN=RAB32 PE=1 SV=3	5	1.03033	0.910792	2.18333	0.471908	2.24954	1.05871	0.792761	1.8822	0.562485	1.99271	0.131707	0.0586044	8.71199	0.0151179	1.14743
1061	7.03	7.06	39.64	36.69	28.4	sp|Q9GZZ1|NAA50_HUMAN	N-alpha-acetyltransferase 50 OS=Homo sapiens GN=NAA50 PE=1 SV=1	4	1.23956	0.376639	1.82207	0.680303	2.25855	1.02491	0.921348	1.91543	0.535082	1.96316	1.04452	0.86798	1.97867	0.527889	2.06675
1062	7.02	8.24	53.14	17.99	14.44	sp|Q9NUU7|DD19A_HUMAN	ATP-dependent RNA helicase DDX19A OS=Homo sapiens GN=DDX19A PE=1 SV=1	6	0.85746	0.178143	1.2799	0.669943	1.09746	0.988156	0.918493	1.31415	0.751933	1.29859	1.37574	0.00749648	1.2182	1.12932	1.67592
1062	0	7.9	45.72	16.28	14.41	sp|Q9UMR2|DD19B_HUMAN	ATP-dependent RNA helicase DDX19B OS=Homo sapiens GN=DDX19B PE=1 SV=1	6
1063	7.01	7.05	40.2	27.45	20.59	sp|P61313|RL15_HUMAN	60S ribosomal protein L15 OS=Homo sapiens GN=RPL15 PE=1 SV=2	5	1.52491	0.032753	1.44122	1.05807	2.19774	1.72712	0.0132609	1.43011	1.20768	2.46996	0.200493	0.00658624	2.36424	0.0848021	0.474013
1064	7	7.07	21.32	9.264	7.995	sp|Q6P996|PDXD1_HUMAN	Pyridoxal-dependent decarboxylase domain-containing protein 1 OS=Homo sapiens GN=PDXDC1 PE=1 SV=2	4	0.840854	0.0599948	1.20323	0.698829	1.01174	1.02034	0.779603	1.20531	0.846534	1.22983	0.870074	0.107816	1.20572	0.72162	1.04907
1065	6.98	7.18	23.27	11.1	10.42	sp|O95202|LETM1_HUMAN	LETM1 and EF-hand domain-containing protein 1, mitochondrial OS=Homo sapiens GN=LETM1 PE=1 SV=1	5	1.20293	0.126227	1.29576	0.928356	1.55871	1.24132	0.0781797	1.28605	0.96522	1.59641	1.07368	0.428469	1.23644	0.868368	1.32754
1066	6.96	7.08	24.16	14.39	11.64	sp|P18084|ITB5_HUMAN	Integrin beta-5 OS=Homo sapiens GN=ITGB5 PE=1 SV=1	4	0.973718	0.686748	1.17368	0.829624	1.14284	0.938638	0.356831	1.17405	0.799488	1.10201	0.554551	0.0100013	1.45638	0.380773	0.807637
1067	6.96	6.97	30.77	14.46	14.46	sp|Q96CX2|KCD12_HUMAN	BTB/POZ domain-containing protein KCTD12 OS=Homo sapiens GN=KCTD12 PE=1 SV=1	4	0.971461	0.761384	1.43124	0.678757	1.39039	0.992527	0.934452	1.41544	0.701217	1.40486	0.334767	0.0255095	2.15294	0.155493	0.720734
1068	6.95	8.29	40.38	24.62	21.92	sp|O60762|DPM1_HUMAN	Dolichol-phosphate mannosyltransferase OS=Homo sapiens GN=DPM1 PE=1 SV=1	5	0.834721	0.374185	1.65176	0.505353	1.37876	0.819643	0.120437	1.32384	0.619142	1.08507	0.987634	0.874996	1.2288	0.803737	1.21361
1069	6.95	7.02	53.85	50	50	sp|P84090|ERH_HUMAN	Enhancer of rudimentary homolog OS=Homo sapiens GN=ERH PE=1 SV=1	6	1.12834	0.477132	1.60676	0.702242	1.81297	0.940641	0.817196	2.16442	0.434592	2.03595	1.53425	0.0176851	1.33193	1.15191	2.04351
1070	6.95	6.98	36.82	28.03	14.23	sp|Q9UL46|PSME2_HUMAN	Proteasome activator complex subunit 2 OS=Homo sapiens GN=PSME2 PE=1 SV=4	4	0.79653	0.0877465	1.31807	0.604315	1.04988	0.87466	0.158645	1.23112	0.710456	1.07682	1.47696	0.0241372	1.36868	1.07911	2.02148
1071	6.95	6.98	12.41	11.11	10	sp|Q13425|SNTB2_HUMAN	Beta-2-syntrophin OS=Homo sapiens GN=SNTB2 PE=1 SV=1	5	1.07989	0.57367	1.41719	0.761991	1.53041	1.12814	0.32597	1.34881	0.836393	1.52165	0.862104	0.525527	1.80938	0.476463	1.55988
1072	6.94	7.05	26.6	19.19	19.19	sp|Q12846|STX4_HUMAN	Syntaxin-4 OS=Homo sapiens GN=STX4 PE=1 SV=2	5	0.796038	0.182684	1.52253	0.52284	1.21199	0.810834	0.192913	1.49006	0.54416	1.2082	0.788298	0.227307	1.64878	0.47811	1.29973
1073	6.93	6.93	79.17	54.17	54.17	sp|Q9UBI6|GBG12_HUMAN	Guanine nucleotide-binding protein G(I)/G(S)/G(O) subunit gamma-12 OS=Homo sapiens GN=GNG12 PE=1 SV=3	6	1.1755	0.234305	1.41419	0.831218	1.66238	1.03753	0.693022	1.30938	0.792381	1.35852	0.495324	0.0171226	1.59181	0.31117	0.788465
1074	6.91	6.98	33.8	24.51	20	sp|Q13190|STX5_HUMAN	Syntaxin-5 OS=Homo sapiens GN=STX5 PE=1 SV=2	4	0.782525	0.406366	10.0924	0.0775363	7.89753	0.692826	0.305545	11.3272	0.061165	7.84776	0.498826	0.0910345	3.56922	0.139758	1.78042
1075	6.91	6.94	15.92	14.41	12.46	sp|Q8N0X7|SPG20_HUMAN	Spartin OS=Homo sapiens GN=SPG20 PE=1 SV=1	5	1.08571	0.429927	1.29726	0.836927	1.40845	0.967273	0.650236	1.20776	0.800879	1.16824	2.21794	0.0112222	1.64313	1.34982	3.64437
1076	6.9	7.06	26.99	11.51	10.46	sp|P50579|AMPM2_HUMAN	Methionine aminopeptidase 2 OS=Homo sapiens GN=METAP2 PE=1 SV=1	4	0.885067	0.327509	1.33556	0.662693	1.18206	0.991221	0.904238	1.1962	0.828641	1.1857	1.20146	0.265836	1.45761	0.824269	1.75125
1077	6.9	6.9	30.05	18.78	18.62	sp|Q15637|SF01_HUMAN	Splicing factor 1 OS=Homo sapiens GN=SF1 PE=1 SV=4	8	0.979054	0.805045	1.2326	0.794301	1.20678	0.96975	0.639536	1.17181	0.827569	1.13636	1.24768	0.153393	1.40249	0.889623	1.74986
1078	6.9	6.9	33.33	26.78	26.78	sp|Q13185|CBX3_HUMAN	Chromobox protein homolog 3 OS=Homo sapiens GN=CBX3 PE=1 SV=4	4	1.25128	0.128122	1.46684	0.853045	1.83543	1.12212	0.324244	1.46584	0.765518	1.64485	5.96516	0.00794289	1.99174	2.99495	11.8811
1079	6.9	6.9	33.97	33.97	30.13	sp|O14561|ACPM_HUMAN	Acyl carrier protein, mitochondrial OS=Homo sapiens GN=NDUFAB1 PE=1 SV=3	5	1.45227	0.0566511	1.48117	0.98049	2.15105	1.01952	0.903624	1.59587	0.638848	1.62703	6.55145	0.00547282	2.28902	2.86212	14.9964
1080	6.88	8.38	13.81	8.797	6.459	sp|Q92973|TNPO1_HUMAN	Transportin-1 OS=Homo sapiens GN=TNPO1 PE=1 SV=2	5	1.02102	0.829046	1.4401	0.708989	1.47036	1.0171	0.860121	1.4408	0.705927	1.46544	0.821479	0.262559	1.72981	0.474895	1.421
1081	6.88	6.88	32.44	28	22.67	sp|Q9UL25|RAB21_HUMAN	Ras-related protein Rab-21 OS=Homo sapiens GN=RAB21 PE=1 SV=3	5	1.05975	0.473049	1.22581	0.864533	1.29906	0.990701	0.904823	1.2259	0.80814	1.2145	0.746827	0.223188	1.75525	0.42548	1.31087
1082	6.87	6.89	28.84	17.08	14.36	sp|Q32MZ4|LRRF1_HUMAN	Leucine-rich repeat flightless-interacting protein 1 OS=Homo sapiens GN=LRRFIP1 PE=1 SV=2	6	0.782662	0.250439	1.73111	0.452117	1.35487	0.796437	0.232744	1.62536	0.490006	1.2945	0.452562	0.120435	3.22869	0.140169	1.46119
1083	6.86	6.88	18.31	14.75	14.75	sp|Q8WTS6|SETD7_HUMAN	Histone-lysine N-methyltransferase SETD7 OS=Homo sapiens GN=SETD7 PE=1 SV=1	4	0.916817	0.550758	3.65146	0.251082	3.34772	1.05381	0.698472	3.66673	0.287398	3.86404	2.97666	0.0597485	3.68623	0.807507	10.9727
1084	6.85	6.85	77.45	69.61	69.61	sp|P20962|PTMS_HUMAN	Parathymosin OS=Homo sapiens GN=PTMS PE=1 SV=2	6	0.836551	0.437608	2.22195	0.376494	1.85878	0.637703	0.101335	1.95059	0.326928	1.2439	7.00403	0.0118153	2.50575	2.79518	17.5504
1085	6.84	6.84	45.95	45.95	45.95	sp|P14927|QCR7_HUMAN	Cytochrome b-c1 complex subunit 7 OS=Homo sapiens GN=UQCRB PE=1 SV=2	5	1.38419	0.0344038	1.32313	1.04615	1.83146	1.1317	0.204268	1.27564	0.887168	1.44364	2.41008	0.00318486	1.37898	1.74773	3.32345
1086	6.83	8.24	25.37	8.769	8.769	sp|O60684|IMA7_HUMAN	Importin subunit alpha-7 OS=Homo sapiens GN=KPNA6 PE=1 SV=1	5	0.800855	0.0529701	1.25435	0.63846	1.00456	0.839875	0.310827	1.5187	0.553021	1.27552	1.03405	0.857334	1.62417	0.636666	1.67948
1087	6.83	6.83	40.11	35.71	35.71	sp|P36405|ARL3_HUMAN	ADP-ribosylation factor-like protein 3 OS=Homo sapiens GN=ARL3 PE=1 SV=2	4	0.964245	0.702155	1.42627	0.676061	1.37528	0.739437	0.206634	2.02333	0.365455	1.49613	1.12667	0.474695	1.80008	0.625901	2.0281
1088	6.82	6.89	35.44	23.08	17.31	sp|Q9BWF3|RBM4_HUMAN	RNA-binding protein 4 OS=Homo sapiens GN=RBM4 PE=1 SV=1	5	1.04635	0.607886	1.23731	0.845663	1.29466	0.986955	0.892851	1.26904	0.777717	1.25248	1.42573	0.101121	1.57541	0.904993	2.24611
1088	0	6.19	25.91	15.6	9.749	sp|Q9BQ04|RBM4B_HUMAN	RNA-binding protein 4B OS=Homo sapiens GN=RBM4B PE=1 SV=1	4
1089	6.82	6.89	35.44	29.54	27.43	sp|Q9ULC3|RAB23_HUMAN	Ras-related protein Rab-23 OS=Homo sapiens GN=RAB23 PE=1 SV=1	5	1.01322	0.931212	1.56184	0.648738	1.58249	0.899917	0.284093	1.29417	0.695363	1.16464	0.496759	0.0370992	1.86011	0.267059	0.924027
1090	6.81	7.26	18.41	5.926	4.3	sp|Q5JRA6|MIA3_HUMAN	Melanoma inhibitory activity protein 3 OS=Homo sapiens GN=MIA3 PE=1 SV=1	6	1.12509	0.335056	1.31683	0.85439	1.48156	1.1347	0.235985	1.2647	0.897206	1.43505	1.07125	0.687604	1.49024	0.718845	1.59642
1091	6.81	7.19	15.8	10.41	8.55	sp|P10155|RO60_HUMAN	60 kDa SS-A/Ro ribonucleoprotein OS=Homo sapiens GN=TROVE2 PE=1 SV=2	4	0.905217	0.676385	1.84976	0.48937	1.67443	1.01125	0.963038	1.87766	0.538572	1.89879	1.29147	0.455586	2.36405	0.546296	3.05311
1092	6.8	7.76	39.43	39.43	36	sp|P62330|ARF6_HUMAN	ADP-ribosylation factor 6 OS=Homo sapiens GN=ARF6 PE=1 SV=2	5	1.21496	0.133666	1.33361	0.91103	1.62029	1.07381	0.53634	1.33991	0.801403	1.4388	0.38572	0.000182698	1.2193	0.316345	0.470308
1093	6.78	10.45	36.8	24.63	23.15	sp|Q9UDY4|DNJB4_HUMAN	DnaJ homolog subfamily B member 4 OS=Homo sapiens GN=DNAJB4 PE=1 SV=1	7	1.29025	0.186862	1.56002	0.827075	2.01282	1.16833	0.332294	1.47977	0.789533	1.72887	0.597205	0.22393	2.70592	0.220703	1.61599
1094	6.77	6.78	25.55	23.35	23.35	sp|P00403|COX2_HUMAN	Cytochrome c oxidase subunit 2 OS=Homo sapiens GN=MT-CO2 PE=1 SV=1	4	1.28933	0.132548	1.48308	0.869358	1.91218	1.02283	0.812493	1.31979	0.774995	1.34992	1.4526	0.141096	1.81829	0.798882	2.64125
1095	6.76	6.83	50	50	35.71	sp|P63173|RL38_HUMAN	60S ribosomal protein L38 OS=Homo sapiens GN=RPL38 PE=1 SV=2	3	1.2447	0.368492	1.82219	0.683078	2.26808	1.22322	0.217629	1.46618	0.834294	1.79346	0.726796	0.414329	2.64727	0.274545	1.92403
1096	6.75	6.77	24.17	13.12	10.63	sp|P10619|PPGB_HUMAN	Lysosomal protective protein OS=Homo sapiens GN=CTSA PE=1 SV=2	4	0.930485	0.582934	1.37131	0.678538	1.27598	0.93624	0.420483	1.21298	0.771849	1.13564	1.06669	0.676107	1.45427	0.733493	1.55126
1097	6.75	6.76	44.09	28.35	21.65	sp|P50402|EMD_HUMAN	Emerin OS=Homo sapiens GN=EMD PE=1 SV=1	6	1.11675	0.212615	1.20978	0.923101	1.35103	1.06182	0.405594	1.17388	0.904534	1.24645	1.08784	0.495459	1.31911	0.82468	1.43498
1098	6.74	6.74	40.96	21.29	21.29	sp|P19404|NDUV2_HUMAN	NADH dehydrogenase [ubiquinone] flavoprotein 2, mitochondrial OS=Homo sapiens GN=NDUFV2 PE=1 SV=2	4	0.861446	0.47553	2.08902	0.412369	1.79958	0.728109	0.229108	2.22049	0.327904	1.61676	2.0075	0.0174541	1.49398	1.34372	2.99917
1099	6.74	6.74	39.33	26.97	26.97	sp|P32321|DCTD_HUMAN	Deoxycytidylate deaminase OS=Homo sapiens GN=DCTD PE=1 SV=2	4	1.20759	0.092704	1.2792	0.944019	1.54475	1.02478	0.77286	1.27969	0.8008	1.3114	0.566806	0.0137088	1.41398	0.400858	0.801453
1100	6.73	6.79	17.23	11.19	11.19	sp|O14773|TPP1_HUMAN	Tripeptidyl-peptidase 1 OS=Homo sapiens GN=TPP1 PE=1 SV=2	5	0.867615	0.203958	1.32203	0.656277	1.14701	0.814677	0.0846903	1.29277	0.630181	1.05319	1.76728	0.0171624	1.45808	1.21206	2.57684
1101	6.7	7.16	23.26	13.52	12.52	sp|Q8NC56|LEMD2_HUMAN	LEM domain-containing protein 2 OS=Homo sapiens GN=LEMD2 PE=1 SV=1	7	0.987771	0.917334	1.41507	0.698038	1.39776	1.09615	0.508057	1.47675	0.742273	1.61874	1.55917	0.0120429	1.29514	1.20386	2.01934
1102	6.69	16.58	55	35.88	32.94	sp|P62879|GBB2_HUMAN	Guanine nucleotide-binding protein G(I)/G(S)/G(T) subunit beta-2 OS=Homo sapiens GN=GNB2 PE=1 SV=3	10	1.03941	0.765643	1.62878	0.638149	1.69297	0.771268	0.0947173	1.44893	0.5323	1.11752	1.55981	0.103498	1.95125	0.799391	3.04357
1103	6.69	6.69	36.34	23.95	23.95	sp|Q15654|TRIP6_HUMAN	Thyroid receptor-interacting protein 6 OS=Homo sapiens GN=TRIP6 PE=1 SV=3	7	0.966806	0.762723	1.52275	0.634909	1.4722	0.959865	0.714281	1.51897	0.631918	1.45801	0.964209	0.73969	1.50883	0.639045	1.45483
1104	6.69	6.69	23.72	15.62	15.62	sp|O14908|GIPC1_HUMAN	PDZ domain-containing protein GIPC1 OS=Homo sapiens GN=GIPC1 PE=1 SV=2	4	0.882519	0.315443	1.39197	0.634009	1.22844	0.894303	0.380403	1.41406	0.632437	1.2646	0.890693	0.705299	2.42337	0.367544	2.15848
1105	6.68	11.61	15.23	11.28	7.897	sp|P23634|AT2B4_HUMAN	Plasma membrane calcium-transporting ATPase 4 OS=Homo sapiens GN=ATP2B4 PE=1 SV=2	7	1.13846	0.360547	1.4671	0.775994	1.67022	1.16015	0.34591	1.52761	0.759454	1.77226	0.611299	0.125363	2.10057	0.291016	1.28407
1106	6.65	9.45	31.33	16.39	9.959	sp|Q9UN86|G3BP2_HUMAN	Ras GTPase-activating protein-binding protein 2 OS=Homo sapiens GN=G3BP2 PE=1 SV=2	5	1.06793	0.477767	1.26267	0.845772	1.34845	1.05719	0.449454	1.20242	0.879216	1.27118	1.05044	0.754525	1.50369	0.698577	1.57954
1107	6.65	6.92	23.83	20.47	17.11	sp|Q96CN7|ISOC1_HUMAN	Isochorismatase domain-containing protein 1 OS=Homo sapiens GN=ISOC1 PE=1 SV=3	4	0.890884	0.476648	1.57339	0.566219	1.40171	0.913289	0.556795	1.54924	0.589509	1.4149	4.63635	0.0485008	4.54835	1.01935	21.0877
1108	6.65	6.69	43.6	31.4	31.4	sp|O96000|NDUBA_HUMAN	NADH dehydrogenase [ubiquinone] 1 beta subcomplex subunit 10 OS=Homo sapiens GN=NDUFB10 PE=1 SV=3	4	1.17766	0.162973	1.30461	0.90269	1.53638	0.938428	0.65966	1.44993	0.647223	1.36065	1.87954	0.0114684	1.48571	1.26508	2.79244
1109	6.64	6.64	34.8	31.86	31.86	sp|P84157|MXRA7_HUMAN	Matrix-remodeling-associated protein 7 OS=Homo sapiens GN=MXRA7 PE=1 SV=1	6	1.17333	0.238651	1.41441	0.829557	1.65956	1.25774	0.0734435	1.30958	0.960416	1.64711	0.184365	0.022942	3.48053	0.0529704	0.641687
1110	6.63	6.67	23.18	15.4	15.4	sp|Q14699|RFTN1_HUMAN	Raftlin OS=Homo sapiens GN=RFTN1 PE=1 SV=4	5	1.041	0.731208	1.35351	0.769109	1.40899	1.1388	0.373255	1.4337	0.794304	1.6327	0.314732	0.025951	2.53201	0.124301	0.796906
1111	6.62	50.87	62.32	53.87	52.11	sp|P06753|TPM3_HUMAN	Tropomyosin alpha-3 chain OS=Homo sapiens GN=TPM3 PE=1 SV=1	37	0.729136	0.0484514	1.36591	0.53381	0.995932	0.904647	0.380045	1.36415	0.663158	1.23407	0.485972	0.0256565	1.74228	0.278929	0.846699
1112	6.62	6.66	37.47	29.2	21.45	sp|O75781|PALM_HUMAN	Paralemmin-1 OS=Homo sapiens GN=PALM PE=1 SV=2	5	1.19931	0.24054	1.44252	0.831403	1.73003	1.03485	0.652477	1.21619	0.850894	1.25858	1.36085	0.100122	1.49394	0.910917	2.03303
1113	6.61	6.83	16.53	7.554	6.138	sp|Q66K74|MAP1S_HUMAN	Microtubule-associated protein 1S OS=Homo sapiens GN=MAP1S PE=1 SV=2	4	1.04731	0.754199	1.5354	0.682111	1.60804	1.18028	0.184967	1.36022	0.867715	1.60544	0.893314	0.528478	1.65704	0.539102	1.48026
1114	6.6	7.03	38.89	38.89	30.3	sp|O15498|YKT6_HUMAN	Synaptobrevin homolog YKT6 OS=Homo sapiens GN=YKT6 PE=1 SV=1	7	1.53182	0.0362493	1.46519	1.04548	2.24442	1.37942	0.0619062	1.41523	0.974693	1.95219	0.480543	0.0295369	1.84748	0.260107	0.887793
1115	6.59	6.67	26.6	18.18	17.17	sp|P06493|CDK1_HUMAN	Cyclin-dependent kinase 1 OS=Homo sapiens GN=CDK1 PE=1 SV=3	4	1.10479	0.34824	1.42313	0.776314	1.57226	1.00613	0.947634	1.42546	0.705824	1.4342	5.90975	0.00836918	2.0214	2.92359	11.946
1116	6.59	6.6	37.1	27.96	24.19	sp|O75935|DCTN3_HUMAN	Dynactin subunit 3 OS=Homo sapiens GN=DCTN3 PE=1 SV=1	4	0.922001	0.346747	1.26125	0.73102	1.16288	0.808537	0.0618319	1.26129	0.641042	1.0198	1.09611	0.297144	1.26108	0.869185	1.38228
1117	6.58	6.63	35.62	25.11	21.46	sp|Q9UKK9|NUDT5_HUMAN	ADP-sugar pyrophosphatase OS=Homo sapiens GN=NUDT5 PE=1 SV=1	4	1.19274	0.163671	1.42125	0.839218	1.69517	1.13614	0.439992	1.7763	0.639609	2.01812	1.02612	0.784062	1.4258	0.719679	1.46304
1118	6.57	6.57	23.14	20.52	17.47	sp|P09497|CLCB_HUMAN	Clathrin light chain B OS=Homo sapiens GN=CLTB PE=1 SV=1	4	1.23713	0.457174	1.9725	0.62719	2.44024	1.33586	0.0625578	1.36587	0.978028	1.8246	1.05169	0.798547	1.61828	0.649881	1.70193
1119	6.56	7.44	27.44	17.15	10.63	sp|Q5JTV8|TOIP1_HUMAN	Torsin-1A-interacting protein 1 OS=Homo sapiens GN=TOR1AIP1 PE=1 SV=2	5	0.889954	0.382665	1.39141	0.639607	1.23829	0.970066	0.707272	1.2326	0.787007	1.1957	0.919572	0.530214	1.40373	0.655092	1.29083
1120	6.56	6.61	18.14	12.87	9.072	sp|P48637|GSHB_HUMAN	Glutathione synthetase OS=Homo sapiens GN=GSS PE=1 SV=1	4	0.778294	0.0434844	1.26722	0.614173	0.986273	0.858947	0.220401	1.36815	0.627818	1.17517	0.808486	0.171783	1.45994	0.553779	1.18034
1121	6.55	7.32	17.9	4.319	3.58	sp|Q93008|USP9X_HUMAN	Probable ubiquitin carboxyl-terminal hydrolase FAF-X OS=Homo sapiens GN=USP9X PE=1 SV=3	7	1.10542	0.189147	1.18013	0.9367	1.30454	1.29414	0.0214565	1.22674	1.05495	1.58758	0.840936	0.333098	1.49596	0.562138	1.25801
1122	6.54	10.26	43.38	26.94	20.55	sp|P20337|RAB3B_HUMAN	Ras-related protein Rab-3B OS=Homo sapiens GN=RAB3B PE=1 SV=2	5	1.45963	0.0762251	1.57161	0.928748	2.29397	1.34791	0.144802	1.62354	0.83023	2.18838	0.431386	0.486362	29.3466	0.0146997	12.6597
1123	6.53	6.55	25.17	14.73	14.73	sp|Q1KMD3|HNRL2_HUMAN	Heterogeneous nuclear ribonucleoprotein U-like protein 2 OS=Homo sapiens GN=HNRNPUL2 PE=1 SV=1	7	1.39552	0.0141904	1.24933	1.11702	1.74346	1.39662	0.0140962	1.24943	1.1178	1.74498	0.985201	0.950026	1.85998	0.529683	1.83246
1124	6.53	6.53	36.51	25.99	25.99	sp|P46108|CRK_HUMAN	Adapter molecule crk OS=Homo sapiens GN=CRK PE=1 SV=2	6	0.872574	0.267301	1.32421	0.658939	1.15547	0.78004	0.0152468	1.19305	0.653823	0.930623	1.09512	0.388263	1.28059	0.855164	1.4024
1125	6.52	6.63	50.71	37.44	27.01	sp|O95816|BAG2_HUMAN	BAG family molecular chaperone regulator 2 OS=Homo sapiens GN=BAG2 PE=1 SV=1	5	0.923887	0.556764	1.46528	0.630519	1.35375	0.867947	0.187375	1.30321	0.666008	1.13112	0.21363	0.0575082	5.13068	0.0416378	1.09607
1126	6.5	6.64	42.7	30.9	24.16	sp|Q9UJZ1|STML2_HUMAN	Stomatin-like protein 2 OS=Homo sapiens GN=STOML2 PE=1 SV=1	6	0.925085	0.402048	1.28981	0.717228	1.19318	0.903274	0.501496	1.5293	0.590643	1.38138	1.47068	0.016793	1.28842	1.14145	1.89485
1127	6.5	6.6	37.29	37.29	31.36	sp|P58546|MTPN_HUMAN	Myotrophin OS=Homo sapiens GN=MTPN PE=1 SV=2	4	1.29498	0.164682	1.67807	0.771706	2.17306	0.999858	0.998908	1.4893	0.671361	1.48909	1.44736	0.0985156	1.71621	0.843342	2.48397
1128	6.48	6.48	28	13.68	7.789	sp|Q9ULA0|DNPEP_HUMAN	Aspartyl aminopeptidase OS=Homo sapiens GN=DNPEP PE=1 SV=1	3	0.963914	0.677225	1.28995	0.747252	1.2434	0.929066	0.549872	1.417	0.655656	1.31649	0.759871	0.114683	1.48641	0.511214	1.12948
1129	6.47	15.06	44.35	31.18	26.88	sp|P16989|DBPA_HUMAN	DNA-binding protein A OS=Homo sapiens GN=CSDA PE=1 SV=4	11	1.11428	0.358413	1.37463	0.810602	1.53173	1.10021	0.308563	1.28202	0.858189	1.41049	0.862751	0.356021	1.53969	0.560341	1.32837
1130	6.47	6.61	18.87	10.08	5.04	sp|Q9NSE4|SYIM_HUMAN	Isoleucine--tRNA ligase, mitochondrial OS=Homo sapiens GN=IARS2 PE=1 SV=2	3	1.09947	0.395494	1.35669	0.810408	1.49165	1.07571	0.629546	1.54303	0.697137	1.65985	1.51283	0.0177361	1.31983	1.14623	1.99668
1131	6.47	6.47	28.37	23.72	19.53	sp|P67870|CSK2B_HUMAN	Casein kinase II subunit beta OS=Homo sapiens GN=CSNK2B PE=1 SV=1	3	0.896767	0.310783	1.29807	0.690844	1.16407	0.924244	0.606037	1.47888	0.62496	1.36685	1.71142	0.0139674	1.42935	1.19734	2.44621
1132	6.45	6.56	27.16	17.01	10.66	sp|O75521|ECI2_HUMAN	Enoyl-CoA delta isomerase 2, mitochondrial OS=Homo sapiens GN=ECI2 PE=1 SV=4	3	0.831568	0.108733	1.29624	0.641525	1.07791	0.927373	0.424408	1.29711	0.714952	1.20291	1.40328	0.305027	2.39551	0.585796	3.36158
1133	6.45	6.49	46.51	33.14	22.09	sp|Q9UMY4|SNX12_HUMAN	Sorting nexin-12 OS=Homo sapiens GN=SNX12 PE=1 SV=3	3	1.22467	0.0562216	1.23526	0.991427	1.51279	1.05278	0.61492	1.29972	0.810007	1.36832	0.784338	0.110473	1.3909	0.563907	1.09094
1134	6.45	6.45	28.15	17.65	17.65	sp|Q16629|SRSF7_HUMAN	Serine/arginine-rich splicing factor 7 OS=Homo sapiens GN=SRSF7 PE=1 SV=1	3	0.990052	0.914052	1.31164	0.754821	1.29859	0.866663	0.391707	1.57797	0.549227	1.36757	1.16264	0.423276	1.67949	0.692258	1.95264
1135	6.42	7.52	24.56	13.16	11.56	sp|Q9NQW7|XPP1_HUMAN	Xaa-Pro aminopeptidase 1 OS=Homo sapiens GN=XPNPEP1 PE=1 SV=3	5	0.924142	0.423547	1.27883	0.72265	1.18182	0.871732	0.208382	1.28957	0.675985	1.12416	0.735527	0.0845685	1.45297	0.506224	1.0687
1136	6.42	6.42	35.04	22.26	17.52	sp|Q53H96|P5CR3_HUMAN	Pyrroline-5-carboxylate reductase 3 OS=Homo sapiens GN=PYCRL PE=1 SV=2	3	0.925694	0.607372	1.53653	0.602459	1.42235	0.817661	0.185902	1.45458	0.562127	1.18936	1.47872	0.0198369	1.31428	1.12511	1.94345
1137	6.4	6.42	32.79	25.68	21.86	sp|P62256|UBE2H_HUMAN	Ubiquitin-conjugating enzyme E2 H OS=Homo sapiens GN=UBE2H PE=1 SV=1	3	1.17638	0.196881	1.44293	0.81527	1.69743	0.924802	0.45499	1.44184	0.641404	1.33342	4.78734	0.00294074	1.44228	3.3193	6.90467
1138	6.39	7.49	28.98	7.612	5.154	sp|Q14980|NUMA1_HUMAN	Nuclear mitotic apparatus protein 1 OS=Homo sapiens GN=NUMA1 PE=1 SV=2	8	1.10051	0.360128	1.25193	0.879052	1.37777	1.14705	0.421236	1.44522	0.793683	1.65774	1.23588	0.303126	1.55057	0.797049	1.91632
1139	6.39	6.4	19.35	13.71	10.69	sp|P42785|PCP_HUMAN	Lysosomal Pro-X carboxypeptidase OS=Homo sapiens GN=PRCP PE=1 SV=1	4	0.89419	0.408683	1.40033	0.638558	1.25216	0.830184	0.0694954	1.23342	0.673075	1.02397	2.69769	0.00264857	1.51285	1.78318	4.08122
1140	6.38	6.48	33.45	18.24	13.85	sp|P53004|BIEA_HUMAN	Biliverdin reductase A OS=Homo sapiens GN=BLVRA PE=1 SV=2	4	0.881797	0.135292	1.20567	0.731376	1.06315	0.890374	0.288998	1.302	0.683849	1.15927	1.76888	0.0023062	1.25768	1.40646	2.22468
1141	6.35	9	40	29.5	26	sp|P61086|UBE2K_HUMAN	Ubiquitin-conjugating enzyme E2 K OS=Homo sapiens GN=UBE2K PE=1 SV=3	5	0.961472	0.606561	1.21585	0.790783	1.169	0.887626	0.164923	1.2153	0.730374	1.07873	0.834477	0.0618308	1.21565	0.686443	1.01444
1142	6.35	7.05	58.26	58.26	53.04	sp|P62888|RL30_HUMAN	60S ribosomal protein L30 OS=Homo sapiens GN=RPL30 PE=1 SV=2	6	1.57052	0.055197	1.59596	0.984055	2.50649	1.38144	0.0921842	1.50213	0.919654	2.07509	0.334121	0.0133944	2.05406	0.162664	0.686305
1143	6.35	6.51	21.98	12.5	9.879	sp|O60443|DFNA5_HUMAN	Non-syndromic hearing impairment protein 5 OS=Homo sapiens GN=DFNA5 PE=1 SV=2	3	1.18053	0.53498	2.61523	0.451405	3.08735	1.10924	0.523024	1.78833	0.620267	1.98369	0.528715	0.0282418	1.60142	0.330155	0.846694
1144	6.35	6.35	37.57	34.1	30.64	sp|P51571|SSRD_HUMAN	Translocon-associated protein subunit delta OS=Homo sapiens GN=SSR4 PE=1 SV=1	4	1.49849	0.0848381	1.6605	0.902437	2.48825	1.51252	0.0586418	1.55576	0.972204	2.35312	0.334291	0.128678	5.33427	0.0626685	1.7832
1145	6.34	6.42	28.63	11.45	6.107	sp|Q9BZZ5|API5_HUMAN	Apoptosis inhibitor 5 OS=Homo sapiens GN=API5 PE=1 SV=3	3	0.976051	0.805757	1.27172	0.767507	1.24126	0.987617	0.864629	1.19545	0.826148	1.18064	1.74538	0.178226	2.49594	0.699285	4.35636
1146	6.32	7.8	27.1	10.27	10.27	sp|Q15424|SAFB1_HUMAN	Scaffold attachment factor B1 OS=Homo sapiens GN=SAFB PE=1 SV=4	5	1.03441	0.715924	1.41537	0.730839	1.46406	1.00939	0.959619	2.02134	0.499367	2.04032	1.18446	0.324668	1.75507	0.674879	2.0788
1147	6.31	6.44	29.82	19.53	10.29	sp|P30740|ILEU_HUMAN	Leukocyte elastase inhibitor OS=Homo sapiens GN=SERPINB1 PE=1 SV=1	3	1.18395	0.33838	1.53949	0.769053	1.82267	1.13313	0.547972	1.69785	0.667393	1.92389	0.641181	0.235718	2.42285	0.264639	1.55349
1148	6.3	6.32	34.33	27.9	15.02	sp|Q9BVG4|CX026_HUMAN	UPF0368 protein Cxorf26 OS=Homo sapiens GN=CXorf26 PE=1 SV=1	3	1.16772	0.237322	1.3459	0.867614	1.57164	0.924815	0.500758	1.31923	0.701027	1.22004	1.6508	0.00503175	1.31048	1.25969	2.16333
1149	6.29	6.53	39.89	29.51	24.04	sp|P61081|UBC12_HUMAN	NEDD8-conjugating enzyme Ubc12 OS=Homo sapiens GN=UBE2M PE=1 SV=1	4	1.02304	0.825997	1.35315	0.756046	1.38434	0.914183	0.413361	1.35172	0.676311	1.23572	1.62802	0.282771	3.2797	0.496394	5.33941
1150	6.28	6.69	14.07	4.674	2.742	sp|P27708|PYR1_HUMAN	CAD protein OS=Homo sapiens GN=CAD PE=1 SV=3	4	0.973673	0.702189	1.1975	0.813087	1.16597	1.06413	0.47397	1.24425	0.855235	1.32404	0.494206	0.0159034	1.62752	0.303655	0.804331
1151	6.27	21.42	39.85	21.23	21.08	sp|Q92841|DDX17_HUMAN	Probable ATP-dependent RNA helicase DDX17 OS=Homo sapiens GN=DDX17 PE=1 SV=1	12	1.01301	0.896635	1.33816	0.75702	1.35557	1.16824	0.207114	1.36142	0.858103	1.59046	1.19283	0.293231	1.5548	0.767198	1.85461
1152	6.27	6.3	23.97	19.28	12.95	sp|Q9NX46|ARHL2_HUMAN	Poly(ADP-ribose) glycohydrolase ARH3 OS=Homo sapiens GN=ADPRHL2 PE=1 SV=1	3	0.925767	0.406732	1.29041	0.717422	1.19462	0.874506	0.194611	1.29221	0.676751	1.13005	1.62391	0.0209547	1.41299	1.14928	2.29457
1153	6.27	6.29	18.92	9.459	9.459	sp|O75351|VPS4B_HUMAN	Vacuolar protein sorting-associated protein 4B OS=Homo sapiens GN=VPS4B PE=1 SV=2	4	0.994834	0.962537	1.52245	0.653443	1.51459	0.991374	0.937673	1.52518	0.650005	1.51202	0.758967	0.103999	1.51571	0.500735	1.15037
1154	6.26	6.28	18.96	10.2	10.2	sp|Q9UHX1|PUF60_HUMAN	Poly(U)-binding-splicing factor PUF60 OS=Homo sapiens GN=PUF60 PE=1 SV=1	4	1.02832	0.833219	3.75649	0.273746	3.86289	1.03444	0.798083	3.70883	0.278913	3.83657	1.08018	0.773721	14.014	0.0770788	15.1376
1155	6.24	13.69	77.71	61.45	51.81	sp|Q9Y281|COF2_HUMAN	Cofilin-2 OS=Homo sapiens GN=CFL2 PE=1 SV=1	13	1.12977	0.295809	1.454	0.77701	1.64268	1.02779	0.782666	1.45437	0.706691	1.49478	0.434345	0.0105289	1.44939	0.299675	0.629533
1156	6.23	6.25	27.69	16.15	12.05	sp|Q99816|TS101_HUMAN	Tumor susceptibility gene 101 protein OS=Homo sapiens GN=TSG101 PE=1 SV=2	3	0.971894	0.850622	1.55627	0.624503	1.51253	0.970105	0.863984	1.67862	0.577919	1.62843	1.056	0.726601	1.57073	0.672297	1.65869
1157	6.23	6.24	11.76	4.462	3.381	sp|Q9UBG0|MRC2_HUMAN	C-type mannose receptor 2 OS=Homo sapiens GN=MRC2 PE=1 SV=2	4	0.975408	0.778041	1.25765	0.775581	1.22672	0.969111	0.652736	1.19652	0.809943	1.15956	0.368452	0.0570745	2.84776	0.129383	1.04926
1158	6.21	6.83	19.81	8.505	6.636	sp|Q13308|PTK7_HUMAN	Inactive tyrosine-protein kinase 7 OS=Homo sapiens GN=PTK7 PE=1 SV=2	5	0.81859	0.0521063	1.22517	0.668144	1.00291	0.870627	0.175317	1.26339	0.689121	1.09994	0.870357	0.527748	1.74729	0.498119	1.52077
1159	6.21	6.47	17.54	6.257	3.352	sp|Q14118|DAG1_HUMAN	Dystroglycan OS=Homo sapiens GN=DAG1 PE=1 SV=2	3	1.15695	0.29815	1.40313	0.824549	1.62334	0.999848	0.998842	1.31236	0.76187	1.31216	1.28479	0.112639	1.40952	0.911508	1.81095
1160	6.21	6.21	14.71	8.581	8.581	sp|Q10471|GALT2_HUMAN	Polypeptide N-acetylgalactosaminyltransferase 2 OS=Homo sapiens GN=GALNT2 PE=1 SV=1	4	0.808774	0.170107	1.42283	0.568425	1.15075	0.861896	0.303923	1.41919	0.607316	1.22319	0.746061	0.120764	1.51242	0.493291	1.12835
1161	6.2	6.21	52.17	24.64	20.29	sp|P01033|TIMP1_HUMAN	Metalloproteinase inhibitor 1 OS=Homo sapiens GN=TIMP1 PE=1 SV=1	4	1.52406	0.0784488	1.66558	0.915031	2.53843	1.667	0.0205842	1.43615	1.16074	2.39406	0.588384	0.386609	5.31119	0.110782	3.12502
1162	6.2	6.2	52.7	41.22	31.08	sp|Q96A72|MGN2_HUMAN	Protein mago nashi homolog 2 OS=Homo sapiens GN=MAGOHB PE=1 SV=1	3	1.05007	0.757149	1.58245	0.663572	1.66168	0.858548	0.156708	1.29453	0.663212	1.11142	1.72043	0.00680067	1.29422	1.32932	2.22662
1162	0	6.2	53.42	41.78	31.51	sp|P61326|MGN_HUMAN	Protein mago nashi homolog OS=Homo sapiens GN=MAGOH PE=1 SV=1	3
1163	6.19	6.94	16.31	10.98	9.668	sp|Q8N766|K0090_HUMAN	Uncharacterized protein KIAA0090 OS=Homo sapiens GN=KIAA0090 PE=1 SV=1	6	1.18995	0.182395	1.37741	0.863903	1.63905	1.21425	0.196127	1.45182	0.836363	1.76286	0.739044	0.0506811	1.35532	0.545292	1.00164
1164	6.19	6.21	23.45	22.07	15.86	sp|Q99598|TSNAX_HUMAN	Translin-associated protein X OS=Homo sapiens GN=TSNAX PE=1 SV=1	4	0.892054	0.318269	1.35582	0.657943	1.20947	0.857019	0.340516	1.54393	0.555088	1.32318	1.57745	0.0755363	1.7207	0.916751	2.71431
1165	6.17	6.2	16.89	12.06	10.53	sp|P30520|PURA2_HUMAN	Adenylosuccinate synthetase isozyme 2 OS=Homo sapiens GN=ADSS PE=1 SV=3	3	0.868589	0.169206	1.28232	0.677359	1.11381	0.87803	0.367967	1.47913	0.593614	1.29872	0.833499	0.341879	1.6726	0.498327	1.39411
1166	6.16	6.27	21.9	8.647	6.137	sp|Q9UH99|SUN2_HUMAN	SUN domain-containing protein 2 OS=Homo sapiens GN=SUN2 PE=1 SV=3	3	1.01339	0.885723	1.31113	0.772919	1.32869	1.07638	0.486511	1.34437	0.800655	1.44705	0.579812	0.00753077	1.30806	0.443261	0.758429
1167	6.14	11	22.03	10.17	8.644	sp|P13647|K2C5_HUMAN	Keratin, type II cytoskeletal 5 OS=Homo sapiens GN=KRT5 PE=1 SV=3	6	1.35622	0.553715	4.29918	0.31546	5.83065	0.970574	0.914757	2.26399	0.4287	2.19737	8.70826	0.0492993	8.5979	1.01284	74.8727
1168	6.14	6.24	29.94	27.68	24.86	sp|P61923|COPZ1_HUMAN	Coatomer subunit zeta-1 OS=Homo sapiens GN=COPZ1 PE=1 SV=1	5	0.932218	0.514503	1.46897	0.634606	1.3694	0.90713	0.389517	1.46926	0.617405	1.33281	0.699074	0.168897	2.07274	0.337271	1.449
1169	6.14	6.21	25.09	14.34	8.124	sp|Q13724|MOGS_HUMAN	Mannosyl-oligosaccharide glucosidase OS=Homo sapiens GN=MOGS PE=1 SV=5	4	1.10729	0.379109	1.33159	0.831557	1.47445	1.04046	0.597607	1.21208	0.858416	1.26112	0.5674	0.0190347	1.51214	0.37523	0.857987
1170	6.14	6.14	59.09	40.91	31.17	sp|Q9H4G4|GAPR1_HUMAN	Golgi-associated plant pathogenesis-related protein 1 OS=Homo sapiens GN=GLIPR2 PE=1 SV=3	3	1.20706	0.0558983	1.2155	0.993054	1.46718	1.09188	0.419451	1.29304	0.84443	1.41184	0.603984	0.0586652	1.70116	0.355041	1.02748
1171	6.13	26.83	52.01	48.99	41.61	sp|P12236|ADT3_HUMAN	ADP/ATP translocase 3 OS=Homo sapiens GN=SLC25A6 PE=1 SV=4	13	1.36898	0.246249	5.08066	0.269449	6.9553	1.38113	0.240653	5.10024	0.270797	7.04411	0.720897	0.660751	1152.85	0.000625316	831.089
1172	6.13	6.22	24.02	12.2	9.252	sp|Q8IZP0|ABI1_HUMAN	Abl interactor 1 OS=Homo sapiens GN=ABI1 PE=1 SV=4	3	1.05488	0.468735	1.20381	0.876288	1.26987	0.979772	0.849968	1.32472	0.739609	1.29792	0.947221	0.686896	1.41495	0.669438	1.34027
1173	6.13	6.13	22.7	20.21	15.25	sp|Q16270|IBP7_HUMAN	Insulin-like growth factor-binding protein 7 OS=Homo sapiens GN=IGFBP7 PE=1 SV=1	4	0.301356	0.0222091	2.39656	0.125745	0.722219	0.417548	0.0129351	1.68506	0.247794	0.703595	0.127576	0.0954693	15.2503	0.00836546	1.94557
1174	6.12	7.18	26.84	22.11	15.79	sp|P39748|FEN1_HUMAN	Flap endonuclease 1 OS=Homo sapiens GN=FEN1 PE=1 SV=1	4	1.04727	0.592351	1.27893	0.818863	1.33939	0.973912	0.765652	1.29408	0.752591	1.26032	3.31393	0.0107393	1.95337	1.69652	6.47332
1175	6.11	6.63	34.56	21.2	13.82	sp|Q9HAV7|GRPE1_HUMAN	GrpE protein homolog 1, mitochondrial OS=Homo sapiens GN=GRPEL1 PE=1 SV=2	3	1.02642	0.750494	1.26888	0.808923	1.3024	0.930505	0.406929	1.26896	0.733281	1.18077	2.13011	0.00205449	1.26837	1.67941	2.70176
1176	6.11	6.18	33.73	21.39	17.47	sp|O14656|TOR1A_HUMAN	Torsin-1A OS=Homo sapiens GN=TOR1A PE=1 SV=1	4	0.933517	0.577648	1.56713	0.595686	1.46294	0.838782	0.233312	1.56508	0.535936	1.31276	0.786752	0.215224	1.7795	0.442119	1.40003
1177	6.11	6.16	53.14	30.86	28.57	sp|P02792|FRIL_HUMAN	Ferritin light chain OS=Homo sapiens GN=FTL PE=1 SV=2	4	2.1594	0.0120942	1.44432	1.4951	3.11886	1.64273	0.0283323	1.44392	1.13769	2.37197	0.667785	0.261534	3.07047	0.217486	2.05041
1178	6.09	12.92	60.29	47.29	43.32	sp|O75828|CBR3_HUMAN	Carbonyl reductase [NADPH] 3 OS=Homo sapiens GN=CBR3 PE=1 SV=3	11	0.889051	0.455802	1.48554	0.59847	1.32072	0.770141	0.256169	1.7293	0.445349	1.3318	1.47631	0.418908	3.32427	0.4441	4.90764
1179	6.09	6.09	36.32	23.88	23.88	sp|Q9NYL4|FKB11_HUMAN	Peptidyl-prolyl cis-trans isomerase FKBP11 OS=Homo sapiens GN=FKBP11 PE=1 SV=1	4	1.11639	0.483834	3.77967	0.295367	4.21959	1.15611	0.54617	8.43155	0.137118	9.74782	0.106712	0.119313	219.587	0.000485969	23.4326
1180	6.08	6.12	25.87	15.2	13.87	sp|Q01085|TIAR_HUMAN	Nucleolysin TIAR OS=Homo sapiens GN=TIAL1 PE=1 SV=1	3	0.993658	0.963004	4.01276	0.247624	3.98731	0.794258	0.280274	3.97006	0.200062	3.15325	1.11624	0.494418	3.94674	0.282825	4.40549
1181	6.07	9.94	55.56	36.87	36.87	sp|Q9NR31|SAR1A_HUMAN	GTP-binding protein SAR1a OS=Homo sapiens GN=SAR1A PE=1 SV=1	6	1.00078	0.995115	3.62508	0.27607	3.6279	0.879425	0.424141	3.60903	0.243674	3.17387	0.469088	0.144568	9.23001	0.050822	4.32968
1182	6.07	6.09	23.58	15.72	13.21	sp|Q8TC12|RDH11_HUMAN	Retinol dehydrogenase 11 OS=Homo sapiens GN=RDH11 PE=1 SV=2	3	1.14501	0.287436	1.39649	0.819916	1.59899	1.26384	0.245694	1.67816	0.753109	2.12093	0.712487	0.169087	1.81866	0.391764	1.29577
1183	6.06	7.02	22.5	15.35	12.37	sp|O76094|SRP72_HUMAN	Signal recognition particle 72 kDa protein OS=Homo sapiens GN=SRP72 PE=1 SV=3	6	0.891741	0.27561	1.2722	0.700943	1.13447	0.921402	0.419618	1.27051	0.725221	1.17065	0.778326	0.139652	1.44364	0.53914	1.12363
1184	6.05	6.05	46.36	32.73	32.73	sp|P18077|RL35A_HUMAN	60S ribosomal protein L35a OS=Homo sapiens GN=RPL35A PE=1 SV=2	5	1.27305	0.0505447	1.27417	0.999119	1.62208	1.258	0.0277645	1.21188	1.03805	1.52455	0.436078	0.00732359	1.63222	0.267169	0.711774
1185	6.04	8.14	18.52	6.379	5.247	sp|Q15029|U5S1_HUMAN	116 kDa U5 small nuclear ribonucleoprotein component OS=Homo sapiens GN=EFTUD2 PE=1 SV=1	4	0.995275	0.983429	1.9512	0.510083	1.94198	1.06899	0.747186	1.82351	0.586228	1.94932	1.17041	0.180806	1.33412	0.877287	1.56147
1186	6.04	6.39	29.04	17.37	15.87	sp|Q9NZL9|MAT2B_HUMAN	Methionine adenosyltransferase 2 subunit beta OS=Homo sapiens GN=MAT2B PE=1 SV=1	3	1.02127	0.810422	1.29147	0.790781	1.31893	0.834786	0.10909	1.28973	0.647257	1.07665	1.39794	0.0261328	1.29635	1.07837	1.81222
1187	6.04	6.06	18.64	10.17	10.17	sp|Q9H832|UBE2Z_HUMAN	Ubiquitin-conjugating enzyme E2 Z OS=Homo sapiens GN=UBE2Z PE=1 SV=2	4	1.01137	0.906121	1.3239	0.763931	1.33894	0.967115	0.669774	1.25345	0.771563	1.21223	0.916251	0.547103	1.50875	0.607291	1.3824
1188	6.03	7.98	31.45	11.13	10.16	sp|P47895|AL1A3_HUMAN	Aldehyde dehydrogenase family 1 member A3 OS=Homo sapiens GN=ALDH1A3 PE=1 SV=2	5	1.18262	0.261684	1.59396	0.741941	1.88506	1.2001	0.226771	1.57642	0.761281	1.89186	0.446499	0.0102797	1.42549	0.313225	0.63648
1189	6.03	6.14	55.06	50.56	44.94	sp|P63167|DYL1_HUMAN	Dynein light chain 1, cytoplasmic OS=Homo sapiens GN=DYNLL1 PE=1 SV=1	3	1.16559	0.27245	1.55212	0.750963	1.80914	1.04627	0.8035	1.98708	0.526534	2.07902	1.08114	0.91839	18.1582	0.0595403	19.6316
1190	6.02	9.53	64.06	60.16	53.91	sp|Q71UI9|H2AV_HUMAN	Histone H2A.V OS=Homo sapiens GN=H2AFV PE=1 SV=3	6	2.25095	0.347105	519.607	0.00433202	1169.61	1.75734	0.372003	114.201	0.015388	200.691	5.86288	0.14997	220.086	0.026639	1290.34
1190	0	9.53	64.06	60.16	53.91	sp|P0C0S5|H2AZ_HUMAN	Histone H2A.Z OS=Homo sapiens GN=H2AFZ PE=1 SV=2	6
1191	6.02	7.13	20.44	14.09	11.51	sp|Q16401|PSMD5_HUMAN	26S proteasome non-ATPase regulatory subunit 5 OS=Homo sapiens GN=PSMD5 PE=1 SV=3	5	0.858683	0.120132	1.23944	0.692798	1.06429	0.884688	0.189693	1.24052	0.71316	1.09747	0.769704	0.206675	1.62039	0.47501	1.24722
1192	6.02	6.28	23.19	17.15	13.04	sp|Q13148|TADBP_HUMAN	TAR DNA-binding protein 43 OS=Homo sapiens GN=TARDBP PE=1 SV=1	3	0.823608	0.0834944	1.27325	0.646853	1.04866	0.81856	0.0778826	1.27331	0.642859	1.04228	2.04414	0.00380865	1.3202	1.54836	2.69867
1193	6.02	6.06	37.27	22.73	19.39	sp|P13716|HEM2_HUMAN	Delta-aminolevulinic acid dehydratase OS=Homo sapiens GN=ALAD PE=1 SV=1	4	0.859733	0.178523	1.31638	0.653102	1.13174	0.743185	0.250212	1.94305	0.382484	1.44404	1.22952	0.0670606	1.26318	0.973354	1.55312
1194	6.02	6.06	32.46	23.88	23.88	sp|Q9BTT0|AN32E_HUMAN	Acidic leucine-rich nuclear phosphoprotein 32 family member E OS=Homo sapiens GN=ANP32E PE=1 SV=1	3	1.0275	0.866479	5.04991	0.203469	5.18879	0.917171	0.620535	5.05026	0.181609	4.63195	3.81876	0.144592	51.1476	0.0746617	195.32
1195	6.02	6.02	20.33	10.17	10.17	sp|Q9H7C4|SYNCI_HUMAN	Syncoilin OS=Homo sapiens GN=SYNC PE=2 SV=3	3	0.90656	0.714	13.2669	0.0683327	12.0272	0.799366	0.602511	51.8805	0.0154078	41.4715	0.993404	0.989518	165.122	0.0060162	164.032
1196	6.02	6.02	45.59	22.06	22.06	sp|P37108|SRP14_HUMAN	Signal recognition particle 14 kDa protein OS=Homo sapiens GN=SRP14 PE=1 SV=2	3	1.48703	0.05716	1.53221	0.970513	2.27845	1.16433	0.253447	1.51068	0.77073	1.75893	2.74832	0.00892647	1.51254	1.81702	4.15694
1197	6.01	6.1	9.701	5.988	5.389	sp|P48960|CD97_HUMAN	CD97 antigen OS=Homo sapiens GN=CD97 PE=1 SV=4	3	0.983811	0.933904	2.11635	0.464862	2.08209	1.04595	0.649847	1.4415	0.725601	1.50773	0.596924	0.0270409	1.45164	0.411207	0.866519
1198	6.01	6.06	16.14	5.531	5.157	sp|O15067|PUR4_HUMAN	Phosphoribosylformylglycinamidine synthase OS=Homo sapiens GN=PFAS PE=1 SV=4	3	0.949269	0.852315	2.8889	0.328592	2.74234	1.21437	0.248109	1.67897	0.723281	2.0389	1.24819	0.166148	1.56288	0.798646	1.95077
1199	6.01	6.04	54.76	31.75	31.75	sp|P62318|SMD3_HUMAN	Small nuclear ribonucleoprotein Sm D3 OS=Homo sapiens GN=SNRPD3 PE=1 SV=1	5	1.32373	0.105794	1.53296	0.863518	2.02923	1.08012	0.487897	1.48187	0.728887	1.60059	1.70193	0.0281944	1.48077	1.14936	2.52017
1200	6.01	6.03	40.1	30.21	22.4	sp|Q15126|PMVK_HUMAN	Phosphomevalonate kinase OS=Homo sapiens GN=PMVK PE=1 SV=3	3	1.06361	0.558066	1.34806	0.788997	1.43381	0.884144	0.18943	1.26076	0.701278	1.1147	1.83787	0.0302801	1.64682	1.11601	3.02665
1201	6	52.01	78.43	77.08	72.58	sp|Q13885|TBB2A_HUMAN	Tubulin beta-2A chain OS=Homo sapiens GN=TUBB2A PE=1 SV=1	80	0.890924	0.470292	3.80587	0.234092	3.39074	0.970819	0.82582	3.82225	0.253991	3.71071	0.628214	0.19167	6.25955	0.100361	3.93234
1201	0	49.99	75.73	74.38	69.89	sp|Q9BVA1|TBB2B_HUMAN	Tubulin beta-2B chain OS=Homo sapiens GN=TUBB2B PE=1 SV=1	79
1202	6	6.69	56.21	50.33	50.33	sp|Q9BPX5|ARP5L_HUMAN	Actin-related protein 2/3 complex subunit 5-like protein OS=Homo sapiens GN=ARPC5L PE=1 SV=1	5	1.01348	0.920508	1.6668	0.608039	1.68927	0.932837	0.509428	1.4561	0.640643	1.3583	0.806674	0.2405	1.75044	0.46084	1.41204
1203	6	6.33	36.73	19.18	17.14	sp|P56537|IF6_HUMAN	Eukaryotic translation initiation factor 6 OS=Homo sapiens GN=EIF6 PE=1 SV=1	6	0.757547	0.0926973	1.47926	0.512113	1.12061	0.725093	0.0720516	1.48119	0.489535	1.074	0.917577	0.445749	1.4815	0.619358	1.35939
1204	6	6.18	37.95	33.04	33.04	sp|P55327|TPD52_HUMAN	Tumor protein D52 OS=Homo sapiens GN=TPD52 PE=1 SV=2	3	0.941304	0.652582	1.6434	0.572779	1.54694	0.597397	0.0481342	1.65659	0.360618	0.989642	10.8395	0.117035	47.2399	0.229457	512.058
1205	6	6.16	50	45.37	40.74	sp|P62942|FKB1A_HUMAN	Peptidyl-prolyl cis-trans isomerase FKBP1A OS=Homo sapiens GN=FKBP1A PE=1 SV=2	3	1.16258	0.272211	1.54019	0.754828	1.79059	0.925377	0.653542	1.89442	0.488475	1.75305	0.870825	0.601687	2.63567	0.330401	2.2952
1206	6	6.09	48.88	24.22	21.52	sp|Q96CT7|CC124_HUMAN	Coiled-coil domain-containing protein 124 OS=Homo sapiens GN=CCDC124 PE=1 SV=1	3	0.997693	0.98175	1.46951	0.67893	1.46612	0.873522	0.271284	1.47204	0.593408	1.28586	1.16858	0.226209	1.47407	0.792751	1.72257
1207	6	6.06	17.05	8.632	8.632	sp|O75844|FACE1_HUMAN	CAAX prenyl protease 1 homolog OS=Homo sapiens GN=ZMPSTE24 PE=1 SV=2	3	1.51435	0.0524044	1.53065	0.989346	2.31794	1.67914	0.0712731	1.87677	0.894696	3.15135	0.588448	0.153883	2.7631	0.212966	1.62594
1208	6	6.06	14.81	8.193	5.042	sp|P10253|LYAG_HUMAN	Lysosomal alpha-glucosidase OS=Homo sapiens GN=GAA PE=1 SV=4	3	0.966427	0.855234	2.03439	0.475046	1.96609	0.766925	0.113897	1.52552	0.502731	1.16996	0.791229	0.503214	3.47195	0.227892	2.74711
1209	6	6.02	48.84	19.77	19.77	sp|Q14011|CIRBP_HUMAN	Cold-inducible RNA-binding protein OS=Homo sapiens GN=CIRBP PE=1 SV=1	3	0.989707	0.933597	3.51037	0.281938	3.47424	0.90108	0.483279	3.51032	0.256695	3.16308	1.85757	0.100757	3.51074	0.529111	6.52144
1210	6	6.01	29.33	16.89	16.89	sp|Q9Y3A3|PHOCN_HUMAN	MOB-like protein phocein OS=Homo sapiens GN=MOB4 PE=1 SV=1	3	1.1178	0.387799	1.54904	0.721609	1.73151	1.09085	0.484476	1.55237	0.702699	1.69341	0.93226	0.701023	1.97624	0.471734	1.84237
1211	6	6.01	11.56	7.223	7.223	sp|Q8WZA9|IRGQ_HUMAN	Immunity-related GTPase family Q protein OS=Homo sapiens GN=IRGQ PE=1 SV=1	3	0.83272	0.151709	1.41579	0.588166	1.17896	0.952158	0.605478	1.41542	0.672705	1.3477	1.43367	0.0891538	1.64326	0.872451	2.35589
1212	6	6.01	17.93	9.425	9.425	sp|Q6DKJ4|NXN_HUMAN	Nucleoredoxin OS=Homo sapiens GN=NXN PE=1 SV=2	3	0.996664	0.996584	2724.69	0.00036579	2715.6	1.03394	0.965712	2609.06	0.000396289	2697.62	1.15766	0.846136	1893.44	0.000611406	2191.96
1213	6	6	52.38	15.48	15.48	sp|P33316|DUT_HUMAN	Deoxyuridine 5'-triphosphate nucleotidohydrolase, mitochondrial OS=Homo sapiens GN=DUT PE=1 SV=4	3	1.24677	0.36856	2.27984	0.546867	2.84244	1.09173	0.783232	3.32875	0.32797	3.63409	3.68499	0.0667939	4.60943	0.799446	16.9857
1214	6	6	39.52	36.19	36.19	sp|P82979|SARNP_HUMAN	SAP domain-containing ribonucleoprotein OS=Homo sapiens GN=SARNP PE=1 SV=3	3	1.15792	0.240329	1.46507	0.79035	1.69643	1.09626	0.412104	1.46931	0.74611	1.61075	3.57058	0.00481749	1.46448	2.43813	5.22903
1215	6	6	21.68	15.82	15.82	sp|P51570|GALK1_HUMAN	Galactokinase OS=Homo sapiens GN=GALK1 PE=1 SV=1	3	1.10013	0.379967	1.44401	0.761861	1.5886	0.877015	0.262816	1.44194	0.608219	1.2646	1.02314	0.812829	1.44103	0.71001	1.47438
1216	6	6	48.57	26.43	26.43	sp|P35080|PROF2_HUMAN	Profilin-2 OS=Homo sapiens GN=PFN2 PE=1 SV=3	4	1.29756	0.238007	1.96126	0.661599	2.54486	1.04256	0.663635	1.42621	0.730998	1.4869	1.3617	0.0648675	1.42747	0.953923	1.94378
1217	6	6	31.06	24.22	24.22	sp|P04216|THY1_HUMAN	Thy-1 membrane glycoprotein OS=Homo sapiens GN=THY1 PE=1 SV=2	3	1.72105	0.102887	2.25589	0.762913	3.88249	1.61915	0.238199	3.47946	0.465346	5.63378	0.204158	0.2125	43.9694	0.00464319	8.97673
1218	6	6	43.56	39.26	39.26	sp|Q9Y3D0|MIP18_HUMAN	Mitotic spindle-associated MMXD complex subunit MIP18 OS=Homo sapiens GN=FAM96B PE=1 SV=1	3	0.984408	0.899614	3.51046	0.280421	3.45573	1.00235	0.984851	3.51138	0.285459	3.51965	1.00115	0.99322	3.93677	0.254308	3.9413
1219	6	6	36.8	31.2	31.2	sp|Q9UI30|TR112_HUMAN	tRNA methyltransferase 112 homolog OS=Homo sapiens GN=TRMT112 PE=1 SV=1	3	1.18462	0.233265	1.53974	0.769365	1.82401	1.06303	0.637668	1.61349	0.658837	1.71519	2.51607	0.173731	6.77939	0.371136	17.0574
1220	6	6	24.74	24.74	24.74	sp|Q9BY32|ITPA_HUMAN	Inosine triphosphate pyrophosphatase OS=Homo sapiens GN=ITPA PE=1 SV=2	4	0.902138	0.58929	2.00501	0.449941	1.8088	0.891397	0.527555	1.92047	0.464155	1.7119	1.60327	0.099857	2.0038	0.800116	3.21265
1221	6	6	46	40	40	sp|Q15836|VAMP3_HUMAN	Vesicle-associated membrane protein 3 OS=Homo sapiens GN=VAMP3 PE=1 SV=3	3	1.12457	0.500823	1.85909	0.604905	2.09069	1.06341	0.538034	1.43205	0.742574	1.52285	0.871004	0.494807	2.05003	0.424874	1.78558
1221	0	4	46.55	20.69	20.69	sp|P63027|VAMP2_HUMAN	Vesicle-associated membrane protein 2 OS=Homo sapiens GN=VAMP2 PE=1 SV=3	2
1222	5.98	8.2	26.85	17.39	17.39	sp|P55209|NP1L1_HUMAN	Nucleosome assembly protein 1-like 1 OS=Homo sapiens GN=NAP1L1 PE=1 SV=1	5	0.81821	0.104998	1.31994	0.619883	1.07999	0.803243	0.0853545	1.31714	0.60984	1.05798	1.61264	0.00902481	1.28531	1.25466	2.07274
1223	5.98	6.35	19.9	19.9	17.41	sp|Q8TCD5|NT5C_HUMAN	5'(3')-deoxyribonucleotidase, cytosolic type OS=Homo sapiens GN=NT5C PE=1 SV=2	4	0.8096	0.160288	1.43605	0.563768	1.16263	0.814856	0.203117	1.49406	0.545397	1.21744	0.929005	0.723007	1.82546	0.508915	1.69586
1224	5.95	6.63	43.14	24.29	22	sp|P48556|PSMD8_HUMAN	26S proteasome non-ATPase regulatory subunit 8 OS=Homo sapiens GN=PSMD8 PE=1 SV=2	7	0.868468	0.158594	1.24474	0.697711	1.08102	0.798979	0.155221	1.41187	0.5659	1.12806	1.71317	0.00350258	1.30578	1.31199	2.23703
1225	5.94	5.98	25.17	22.15	18.46	sp|O00560|SDCB1_HUMAN	Syntenin-1 OS=Homo sapiens GN=SDCBP PE=1 SV=1	3	1.04463	0.899246	32.3326	0.0323089	33.7756	0.836582	0.323205	3.52993	0.236997	2.95308	1.53475	0.351407	28.5578	0.0537418	43.8289
1226	5.93	6.07	10.28	2.469	2.023	sp|Q04721|NOTC2_HUMAN	Neurogenic locus notch homolog protein 2 OS=Homo sapiens GN=NOTCH2 PE=1 SV=3	4	0.832711	0.45138	2.33701	0.356315	1.94605	1.01142	0.910271	1.4674	0.68926	1.48416	0.641629	0.351882	4.88641	0.131309	3.13526
1227	5.92	6.06	16.03	6.667	6.667	sp|P46977|STT3A_HUMAN	Dolichyl-diphosphooligosaccharide--protein glycosyltransferase subunit STT3A OS=Homo sapiens GN=STT3A PE=1 SV=2	4	1.22658	0.250174	1.49747	0.819102	1.83676	1.41032	0.0808823	1.49939	0.940592	2.11461	0.303878	0.00758649	2.03247	0.149512	0.617623
1228	5.92	5.92	47.86	35.9	22.22	sp|P49207|RL34_HUMAN	60S ribosomal protein L34 OS=Homo sapiens GN=RPL34 PE=1 SV=3	3	1.43528	0.0119524	1.2726	1.12783	1.82654	1.53871	0.00609931	1.27556	1.20631	1.96271	0.282685	0.0145775	2.42838	0.116409	0.686467
1229	5.91	6.01	25	12.5	9.574	sp|Q9HB07|MYG1_HUMAN	UPF0160 protein MYG1, mitochondrial OS=Homo sapiens GN=C12orf10 PE=1 SV=2	3	0.838189	0.107628	1.28031	0.654676	1.07314	0.866509	0.163682	1.28187	0.675973	1.11075	1.68913	0.00677138	1.28249	1.31707	2.1663
1230	5.91	5.93	34.68	14.64	13.29	sp|Q14554|PDIA5_HUMAN	Protein disulfide-isomerase A5 OS=Homo sapiens GN=PDIA5 PE=1 SV=1	5	0.779653	0.0176153	1.20659	0.646162	0.940722	0.970714	0.634276	1.15628	0.839518	1.12241	0.45125	0.00162937	1.43205	0.315107	0.646212
1231	5.9	5.96	24.74	10.21	7.853	sp|P17480|UBF1_HUMAN	Nucleolar transcription factor 1 OS=Homo sapiens GN=UBTF PE=1 SV=1	5	0.983601	0.887705	1.31607	0.747379	1.29448	0.931383	0.328732	1.17781	0.790778	1.09699	1.16918	0.0763362	1.19587	0.977683	1.39818
1232	5.86	5.91	23.86	12.95	12.95	sp|Q13363|CTBP1_HUMAN	C-terminal-binding protein 1 OS=Homo sapiens GN=CTBP1 PE=1 SV=2	5	1.21478	0.455394	2.06287	0.588881	2.50593	1.23016	0.120155	1.35782	0.905982	1.67033	1.79517	0.0204205	1.51165	1.18755	2.71367
1233	5.86	5.86	36.86	13.87	11.31	sp|P47985|UCRI_HUMAN	Cytochrome b-c1 complex subunit Rieske, mitochondrial OS=Homo sapiens GN=UQCRFS1 PE=1 SV=2	4	1.20699	0.115392	1.31306	0.919223	1.58484	1.02272	0.810769	1.31459	0.777974	1.34445	1.18131	0.148064	1.31475	0.898509	1.55313
1234	5.84	8.21	25.87	14.86	13.99	sp|O14531|DPYL4_HUMAN	Dihydropyrimidinase-related protein 4 OS=Homo sapiens GN=DPYSL4 PE=1 SV=2	4	0.704642	0.195584	4.10081	0.17183	2.8896	0.726502	0.246369	5.2307	0.138892	3.80011	2.43389	0.317117	467.199	0.00520953	1137.11
1235	5.83	6.25	23.72	11.56	9.611	sp|Q9UGT4|SUSD2_HUMAN	Sushi domain-containing protein 2 OS=Homo sapiens GN=SUSD2 PE=1 SV=1	4	0.945013	0.654234	1.43786	0.657238	1.35879	0.880262	0.191051	1.27276	0.691615	1.12037	4.45052	0.00642195	2.00486	2.21986	8.92269
1236	5.83	5.84	24.42	12.54	12.54	sp|Q9Y6C9|MTCH2_HUMAN	Mitochondrial carrier homolog 2 OS=Homo sapiens GN=MTCH2 PE=1 SV=1	3	1.00048	0.997134	1.47851	0.676682	1.47922	1.02698	0.776877	1.31432	0.78138	1.34978	0.807693	0.0712475	1.28132	0.630362	1.03491
1237	5.8	5.89	21.55	9.658	9.064	sp|P51116|FXR2_HUMAN	Fragile X mental retardation syndrome-related protein 2 OS=Homo sapiens GN=FXR2 PE=1 SV=2	3	1.14434	0.541217	2.21342	0.517001	2.53291	1.11963	0.603804	2.21843	0.504695	2.48383	0.99161	0.931752	1.45466	0.68168	1.44245
1238	5.79	8.14	43.84	35.47	27.59	sp|P51153|RAB13_HUMAN	Ras-related protein Rab-13 OS=Homo sapiens GN=RAB13 PE=1 SV=1	5	1.21589	0.0468309	1.21048	1.00447	1.47181	1.05251	0.517032	1.22159	0.86159	1.28573	0.370901	0.00252419	1.50449	0.24653	0.558015
1239	5.79	5.88	26.11	16.75	9.606	sp|Q9BT78|CSN4_HUMAN	COP9 signalosome complex subunit 4 OS=Homo sapiens GN=COPS4 PE=1 SV=1	3	0.996335	0.966216	1.22568	0.812882	1.22119	0.93349	0.504851	1.26807	0.736153	1.18373	1.30297	0.158656	1.49538	0.87133	1.94843
1240	5.79	5.81	16.45	12.2	12.2	sp|Q8TCT9|HM13_HUMAN	Minor histocompatibility antigen H13 OS=Homo sapiens GN=HM13 PE=1 SV=1	3	1.61099	0.141078	2.14594	0.750712	3.45709	1.66734	0.117842	2.11222	0.789379	3.52178	0.413076	0.105825	3.41365	0.121007	1.4101
1241	5.77	10.08	41.56	30.45	28.4	sp|O95292|VAPB_HUMAN	Vesicle-associated membrane protein-associated protein B/C OS=Homo sapiens GN=VAPB PE=1 SV=3	5	1.06873	0.493281	1.31238	0.81434	1.40258	0.947154	0.56858	1.31074	0.722609	1.24148	1.50159	0.162785	2.01865	0.743858	3.03119
1242	5.77	5.77	35.27	18.6	16.28	sp|O95721|SNP29_HUMAN	Synaptosomal-associated protein 29 OS=Homo sapiens GN=SNAP29 PE=1 SV=1	4	0.931744	0.529685	1.37366	0.678293	1.2799	0.957989	0.696188	1.37379	0.697332	1.31608	0.917495	0.588224	1.57355	0.583073	1.44372
1243	5.76	5.79	11.16	4.864	4.864	sp|Q14978|NOLC1_HUMAN	Nucleolar and coiled-body phosphoprotein 1 OS=Homo sapiens GN=NOLC1 PE=1 SV=2	3	1.05534	0.836215	13.4798	0.0782905	14.2258	1.05657	0.725308	4.56537	0.231431	4.82362	1.38346	0.191528	3.59522	0.384804	4.97382
1244	5.75	5.86	21.63	13.88	8.367	sp|O76021|RL1D1_HUMAN	Ribosomal L1 domain-containing protein 1 OS=Homo sapiens GN=RSL1D1 PE=1 SV=3	4	0.894335	0.591475	1.61966	0.552175	1.44852	1.03355	0.839456	1.46472	0.705628	1.51386	0.670682	0.16928	1.86961	0.358729	1.25391
1245	5.75	5.82	24.47	15.96	15.96	sp|Q8NFQ8|TOIP2_HUMAN	Torsin-1A-interacting protein 2 OS=Homo sapiens GN=TOR1AIP2 PE=1 SV=1	4	1.0204	0.837642	1.29232	0.78959	1.31868	0.857528	0.25029	1.37383	0.624186	1.1781	0.927896	0.6278	1.48624	0.624323	1.37908
1246	5.73	5.83	40.14	32.53	30.1	sp|Q96HS1|PGAM5_HUMAN	Serine/threonine-protein phosphatase PGAM5, mitochondrial OS=Homo sapiens GN=PGAM5 PE=1 SV=2	6	1.09597	0.369494	1.28632	0.852016	1.40977	1.0455	0.715427	1.371	0.762579	1.43338	1.99754	0.010453	1.52586	1.30912	3.04798
1247	5.73	5.73	18.8	14.85	13.35	sp|P43007|SATT_HUMAN	Neutral amino acid transporter A OS=Homo sapiens GN=SLC1A4 PE=1 SV=1	4	1.43412	0.177045	2.13256	0.672491	3.05835	1.30322	0.438785	3.28189	0.397095	4.27704	0.603364	0.025491	1.42462	0.423527	0.859564
1248	5.72	7.57	40.5	35.5	24	sp|O15347|HMGB3_HUMAN	High mobility group protein B3 OS=Homo sapiens GN=HMGB3 PE=1 SV=4	6	1.0637	0.743617	1.63071	0.652291	1.73458	0.966422	0.886334	1.86378	0.518528	1.8012	4.40737	0.0211764	3.06013	1.44026	13.4871
1249	5.72	5.77	33.51	19.37	19.37	sp|P84095|RHOG_HUMAN	Rho-related GTP-binding protein RhoG OS=Homo sapiens GN=RHOG PE=1 SV=1	3	0.967806	0.728258	1.42279	0.680218	1.37698	0.990363	0.916765	1.42298	0.695979	1.40927	0.597279	0.0563748	1.73339	0.344573	1.03532
1250	5.71	5.84	17.1	9.091	7.87	sp|P35611|ADDA_HUMAN	Alpha-adducin OS=Homo sapiens GN=ADD1 PE=1 SV=2	3	1.07463	0.389855	1.25656	0.85521	1.35034	0.999351	0.996845	1.62044	0.616714	1.61939	0.728614	0.181013	1.78679	0.407779	1.30188
1251	5.71	5.71	28.29	12.35	12.35	sp|Q9H3H3|CK068_HUMAN	UPF0696 protein C11orf68 OS=Homo sapiens GN=C11orf68 PE=1 SV=2	3	0.788292	0.115758	1.46565	0.537845	1.15536	0.728407	0.070279	1.4651	0.497171	1.06719	0.564755	0.0692737	1.98003	0.285226	1.11823
1252	5.69	5.74	16.67	7.65	7.65	sp|P13798|ACPH_HUMAN	Acylamino-acid-releasing enzyme OS=Homo sapiens GN=APEH PE=1 SV=4	4	1.15044	0.235357	1.43245	0.803126	1.64795	1.00372	0.96852	1.43102	0.701401	1.43634	1.12736	0.328849	1.49614	0.753512	1.68669
1253	5.68	6.78	26.48	14.62	12.5	sp|P02533|K1C14_HUMAN	Keratin, type I cytoskeletal 14 OS=Homo sapiens GN=KRT14 PE=1 SV=4	6	0.982505	0.938613	2.39455	0.410308	2.35266	0.81494	0.272387	1.79865	0.453085	1.46579	3.24322	0.027061	2.34009	1.38594	7.58944
1254	5.67	6.16	25.89	15.74	11.17	sp|P49321|NASP_HUMAN	Nuclear autoantigenic sperm protein OS=Homo sapiens GN=NASP PE=1 SV=2	4	1.04227	0.614843	1.26543	0.823644	1.31892	0.912062	0.33016	1.28738	0.708466	1.17417	3.06475	0.0127778	1.94682	1.57424	5.96652
1255	5.66	5.79	23.56	11.15	3.448	sp|P50570|DYN2_HUMAN	Dynamin-2 OS=Homo sapiens GN=DNM2 PE=1 SV=2	3	0.974428	0.767757	1.22085	0.798156	1.18963	1.06214	0.594108	1.29099	0.822729	1.37121	0.822672	0.254714	1.45079	0.567051	1.19352
1256	5.66	5.75	19.36	10.29	9.069	sp|Q6PIU2|NCEH1_HUMAN	Neutral cholesterol ester hydrolase 1 OS=Homo sapiens GN=NCEH1 PE=1 SV=3	3	1.14273	0.289357	1.49468	0.764533	1.70802	1.18744	0.207986	1.4962	0.793636	1.77664	0.477328	0.15186	4.07777	0.117056	1.94643
1257	5.65	5.68	30.4	21.79	18.5	sp|O15355|PPM1G_HUMAN	Protein phosphatase 1G OS=Homo sapiens GN=PPM1G PE=1 SV=1	5	0.806583	0.352738	5.41864	0.148853	4.37058	1.01575	0.908913	3.96829	0.255967	4.0308	1.44249	0.276053	8.63119	0.167126	12.4504
1258	5.64	5.69	27.8	15.97	12.78	sp|O75569|PRKRA_HUMAN	Interferon-inducible double stranded RNA-dependent protein kinase activator A OS=Homo sapiens GN=PRKRA PE=1 SV=1	3	0.834658	0.108465	1.28911	0.647469	1.07596	0.823969	0.0966247	1.29387	0.636824	1.06611	1.11523	0.596637	1.80061	0.619363	2.0081
1259	5.62	5.7	19.98	8.143	7.6	sp|A0FGR8|ESYT2_HUMAN	Extended synaptotagmin-2 OS=Homo sapiens GN=ESYT2 PE=1 SV=1	5	1.11773	0.370883	1.51954	0.735567	1.69844	1.26137	0.277266	1.96523	0.641845	2.47888	0.502629	0.0920899	2.62828	0.191238	1.32105
1260	5.62	5.65	34.55	20	16.73	sp|Q9UBW8|CSN7A_HUMAN	COP9 signalosome complex subunit 7a OS=Homo sapiens GN=COPS7A PE=1 SV=1	4	1.00387	0.983929	1.75518	0.571949	1.76198	0.93436	0.54397	1.37245	0.680797	1.28236	1.43229	0.287704	2.42708	0.590129	3.47629
1261	5.6	5.61	59.42	46.38	46.38	sp|P62857|RS28_HUMAN	40S ribosomal protein S28 OS=Homo sapiens GN=RPS28 PE=1 SV=1	3	0.994846	0.973569	1.57959	0.629812	1.57145	0.988993	0.933319	1.47336	0.67125	1.45714	1.07497	0.57889	1.44877	0.741984	1.55738
1262	5.56	5.6	15.51	12.27	11.28	sp|Q9UKG1|DP13A_HUMAN	DCC-interacting protein 13-alpha OS=Homo sapiens GN=APPL1 PE=1 SV=1	5	1.19473	0.428849	2.17716	0.548756	2.60112	1.06435	0.629868	1.60999	0.66109	1.71358	1.21312	0.152074	1.44413	0.840035	1.7519
1263	5.56	5.58	29.92	24.41	18.9	sp|O95571|ETHE1_HUMAN	Protein ETHE1, mitochondrial OS=Homo sapiens GN=ETHE1 PE=1 SV=2	3	1.06462	0.594155	1.53584	0.693186	1.63509	1.01645	0.951109	2.7568	0.368705	2.80215	1.2553	0.314135	2.08352	0.60249	2.61545
1264	5.56	5.57	28.88	18.01	18.01	sp|Q00577|PURA_HUMAN	Transcriptional activator protein Pur-alpha OS=Homo sapiens GN=PURA PE=1 SV=2	4	0.78482	0.274838	2.01386	0.38971	1.58051	0.656295	0.0882342	1.78108	0.368483	1.16891	0.762062	0.195675	1.84186	0.413746	1.40361
1265	5.53	5.57	55.4	21.58	21.58	sp|Q9Y4Z0|LSM4_HUMAN	U6 snRNA-associated Sm-like protein LSm4 OS=Homo sapiens GN=LSM4 PE=1 SV=1	3	1.20028	0.270336	1.68295	0.7132	2.02002	1.07393	0.470288	1.41554	0.758674	1.5202	2.22783	0.0100151	1.41561	1.57376	3.15374
1266	5.52	5.52	33.72	30.81	22.67	sp|O95881|TXD12_HUMAN	Thioredoxin domain-containing protein 12 OS=Homo sapiens GN=TXNDC12 PE=1 SV=1	5	1.11272	0.328653	1.33915	0.830915	1.49011	1.02763	0.784715	1.33705	0.768582	1.374	0.673293	0.103682	1.72294	0.390781	1.16005
1267	5.51	5.91	26.05	14.69	8.217	sp|P48163|MAOX_HUMAN	NADP-dependent malic enzyme OS=Homo sapiens GN=ME1 PE=1 SV=1	3	0.812124	0.0677041	1.26652	0.641226	1.02857	0.835315	0.0934371	1.26587	0.659874	1.0574	0.281854	0.0149332	2.21903	0.127017	0.625441
1268	5.5	5.53	44.94	13.92	13.92	sp|P24666|PPAC_HUMAN	Low molecular weight phosphotyrosine protein phosphatase OS=Homo sapiens GN=ACP1 PE=1 SV=3	3	1.25901	0.137611	1.50893	0.834378	1.89976	0.979408	0.847775	1.50838	0.64931	1.47732	1.6707	0.075384	1.9028	0.878024	3.17901
1269	5.49	5.49	28.62	14.49	14.49	sp|P28062|PSB8_HUMAN	Proteasome subunit beta type-8 OS=Homo sapiens GN=PSMB8 PE=1 SV=3	4	1.08714	0.473506	1.50757	0.721121	1.63893	0.876077	0.391636	1.69073	0.518166	1.48121	1.41899	0.244093	2.51479	0.56426	3.56846
1270	5.47	5.56	15.44	8.901	6.537	sp|P33993|MCM7_HUMAN	DNA replication licensing factor MCM7 OS=Homo sapiens GN=MCM7 PE=1 SV=4	3	1.07764	0.68544	1.98688	0.54238	2.14114	1.22612	0.412698	2.35086	0.52156	2.88243	3.56114	0.00854665	1.66281	2.14164	5.9215
1271	5.47	5.48	31.81	12.59	10.76	sp|P08621|RU17_HUMAN	U1 small nuclear ribonucleoprotein 70 kDa OS=Homo sapiens GN=SNRNP70 PE=1 SV=2	4	0.895971	0.389292	1.37173	0.653171	1.22903	0.902537	0.482633	1.44518	0.624513	1.30433	1.38932	0.339962	2.32399	0.597814	3.22876
1272	5.46	5.47	48.28	42.76	36.55	sp|P62841|RS15_HUMAN	40S ribosomal protein S15 OS=Homo sapiens GN=RPS15 PE=1 SV=2	5	1.64534	0.191653	2.5688	0.64051	4.22656	1.73753	0.137797	2.39646	0.725041	4.16392	1.00188	0.989327	1.5074	0.664638	1.51023
1273	5.44	6.11	33.06	26.21	18.95	sp|P09496|CLCA_HUMAN	Clathrin light chain A OS=Homo sapiens GN=CLTA PE=1 SV=1	6	1.0118	0.915058	1.37999	0.733194	1.39627	1.01267	0.900886	1.34448	0.753206	1.36152	1.04988	0.64824	1.35879	0.772653	1.42656
1274	5.44	5.44	21.53	15.63	15.63	sp|Q8NCW5|AIBP_HUMAN	Apolipoprotein A-I-binding protein OS=Homo sapiens GN=APOA1BP PE=1 SV=2	3	0.780926	0.0938026	1.4206	0.549715	1.10938	0.797067	0.108521	1.42011	0.561271	1.13192	2.66432	0.00687737	1.42121	1.87469	3.78657
1275	5.43	5.52	21.81	9.053	8.23	sp|Q92879|CELF1_HUMAN	CUGBP Elav-like family member 1 OS=Homo sapiens GN=CELF1 PE=1 SV=2	3	0.929629	0.618682	1.71302	0.542685	1.59247	0.926588	0.477771	1.4606	0.634388	1.35338	1.25002	0.201871	1.66957	0.74871	2.087
1276	5.42	5.52	26.26	9.259	8.586	sp|P61764|STXB1_HUMAN	Syntaxin-binding protein 1 OS=Homo sapiens GN=STXBP1 PE=1 SV=1	4	0.983102	0.864937	1.46288	0.672031	1.43816	0.963409	0.781186	1.65829	0.580965	1.59761	0.730867	0.143404	1.77648	0.411414	1.29837
1277	5.41	6.49	39.75	15.06	15.06	sp|Q9UKD2|MRT4_HUMAN	mRNA turnover protein 4 homolog OS=Homo sapiens GN=MRTO4 PE=1 SV=2	4	0.899764	0.415324	1.56194	0.576057	1.40537	0.981251	0.871888	1.56178	0.62829	1.5325	1.37675	0.0950774	1.58014	0.871287	2.17546
1278	5.41	6.24	29.43	19.62	12.08	sp|O75475|PSIP1_HUMAN	PC4 and SFRS1-interacting protein OS=Homo sapiens GN=PSIP1 PE=1 SV=1	4	1.33003	0.0927879	1.43345	0.927851	1.90653	1.2527	0.124656	1.38086	0.907183	1.72981	6.78351	0.00178964	2.05311	3.30402	13.9273
1279	5.41	5.49	29.06	14.83	10.22	sp|P53041|PPP5_HUMAN	Serine/threonine-protein phosphatase 5 OS=Homo sapiens GN=PPP5C PE=1 SV=1	4	1.07978	0.698847	1.66927	0.64686	1.80245	1.03652	0.86019	1.6994	0.609932	1.76147	1.36667	0.315088	2.12889	0.641965	2.90948
1280	5.41	5.47	22.56	17.04	11.78	sp|O43813|LANC1_HUMAN	LanC-like protein 1 OS=Homo sapiens GN=LANCL1 PE=1 SV=1	3	1.00926	0.911556	1.27513	0.791495	1.28694	0.89834	0.422051	1.44451	0.621898	1.29766	0.898108	0.563839	1.6967	0.529327	1.52382
1281	5.4	6.43	27.39	13.53	13.53	sp|P46109|CRKL_HUMAN	Crk-like protein OS=Homo sapiens GN=CRKL PE=1 SV=1	4	0.960193	0.66192	1.27025	0.75591	1.21968	0.904531	0.310338	1.27124	0.711537	1.14987	1.30523	0.210357	1.64236	0.79473	2.14365
1282	5.4	5.4	36.91	20.81	19.02	sp|Q9Y4P3|TBL2_HUMAN	Transducin beta-like protein 2 OS=Homo sapiens GN=TBL2 PE=1 SV=1	5	0.897304	0.316703	1.33329	0.672998	1.19637	0.912735	0.445625	1.39343	0.655029	1.27183	0.547173	0.175152	2.95948	0.184888	1.61935
1283	5.38	6.67	63.11	45.63	45.63	sp|Q99417|MYCBP_HUMAN	C-Myc-binding protein OS=Homo sapiens GN=MYCBP PE=1 SV=3	5	1.30443	0.16677	1.59256	0.819077	2.07738	1.12932	0.378174	1.45524	0.776042	1.64343	1.95152	0.0379699	1.81948	1.07257	3.55076
1284	5.38	5.66	25.11	13.15	10.02	sp|Q9BZQ8|NIBAN_HUMAN	Protein Niban OS=Homo sapiens GN=FAM129A PE=1 SV=1	5	1.00199	0.986321	1.31263	0.763341	1.31524	1.26899	0.132561	1.39804	0.907694	1.77409	0.380076	0.000650903	1.44236	0.26351	0.548207
1285	5.37	5.37	16.96	7.463	5.97	sp|P13807|GYS1_HUMAN	Glycogen [starch] synthase, muscle OS=Homo sapiens GN=GYS1 PE=1 SV=2	3	0.815312	0.427001	1.89981	0.429154	1.54894	0.870789	0.293164	1.37386	0.633828	1.19634	0.626082	0.0150653	1.37493	0.455357	0.860817
1286	5.36	5.95	19.86	4.932	3.562	sp|Q8N556|AFAP1_HUMAN	Actin filament-associated protein 1 OS=Homo sapiens GN=AFAP1 PE=1 SV=2	3	1.11732	0.754166	2.79791	0.399341	3.12617	1.20875	0.575294	2.61844	0.46163	3.16504	0.338922	0.02729	2.34486	0.144538	0.794725
1287	5.36	5.42	20.36	8.65	6.264	sp|Q9UKV3|ACINU_HUMAN	Apoptotic chromatin condensation inducer in the nucleus OS=Homo sapiens GN=ACIN1 PE=1 SV=2	5	1.17787	0.422787	1.59323	0.739293	1.87661	1.16973	0.257239	1.35862	0.860973	1.58922	1.2625	0.205999	1.4952	0.844365	1.88768
1288	5.36	5.36	17.55	15.56	14.9	sp|O75911|DHRS3_HUMAN	Short-chain dehydrogenase/reductase 3 OS=Homo sapiens GN=DHRS3 PE=1 SV=2	3	0.800404	0.0699959	1.29231	0.619359	1.03437	0.842372	0.124331	1.29384	0.651062	1.0899	0.760635	0.29732	1.99753	0.380787	1.5194
1289	5.35	5.48	27.5	11.63	8.152	sp|Q9NYF8|BCLF1_HUMAN	Bcl-2-associated transcription factor 1 OS=Homo sapiens GN=BCLAF1 PE=1 SV=2	6	0.894818	0.211797	1.23096	0.726927	1.10149	0.852818	0.115024	1.24616	0.684355	1.06275	0.703333	0.0158832	1.27521	0.551545	0.896894
1290	5.35	5.4	24.4	6.629	4.654	sp|Q14444|CAPR1_HUMAN	Caprin-1 OS=Homo sapiens GN=CAPRIN1 PE=1 SV=2	3	1.02618	0.721875	1.20661	0.85047	1.2382	1.11604	0.365614	1.34844	0.827654	1.50492	1.25642	0.0482577	1.25284	1.00286	1.57409
1291	5.35	5.35	38.67	36.46	31.49	sp|Q9ULC4|MCTS1_HUMAN	Malignant T-cell-amplified sequence 1 OS=Homo sapiens GN=MCTS1 PE=1 SV=1	4	1.00423	0.973921	3.70577	0.270992	3.72146	0.783787	0.255225	3.71371	0.211052	2.91076	0.930611	0.612388	3.70815	0.250964	3.45084
1292	5.33	5.39	33.33	24.29	21.9	sp|P19388|RPAB1_HUMAN	DNA-directed RNA polymerases I, II, and III subunit RPABC1 OS=Homo sapiens GN=POLR2E PE=1 SV=4	3	0.771055	0.0992375	1.46438	0.526542	1.12911	0.679916	0.0489365	1.46429	0.464332	0.995593	1.31098	0.101108	1.49423	0.877365	1.9589
1293	5.33	5.36	14.94	10.92	7.04	sp|O00461|GOLI4_HUMAN	Golgi integral membrane protein 4 OS=Homo sapiens GN=GOLIM4 PE=1 SV=1	4	0.856097	0.0820907	1.20206	0.712188	1.02908	0.966748	0.59165	1.16395	0.830575	1.12525	0.639012	0.00593769	1.28569	0.49702	0.821569
1294	5.32	5.32	40.78	25.7	25.7	sp|O60888|CUTA_HUMAN	Protein CutA OS=Homo sapiens GN=CUTA PE=1 SV=2	3	1.14941	0.45911	1.93258	0.594755	2.22134	0.924392	0.663508	1.95315	0.473282	1.80548	1.30963	0.633184	8.01643	0.163368	10.4985
1295	5.31	6.12	13.65	5.304	4.783	sp|O43847|NRDC_HUMAN	Nardilysin OS=Homo sapiens GN=NRD1 PE=1 SV=2	5	0.926484	0.501936	1.37606	0.673288	1.2749	1.13618	0.242385	1.3228	0.858918	1.50294	0.603589	0.0219612	1.44245	0.418446	0.870649
1296	5.31	5.41	20.49	14.34	11.48	sp|P20073|ANXA7_HUMAN	Annexin A7 OS=Homo sapiens GN=ANXA7 PE=1 SV=3	5	1.78336	0.188418	2.96016	0.602454	5.27903	1.67127	0.262958	3.28359	0.508976	5.48775	0.896145	0.449574	1.49524	0.59933	1.33996
1297	5.3	7.46	25.09	16.04	12.83	sp|O43865|SAHH2_HUMAN	Putative adenosylhomocysteinase 2 OS=Homo sapiens GN=AHCYL1 PE=1 SV=2	5	1.06391	0.755762	1.62369	0.655242	1.72747	1.04392	0.66085	1.26767	0.823498	1.32334	1.03286	0.761516	1.29602	0.796947	1.3386
1298	5.29	7.04	43.9	30.89	30.89	sp|P42766|RL35_HUMAN	60S ribosomal protein L35 OS=Homo sapiens GN=RPL35 PE=1 SV=2	5	1.42911	0.18764	1.95075	0.732595	2.78784	1.39509	0.0323647	1.32316	1.05437	1.84593	0.869264	0.209866	1.32344	0.656819	1.15042
1299	5.29	5.34	24.31	8.646	8.646	sp|O95831|AIFM1_HUMAN	Apoptosis-inducing factor 1, mitochondrial OS=Homo sapiens GN=AIFM1 PE=1 SV=1	4	1.11792	0.653773	10.4052	0.107438	11.6322	1.15469	0.38361	3.5156	0.328448	4.05944	2.23172	0.116075	6.55776	0.340317	14.6351
1300	5.28	12.32	36.24	29.88	25.88	sp|Q16576|RBBP7_HUMAN	Histone-binding protein RBBP7 OS=Homo sapiens GN=RBBP7 PE=1 SV=1	9	0.870841	0.0916747	1.1861	0.734206	1.0329	0.876064	0.100661	1.18442	0.739656	1.03763	3.40125	0.000789378	1.54537	2.20092	5.25621
1301	5.26	5.3	28.62	13.16	6.743	sp|O94826|TOM70_HUMAN	Mitochondrial import receptor subunit TOM70 OS=Homo sapiens GN=TOMM70A PE=1 SV=1	3	0.934678	0.443865	1.22352	0.763926	1.14359	0.932287	0.498976	1.26936	0.734457	1.1834	1.18066	0.074385	1.20731	0.97792	1.42542
1302	5.24	5.25	44.69	33.13	20.62	sp|Q13155|AIMP2_HUMAN	Aminoacyl tRNA synthase complex-interacting multifunctional protein 2 OS=Homo sapiens GN=AIMP2 PE=1 SV=2	6	0.959786	0.692868	1.30768	0.733961	1.25509	0.915988	0.371472	1.27408	0.718939	1.16704	1.47847	0.148576	1.83605	0.805244	2.71455
1303	5.2	5.79	27.6	10.59	3.717	sp|Q86V48|LUZP1_HUMAN	Leucine zipper protein 1 OS=Homo sapiens GN=LUZP1 PE=1 SV=2	3	0.819156	0.0693176	1.24739	0.656695	1.02181	0.932436	0.510483	1.2773	0.730007	1.191	0.753007	0.133827	1.49271	0.504458	1.12402
1304	5.19	5.29	23.02	12.87	10.15	sp|Q9GZZ9|UBA5_HUMAN	Ubiquitin-like modifier-activating enzyme 5 OS=Homo sapiens GN=UBA5 PE=1 SV=1	3	0.753769	0.243174	2.10177	0.358635	1.58425	0.840094	0.247531	1.59049	0.528198	1.33616	1.08999	0.479843	1.53804	0.708691	1.67645
1305	5.19	5.26	26.6	16.67	16.67	sp|Q6FI81|CPIN1_HUMAN	Anamorsin OS=Homo sapiens GN=CIAPIN1 PE=1 SV=2	4	0.953649	0.618481	1.25862	0.757695	1.20028	0.92027	0.332655	1.22048	0.754023	1.12317	2.54263	0.00955948	1.80103	1.41177	4.57935
1306	5.18	5.29	37.8	35.41	24.4	sp|Q8TED1|GPX8_HUMAN	Probable glutathione peroxidase 8 OS=Homo sapiens GN=GPX8 PE=1 SV=2	4	1.20291	0.170222	1.35945	0.884853	1.63529	1.11568	0.423075	1.4062	0.793404	1.56887	0.404155	0.0776913	2.90317	0.139212	1.17333
1307	5.17	5.42	18.79	4.518	3.924	sp|Q3KQU3|MA7D1_HUMAN	MAP7 domain-containing protein 1 OS=Homo sapiens GN=MAP7D1 PE=1 SV=1	3	1.13212	0.432207	3.56874	0.317234	4.04025	0.904352	0.498714	3.56895	0.253394	3.22759	1.43545	0.557336	245.892	0.00583774	352.966
1308	5.17	5.19	57.28	39.81	33.98	sp|O75964|ATP5L_HUMAN	ATP synthase subunit g, mitochondrial OS=Homo sapiens GN=ATP5L PE=1 SV=3	3	1.43449	0.0241517	1.31171	1.0936	1.88163	1.18754	0.570951	2.36855	0.50138	2.81275	1.82214	0.0184165	1.50354	1.2119	2.73967
1309	5.17	5.17	44.88	28.29	28.29	sp|Q9Y5Z4|HEBP2_HUMAN	Heme-binding protein 2 OS=Homo sapiens GN=HEBP2 PE=1 SV=1	4	1.02029	0.827716	1.30905	0.779408	1.33561	0.973313	0.854773	1.54014	0.631965	1.49904	0.989506	0.909569	1.31253	0.75389	1.29876
1310	5.16	5.25	22.88	15.36	12.09	sp|Q8IVM0|CCD50_HUMAN	Coiled-coil domain-containing protein 50 OS=Homo sapiens GN=CCDC50 PE=1 SV=1	4	1.02596	0.901514	1.83358	0.55954	1.88118	0.949843	0.69081	1.45293	0.653742	1.38006	0.717223	0.0630048	1.44185	0.49743	1.03413
1311	5.15	5.2	44.44	20.83	15.97	sp|P62995|TRA2B_HUMAN	Transformer-2 protein homolog beta OS=Homo sapiens GN=TRA2B PE=1 SV=1	4	1.08413	0.519723	1.56653	0.692059	1.69832	1.11011	0.424592	1.57106	0.706597	1.74405	1.16068	0.481597	2.11254	0.549427	2.45199
1312	5.14	5.34	26.18	24.08	13.87	sp|P35813|PPM1A_HUMAN	Protein phosphatase 1A OS=Homo sapiens GN=PPM1A PE=1 SV=1	3	0.909669	0.463398	1.38331	0.657601	1.25836	0.917236	0.303407	1.22538	0.748534	1.12396	1.108	0.234054	1.22548	0.904135	1.35784
1313	5.14	5.14	12.23	8.153	6.715	sp|P11279|LAMP1_HUMAN	Lysosome-associated membrane glycoprotein 1 OS=Homo sapiens GN=LAMP1 PE=1 SV=3	3	1.05819	0.655634	1.59864	0.66193	1.69166	1.04887	0.63812	1.45357	0.721587	1.52461	0.794639	0.11637	1.44857	0.548566	1.15109
1314	5.11	5.12	49.33	40	40	sp|P09669|COX6C_HUMAN	Cytochrome c oxidase subunit 6C OS=Homo sapiens GN=COX6C PE=1 SV=2	3	1.08266	0.521031	1.5572	0.695258	1.68592	1.02633	0.828661	1.5758	0.651309	1.6173	1.37136	0.0825292	1.51683	0.904092	2.08012
1315	5.1	5.14	28.51	28.51	19.46	sp|Q9HCN8|SDF2L_HUMAN	Stromal cell-derived factor 2-like protein 1 OS=Homo sapiens GN=SDF2L1 PE=1 SV=2	3	1.07647	0.750394	1.95926	0.549429	2.10909	1.04037	0.771672	1.48682	0.699727	1.54685	0.668776	0.143856	1.91704	0.348859	1.28207
1316	5.09	5.09	40.41	30.61	30.61	sp|Q9NX40|OCAD1_HUMAN	OCIA domain-containing protein 1 OS=Homo sapiens GN=OCIAD1 PE=1 SV=1	5	1.38567	0.236954	5.04319	0.274761	6.98822	1.16873	0.435	5.0172	0.232945	5.86376	1.32348	0.270498	5.00886	0.264227	6.6291
1317	5.08	6.36	18.91	9.749	8.272	sp|P16435|NCPR_HUMAN	NADPH--cytochrome P450 reductase OS=Homo sapiens GN=POR PE=1 SV=2	4	0.948153	0.471084	1.20429	0.787315	1.14185	0.967974	0.752428	1.30658	0.740846	1.26474	1.21664	0.158512	1.36955	0.888346	1.66625
1318	5.08	5.18	25	12.14	10.92	sp|O60884|DNJA2_HUMAN	DnaJ homolog subfamily A member 2 OS=Homo sapiens GN=DNAJA2 PE=1 SV=1	4	0.961829	0.800025	1.56465	0.614727	1.50492	1.04349	0.807295	1.66326	0.627377	1.7356	1.47632	0.117551	1.76664	0.835663	2.60813
1319	5.07	5.07	36.05	36.05	36.05	sp|P49458|SRP09_HUMAN	Signal recognition particle 9 kDa protein OS=Homo sapiens GN=SRP9 PE=1 SV=2	3	1.22803	0.207701	1.61818	0.758897	1.98717	1.11588	0.381008	1.52698	0.730777	1.70392	1.95589	0.0395933	1.80781	1.08191	3.53587
1320	5.06	24.53	28.1	21.76	21.76	sp|P42166|LAP2A_HUMAN	Lamina-associated polypeptide 2, isoform alpha OS=Homo sapiens GN=TMPO PE=1 SV=2	18	1.20135	0.0807498	1.2523	0.959322	1.50445	1.01389	0.940867	1.7242	0.588034	1.74814	2.11432	0.111359	2.90211	0.728546	6.136
1321	5.05	5.09	51.24	34.3	34.3	sp|Q9NPA0|CO024_HUMAN	UPF0480 protein C15orf24 OS=Homo sapiens GN=C15orf24 PE=1 SV=1	6	1.0018	0.992961	7.93095	0.126316	7.94526	1.14257	0.44812	4.21107	0.271325	4.81144	1.31276	0.238202	3.8873	0.337704	5.10309
1322	5.03	5.19	27.02	14.6	9.27	sp|Q7Z4H8|KDEL2_HUMAN	KDEL motif-containing protein 2 OS=Homo sapiens GN=KDELC2 PE=1 SV=2	3	0.918732	0.568435	1.46098	0.628848	1.34224	0.937027	0.771373	1.78726	0.524281	1.67471	1.18505	0.212107	1.37398	0.86249	1.62824
1323	5.03	5.03	42	42	42	sp|P05114|HMGN1_HUMAN	Non-histone chromosomal protein HMG-14 OS=Homo sapiens GN=HMGN1 PE=1 SV=3	4	1.27095	0.205696	1.60603	0.791365	2.04119	1.21439	0.224206	1.49895	0.810157	1.82031	1.28435	0.343426	2.03294	0.631771	2.61101
1324	5.01	5.04	25.93	23.46	23.46	sp|O60613|SEP15_HUMAN	15 kDa selenoprotein OS=Homo sapiens GN=SEP15 PE=1 SV=3	3	0.798754	0.145297	1.51476	0.527316	1.20992	0.790196	0.29365	2.05035	0.385396	1.62017	1.37589	0.179237	1.96558	0.699994	2.70442
1325	5	5.03	34.38	19.79	14.06	sp|Q07812|BAX_HUMAN	Apoptosis regulator BAX OS=Homo sapiens GN=BAX PE=1 SV=1	3	1.21974	0.382791	1.85824	0.656395	2.26656	1.11582	0.523119	1.62216	0.687856	1.81003	1.37691	0.317089	2.33932	0.588595	3.22105
1326	4.99	5.02	31.15	16.27	16.27	sp|P46937|YAP1_HUMAN	Yorkie homolog OS=Homo sapiens GN=YAP1 PE=1 SV=2	4	0.940763	0.823151	2.2193	0.423902	2.08783	0.826651	0.217353	1.47562	0.560207	1.21982	0.618433	0.134233	2.11725	0.292092	1.30938
1327	4.98	5.01	73.33	39.05	39.05	sp|P99999|CYC_HUMAN	Cytochrome c OS=Homo sapiens GN=CYCS PE=1 SV=2	4	1.01743	0.862585	1.33891	0.759894	1.36225	1.33632	0.308715	2.12645	0.628427	2.84162	1.81001	0.0437968	1.75458	1.03159	3.17581
1328	4.97	5.02	23.83	19.13	11.19	sp|Q99436|PSB7_HUMAN	Proteasome subunit beta type-7 OS=Homo sapiens GN=PSMB7 PE=1 SV=1	3	0.928061	0.630389	1.48944	0.623093	1.38229	0.929175	0.536863	1.3529	0.686805	1.25708	0.873658	0.443439	1.55481	0.561908	1.35837
1329	4.97	5	18.28	13.62	8.955	sp|P04062|GLCM_HUMAN	Glucosylceramidase OS=Homo sapiens GN=GBA PE=1 SV=3	3	0.776948	0.0590173	1.30704	0.594431	1.01551	0.815669	0.230011	1.49144	0.546899	1.21652	0.964293	0.805879	1.46883	0.656503	1.41639
1330	4.97	4.97	55.08	55.08	55.08	sp|Q13541|4EBP1_HUMAN	Eukaryotic translation initiation factor 4E-binding protein 1 OS=Homo sapiens GN=EIF4EBP1 PE=1 SV=3	4	0.990093	0.913571	1.30815	0.756864	1.29519	0.949098	0.581758	1.31007	0.724463	1.24339	1.06196	0.716507	1.6149	0.657603	1.71496
1331	4.96	5.3	25.38	11.18	8.602	sp|Q15208|STK38_HUMAN	Serine/threonine-protein kinase 38 OS=Homo sapiens GN=STK38 PE=1 SV=1	3	0.973555	0.825484	1.42574	0.682844	1.38803	0.949329	0.693857	1.46462	0.648176	1.3904	0.690144	0.0883648	1.60581	0.429778	1.10824
1332	4.96	4.99	23.95	17.87	15.59	sp|Q9NVZ3|NECP2_HUMAN	Adaptin ear-binding coat-associated protein 2 OS=Homo sapiens GN=NECAP2 PE=1 SV=1	3	0.946562	0.514604	1.26764	0.746709	1.1999	1.04722	0.664755	1.35873	0.770732	1.42289	0.956764	0.760409	1.52373	0.627909	1.45785
1333	4.94	6.48	61.11	57.41	44.44	sp|P18859|ATP5J_HUMAN	ATP synthase-coupling factor 6, mitochondrial OS=Homo sapiens GN=ATP5J PE=1 SV=1	4	1.16224	0.512704	2.26997	0.512006	2.63824	0.988956	0.92014	1.52463	0.648653	1.50779	2.86901	0.0629345	3.30322	0.868551	9.47697
1334	4.94	5.07	25.92	11.01	5.089	sp|Q8NE71|ABCF1_HUMAN	ATP-binding cassette sub-family F member 1 OS=Homo sapiens GN=ABCF1 PE=1 SV=2	3	1.04172	0.851247	1.76364	0.590665	1.83722	1.08067	0.59914	1.45907	0.740654	1.57678	1.10164	0.327908	1.27296	0.865419	1.40235
1335	4.92	5.23	29.46	17.03	10.02	sp|Q13557|KCC2D_HUMAN	Calcium/calmodulin-dependent protein kinase type II subunit delta OS=Homo sapiens GN=CAMK2D PE=1 SV=3	3	0.974403	0.872677	5.08025	0.191802	4.95021	1.91804	0.496469	3583.84	0.000535192	6873.97	0.410813	0.458741	20449	2.00896e-05	8400.72
1336	4.92	4.92	47.83	47.83	32.92	sp|Q6IAA8|LTOR1_HUMAN	Ragulator complex protein LAMTOR1 OS=Homo sapiens GN=LAMTOR1 PE=1 SV=2	5	1.20628	0.0827164	1.26173	0.956054	1.522	1.05955	0.489124	1.26377	0.838402	1.33903	1.12529	0.537745	1.7185	0.654811	1.93382
1337	4.9	4.92	19.3	9.524	9.524	sp|Q9HB90|RRAGC_HUMAN	Ras-related GTP-binding protein C OS=Homo sapiens GN=RRAGC PE=1 SV=1	3	0.916982	0.535864	1.65409	0.554371	1.51677	0.90537	0.35021	1.42452	0.635563	1.28971	0.935868	0.542191	1.47941	0.632596	1.38453
1338	4.9	4.9	35.93	24.55	19.76	sp|Q9Y3C8|UFC1_HUMAN	Ubiquitin-fold modifier-conjugating enzyme 1 OS=Homo sapiens GN=UFC1 PE=1 SV=3	3	1.08475	0.611608	1.50778	0.719439	1.63557	0.928126	0.565789	1.39268	0.666432	1.29258	1.4202	0.143976	1.71089	0.830098	2.4298
1339	4.88	5.17	13.8	11.2	8.766	sp|P27694|RFA1_HUMAN	Replication protein A 70 kDa DNA-binding subunit OS=Homo sapiens GN=RPA1 PE=1 SV=2	3	1.04469	0.709918	1.55087	0.673611	1.62017	0.885582	0.394964	1.62666	0.544417	1.44054	1.0231	0.957015	5.02646	0.203542	5.14255
1340	4.87	4.9	42.08	18.1	18.1	sp|Q01130|SRSF2_HUMAN	Serine/arginine-rich splicing factor 2 OS=Homo sapiens GN=SRSF2 PE=1 SV=4	3	1.17629	0.629992	23.1182	0.0508816	27.1939	1.11194	0.840238	192.296	0.00578246	213.821	1.82402	0.16795	7.86791	0.23183	14.3512
1341	4.87	4.87	35.82	35.82	35.82	sp|P00167|CYB5_HUMAN	Cytochrome b5 OS=Homo sapiens GN=CYB5A PE=1 SV=2	4	1.37023	0.122216	1.68715	0.812156	2.31179	1.14964	0.276289	1.49868	0.7671	1.72294	0.0717961	0.081467	31.4808	0.00228063	2.2602
1342	4.86	4.91	50	41.8	36.89	sp|O60925|PFD1_HUMAN	Prefoldin subunit 1 OS=Homo sapiens GN=PFDN1 PE=1 SV=2	3	1.23808	0.162404	1.44561	0.856437	1.78978	1.04547	0.626251	1.29911	0.804762	1.35818	0.918398	0.718406	1.98086	0.463635	1.81922
1343	4.86	4.88	19.69	12.36	12.36	sp|Q16563|SYPL1_HUMAN	Synaptophysin-like protein 1 OS=Homo sapiens GN=SYPL1 PE=1 SV=1	3	1.49329	0.203957	5.42228	0.275399	8.09704	1.42988	0.171819	3.51467	0.406832	5.02556	0.647871	0.14261	3.51331	0.184405	2.27617
1344	4.84	4.9	45.74	17.44	12.79	sp|O75822|EIF3J_HUMAN	Eukaryotic translation initiation factor 3 subunit J OS=Homo sapiens GN=EIF3J PE=1 SV=2	4	1.04288	0.637988	1.24072	0.840546	1.29392	0.988279	0.874624	1.20028	0.823372	1.18621	0.973721	0.754497	1.23027	0.791472	1.19794
1345	4.84	4.89	40.57	23.58	23.58	sp|P35754|GLRX1_HUMAN	Glutaredoxin-1 OS=Homo sapiens GN=GLRX PE=1 SV=2	3	2.117	0.0524128	2.15852	0.980764	4.5696	2.10232	0.138514	3.79086	0.554575	7.96959	0.312832	0.233687	19.3835	0.0161391	6.06379
1346	4.82	4.86	16.47	12.99	12.99	sp|Q05048|CSTF1_HUMAN	Cleavage stimulation factor subunit 1 OS=Homo sapiens GN=CSTF1 PE=1 SV=1	3	1.06664	0.732451	2.02766	0.526042	2.16277	1.00191	0.983802	1.43035	0.700461	1.43308	1.39494	0.278452	2.64266	0.527853	3.68634
1347	4.82	4.84	40.22	24.02	13.41	sp|P67812|SC11A_HUMAN	Signal peptidase complex catalytic subunit SEC11A OS=Homo sapiens GN=SEC11A PE=1 SV=1	3	1.29034	0.0339461	1.25034	1.03199	1.61336	1.22006	0.068486	1.2498	0.976211	1.52483	0.352336	0.116673	4.26719	0.0825686	1.50348
1348	4.81	4.88	16.44	7.078	7.078	sp|Q9BXP5|SRRT_HUMAN	Serrate RNA effector molecule homolog OS=Homo sapiens GN=SRRT PE=1 SV=1	4	0.943925	0.56221	1.32663	0.71152	1.25224	1.06277	0.8014	2.02433	0.524996	2.15139	1.33331	0.365604	2.36499	0.563771	3.15328
1349	4.79	5.09	14.04	8.521	5.764	sp|Q99442|SEC62_HUMAN	Translocation protein SEC62 OS=Homo sapiens GN=SEC62 PE=1 SV=1	3	1.08999	0.639394	1.97017	0.553245	2.14746	1.09697	0.660446	2.18166	0.502816	2.39322	0.815289	0.426831	2.43106	0.335364	1.98201
1350	4.79	4.79	81.19	27.72	26.73	sp|P26447|S10A4_HUMAN	Protein S100-A4 OS=Homo sapiens GN=S100A4 PE=1 SV=1	4	2.68174	0.0440741	2.55263	1.05058	6.84549	1.9287	0.0679281	2.11027	0.913959	4.07009	0.820287	0.24137	1.5417	0.532066	1.26464
1351	4.78	4.86	13.95	4.694	4.694	sp|Q08J23|NSUN2_HUMAN	tRNA (cytosine(34)-C(5))-methyltransferase OS=Homo sapiens GN=NSUN2 PE=1 SV=2	3	0.988958	0.908372	1.44362	0.685052	1.42768	1.15358	0.22508	1.42557	0.809209	1.64451	0.952092	0.838367	2.48933	0.382469	2.37007
1352	4.78	4.78	39.13	27.33	27.33	sp|Q9H2H8|PPIL3_HUMAN	Peptidyl-prolyl cis-trans isomerase-like 3 OS=Homo sapiens GN=PPIL3 PE=1 SV=1	3	1.17286	0.285133	1.60727	0.729719	1.88509	0.988567	0.941832	1.82294	0.542292	1.8021	1.5388	0.0751012	1.71446	0.89754	2.63822
1353	4.77	25.79	55.66	48.62	47.4	sp|P62140|PP1B_HUMAN	Serine/threonine-protein phosphatase PP1-beta catalytic subunit OS=Homo sapiens GN=PPP1CB PE=1 SV=3	16	0.793499	0.438171	2.28243	0.347656	1.81111	0.770323	0.257361	1.81344	0.424785	1.39694	1.35252	0.0424507	1.32655	1.01958	1.79419
1354	4.77	11.35	26.76	13.46	12.66	sp|O43252|PAPS1_HUMAN	Bifunctional 3'-phosphoadenosine 5'-phosphosulfate synthase 1 OS=Homo sapiens GN=PAPSS1 PE=1 SV=2	6	1.00618	0.979653	2.03013	0.495622	2.04268	1.03185	0.736563	1.31039	0.787439	1.35213	1.09977	0.700533	2.04363	0.538145	2.24751
1355	4.77	7.91	15.67	10.52	9.691	sp|P51648|AL3A2_HUMAN	Fatty aldehyde dehydrogenase OS=Homo sapiens GN=ALDH3A2 PE=1 SV=1	6	1.2614	0.134717	1.50583	0.83768	1.89945	1.1321	0.323463	1.50821	0.750623	1.70745	6.00616	0.185695	48.8251	0.123014	293.251
1356	4.76	5.59	13.41	6.874	4.767	sp|Q7Z2W4|ZCCHV_HUMAN	Zinc finger CCCH-type antiviral protein 1 OS=Homo sapiens GN=ZC3HAV1 PE=1 SV=3	4	0.99714	0.986965	1.58011	0.631059	1.57559	0.859977	0.402899	1.56527	0.549413	1.34609	1.25475	0.260915	1.6186	0.775209	2.03094
1357	4.76	4.76	15.66	10.69	5.271	sp|Q8NEU8|DP13B_HUMAN	DCC-interacting protein 13-beta OS=Homo sapiens GN=APPL2 PE=1 SV=3	3	1.00889	0.941497	1.36988	0.736483	1.38206	1.03474	0.787404	1.38921	0.744839	1.43746	0.608418	0.0593362	1.69592	0.358754	1.03183
1358	4.75	4.75	42.11	42.11	42.11	sp|Q9Y5L4|TIM13_HUMAN	Mitochondrial import inner membrane translocase subunit Tim13 OS=Homo sapiens GN=TIMM13 PE=1 SV=1	3	1.60399	0.0600969	1.68584	0.951453	2.70407	1.2668	0.115992	1.46304	0.865867	1.85337	2.91153	0.00684733	1.46593	1.98614	4.26809
1359	4.74	5.58	16.44	8.46	6.274	sp|A0AVT1|UBA6_HUMAN	Ubiquitin-like modifier-activating enzyme 6 OS=Homo sapiens GN=UBA6 PE=1 SV=1	5	0.99667	0.963784	1.21126	0.822836	1.20723	1.06249	0.429105	1.21102	0.877349	1.2867	0.8624	0.157432	1.26696	0.680686	1.09262
1360	4.74	4.76	17.41	7.105	7.105	sp|Q8WYA6|CTBL1_HUMAN	Beta-catenin-like protein 1 OS=Homo sapiens GN=CTNNBL1 PE=1 SV=1	3	0.924782	0.633351	1.60036	0.577857	1.47999	1.04617	0.742772	1.49047	0.701907	1.55929	1.45697	0.0241819	1.32732	1.09768	1.93386
1361	4.73	37.98	80.32	76.6	59.57	sp|Q562R1|ACTBL_HUMAN	Beta-actin-like protein 2 OS=Homo sapiens GN=ACTBL2 PE=1 SV=2	96	1.00158	0.989889	3.5346	0.283364	3.54019	0.902636	0.490519	3.53726	0.255179	3.19286	0.680303	0.338882	17.8686	0.0380726	12.1561
1362	4.73	4.81	25.62	11.99	8.046	sp|P02768|ALBU_HUMAN	Serum albumin OS=Homo sapiens GN=ALB PE=1 SV=2	4	0.41294					0.247422					1.86137
1363	4.73	4.75	24.09	18.9	13.72	sp|O43684|BUB3_HUMAN	Mitotic checkpoint protein BUB3 OS=Homo sapiens GN=BUB3 PE=1 SV=1	3	0.967434	0.839524	1.49046	0.649086	1.44192	0.886275	0.565567	1.65672	0.534957	1.46831	1.24624	0.290003	1.61353	0.772368	2.01085
1364	4.72	4.72	28.44	10.69	10.69	sp|P05186|PPBT_HUMAN	Alkaline phosphatase, tissue-nonspecific isozyme OS=Homo sapiens GN=ALPL PE=1 SV=4	4	0.711934	0.242464	2.10574	0.338092	1.49915	0.922353	0.529252	1.437	0.641859	1.32542	0.557109	0.132422	2.47648	0.22496	1.37967
1365	4.71	4.9	20	13.97	7.123	sp|Q9Y371|SHLB1_HUMAN	Endophilin-B1 OS=Homo sapiens GN=SH3GLB1 PE=1 SV=1	2	0.843902	0.235949	1.4411	0.585596	1.21615	0.804564	0.297168	1.73276	0.464325	1.39411	1.46158	0.0573884	1.49439	0.978041	2.18417
1366	4.71	4.75	14.04	5.327	4.358	sp|Q8TCJ2|STT3B_HUMAN	Dolichyl-diphosphooligosaccharide--protein glycosyltransferase subunit STT3B OS=Homo sapiens GN=STT3B PE=1 SV=1	3	1.32405	0.192223	1.70359	0.777209	2.25564	1.3104	0.155703	1.57775	0.830554	2.06749	0.580291	0.147778	2.44209	0.237621	1.41712
1367	4.71	4.72	25.24	12.3	12.3	sp|Q9NRN7|ADPPT_HUMAN	L-aminoadipate-semialdehyde dehydrogenase-phosphopantetheinyl transferase OS=Homo sapiens GN=AASDHPPT PE=1 SV=2	3	0.910185	0.478194	1.59698	0.569941	1.45355	0.87257	0.249428	1.44072	0.605648	1.25713	1.85299	0.175416	3.62409	0.511297	6.71538
1368	4.71	4.72	23.81	18.52	15.34	sp|Q00765|REEP5_HUMAN	Receptor expression-enhancing protein 5 OS=Homo sapiens GN=REEP5 PE=1 SV=3	3	2.59215	0.132661	5.27546	0.491359	13.6748	2.1544	0.091509	2.92774	0.735857	6.30753	0.257638	0.103199	7.65834	0.0336415	1.97308
1369	4.7	5.36	14.95	10.84	8.785	sp|Q9UHY1|NRBP_HUMAN	Nuclear receptor-binding protein OS=Homo sapiens GN=NRBP1 PE=1 SV=1	4	0.990205	0.970213	2.73184	0.362468	2.70508	0.998186	0.99096	1.84267	0.541705	1.83933	0.705118	0.287572	2.84949	0.247454	2.00923
1370	4.69	4.71	29.76	12.48	9.28	sp|Q14677|EPN4_HUMAN	Clathrin interactor 1 OS=Homo sapiens GN=CLINT1 PE=1 SV=1	4	0.835956	0.316623	1.51312	0.552472	1.2649	0.915031	0.658251	1.62566	0.562867	1.48753	0.904295	0.777085	2.37616	0.380571	2.14875
1371	4.69	4.71	12.38	11.43	8.952	sp|O75886|STAM2_HUMAN	Signal transducing adapter molecule 2 OS=Homo sapiens GN=STAM2 PE=1 SV=1	4	1.12573	0.330742	1.49192	0.75455	1.6795	1.18238	0.217128	1.49947	0.788532	1.77295	0.465418	0.0476545	2.10715	0.220876	0.980704
1372	4.68	4.77	10.33	7.183	4.265	sp|Q08AF3|SLFN5_HUMAN	Schlafen family member 5 OS=Homo sapiens GN=SLFN5 PE=1 SV=1	3	0.933572	0.380276	1.21369	0.7692	1.13307	1.12848	0.159294	1.21449	0.929182	1.37052	0.651697	0.114983	1.80718	0.360617	1.17773
1373	4.67	4.79	33.99	24.08	10.48	sp|Q8TDN6|BRX1_HUMAN	Ribosome biogenesis protein BRX1 homolog OS=Homo sapiens GN=BRIX1 PE=1 SV=2	2	0.866547	0.385117	1.45388	0.596024	1.25986	0.858843	0.24772	1.33756	0.642096	1.14875	0.835369	0.211711	1.37017	0.609683	1.1446
1374	4.67	4.67	36.59	26.22	18.9	sp|Q13011|ECH1_HUMAN	Delta(3,5)-Delta(2,4)-dienoyl-CoA isomerase, mitochondrial OS=Homo sapiens GN=ECH1 PE=1 SV=2	4	0.777263	0.468725	2.39834	0.324083	1.86414	0.743295	0.0577129	1.36644	0.543966	1.01566	2.05004	0.0160459	1.64446	1.24663	3.37121
1375	4.67	4.67	37.21	37.21	36.05	sp|P14854|CX6B1_HUMAN	Cytochrome c oxidase subunit 6B1 OS=Homo sapiens GN=COX6B1 PE=1 SV=2	3	0.996124	0.981667	1.90492	0.522922	1.89753	0.79723	0.122761	1.45837	0.546658	1.16266	1.37476	0.414949	3.82832	0.359103	5.26302
1376	4.64	4.75	50.7	23.94	23.94	sp|P26885|FKBP2_HUMAN	Peptidyl-prolyl cis-trans isomerase FKBP2 OS=Homo sapiens GN=FKBP2 PE=1 SV=2	3	1.10975	0.308702	1.31125	0.846331	1.45516	1.01912	0.836511	1.30725	0.779588	1.33224	0.628538	0.098824	1.86713	0.336634	1.17356
1377	4.64	4.67	28.19	13.52	11.43	sp|Q10713|MPPA_HUMAN	Mitochondrial-processing peptidase subunit alpha OS=Homo sapiens GN=PMPCA PE=1 SV=2	3	0.95255	0.657833	1.37134	0.69461	1.30627	1.03315	0.785386	1.41716	0.729031	1.46414	1.46443	0.0945141	1.65273	0.886066	2.42032
1378	4.6	4.95	11.27	7.909	6.284	sp|Q8N163|K1967_HUMAN	Protein KIAA1967 OS=Homo sapiens GN=KIAA1967 PE=1 SV=2	5	1.70573	0.211266	10.3615	0.164623	17.6739	1.38877	0.186507	3.52095	0.394431	4.88979	1.53217	0.346023	26.4663	0.0578915	40.5509
1379	4.6	4.68	33.91	23.48	21.74	sp|O75608|LYPA1_HUMAN	Acyl-protein thioesterase 1 OS=Homo sapiens GN=LYPLA1 PE=1 SV=1	3	0.863085	0.210671	1.41691	0.60913	1.22292	0.71628	0.0690458	1.48917	0.480994	1.06666	1.52836	0.0345951	1.4171	1.07851	2.16584
1380	4.59	4.9	31.92	16.2	10.56	sp|Q8WU90|ZC3HF_HUMAN	Zinc finger CCCH domain-containing protein 15 OS=Homo sapiens GN=ZC3H15 PE=1 SV=1	3	1.04894	0.658572	1.49212	0.702984	1.56515	1.01655	0.869741	1.46261	0.695027	1.48682	1.19846	0.17472	1.4578	0.822102	1.74711
1381	4.59	4.77	13.89	5.135	3.283	sp|Q9UKX5|ITA11_HUMAN	Integrin alpha-11 OS=Homo sapiens GN=ITGA11 PE=1 SV=2	3	0.885644	0.164638	1.21153	0.731011	1.07299	0.807802	0.0347092	1.21014	0.667528	0.977554	0.551945	0.212719	2.91591	0.189287	1.60942
1382	4.59	4.66	18.44	8.939	7.821	sp|Q99829|CPNE1_HUMAN	Copine-1 OS=Homo sapiens GN=CPNE1 PE=1 SV=1	5	0.86306	0.199333	1.33052	0.648666	1.14831	0.848361	0.278091	1.48585	0.570961	1.26054	0.854762	0.214227	1.3742	0.622007	1.17461
1383	4.58	4.6	18.39	14.18	14.18	sp|O15400|STX7_HUMAN	Syntaxin-7 OS=Homo sapiens GN=STX7 PE=1 SV=4	3	1.28746	0.237547	3.51423	0.366357	4.52444	1.09679	0.521688	3.51371	0.312145	3.85379	0.427641	0.136191	10.432	0.040993	4.46117
1384	4.58	4.58	20.05	13.05	13.05	sp|Q8NBX0|SCPDL_HUMAN	Saccharopine dehydrogenase-like oxidoreductase OS=Homo sapiens GN=SCCPDH PE=1 SV=1	3	0.793491	0.260049	3.56839	0.222367	2.83148	0.782037	0.245762	3.55953	0.219703	2.78368	1.25702	0.262169	3.55911	0.353184	4.47389
1385	4.57	4.6	42.56	26.15	26.15	sp|Q99653|CHP1_HUMAN	Calcium-binding protein p22 OS=Homo sapiens GN=CHP PE=1 SV=3	4	1.07175	0.564552	1.40712	0.761662	1.50807	0.939237	0.724034	1.67255	0.561559	1.57092	0.853341	0.586724	2.29659	0.371569	1.95977
1386	4.57	4.57	20.29	12	12	sp|P46976|GLYG_HUMAN	Glycogenin-1 OS=Homo sapiens GN=GYG1 PE=1 SV=4	3	1.47525	0.111531	1.84248	0.800686	2.71811	1.61951	0.0287536	1.43274	1.13036	2.32034	1.97326	0.0148916	1.43469	1.37539	2.83101
1387	4.56	4.56	22.16	19.32	9.659	sp|O15372|EIF3H_HUMAN	Eukaryotic translation initiation factor 3 subunit H OS=Homo sapiens GN=EIF3H PE=1 SV=1	2	0.966371	0.757834	1.30999	0.737695	1.26593	0.977888	0.826041	1.28176	0.762924	1.25342	0.73524	0.0172411	1.25329	0.586648	0.921469
1388	4.54	8.65	42.15	17.94	15.7	sp|A6NL28|TPM3L_HUMAN	Putative tropomyosin alpha-3 chain-like protein OS=Homo sapiens PE=5 SV=2	7	0.810508	0.29825	3.86098	0.209923	3.12936	0.881082	0.444799	3.86255	0.228109	3.40323	0.585626	0.124591	3.84894	0.152152	2.25404
1389	4.54	4.62	30.43	11.44	9.382	sp|Q13895|BYST_HUMAN	Bystin OS=Homo sapiens GN=BYSL PE=1 SV=3	3	1.04581	0.666426	1.3069	0.800222	1.36676	1.09052	0.6918	1.75811	0.62028	1.91726	1.41909	0.214695	1.93391	0.733791	2.74438
1390	4.54	4.57	35.2	32	32	sp|Q9Y3B4|PM14_HUMAN	Pre-mRNA branch site protein p14 OS=Homo sapiens GN=SF3B14 PE=1 SV=1	4	1.17271	0.250379	1.53421	0.764376	1.79919	1.07559	0.629695	1.74403	0.616728	1.87587	1.69339	0.284826	4.78895	0.353603	8.10955
1391	4.52	4.96	11.65	5.289	4.463	sp|P00533|EGFR_HUMAN	Epidermal growth factor receptor OS=Homo sapiens GN=EGFR PE=1 SV=2	3	1.21525	0.142879	1.33448	0.910658	1.62172	1.27645	0.106621	1.37627	0.927471	1.75673	2.12199	0.0597916	2.22076	0.955527	4.71242
1392	4.51	4.81	41.85	27.17	19.57	sp|Q9NV31|IMP3_HUMAN	U3 small nucleolar ribonucleoprotein protein IMP3 OS=Homo sapiens GN=IMP3 PE=1 SV=1	2	1.37331	0.194797	3.57263	0.384397	4.90632	1.10898	0.490281	3.57791	0.309952	3.96783	0.881298	0.426364	3.56543	0.247178	3.14221
1393	4.5	4.5	36.08	21.13	21.13	sp|Q9BRJ6|CG050_HUMAN	Uncharacterized protein C7orf50 OS=Homo sapiens GN=C7orf50 PE=1 SV=1	3	1.06175	0.622653	1.56434	0.678726	1.66094	1.01824	0.861684	1.48267	0.686761	1.50972	2.50629	0.0117626	1.54129	1.6261	3.86292
1394	4.48	5.02	38.01	11.66	5.574	sp|P32455|GBP1_HUMAN	Interferon-induced guanylate-binding protein 1 OS=Homo sapiens GN=GBP1 PE=1 SV=2	2	1.04547	0.777949	1.50567	0.694358	1.57414	0.998097	0.987495	1.37323	0.726822	1.37062	0.827169	0.181757	1.38582	0.596883	1.1463
1395	4.48	4.48	22.1	9.058	9.058	sp|Q9Y651|SOX21_HUMAN	Transcription factor SOX-21 OS=Homo sapiens GN=SOX21 PE=2 SV=1	3	0.753043	0.21802	3.614	0.208368	2.7215	0.838283	0.356884	4.08389	0.205266	3.42345	6.87664	0.267831	57601.2	0.000119384	396102
1395	0	4.48	18.61	7.886	7.886	sp|P48431|SOX2_HUMAN	Transcription factor SOX-2 OS=Homo sapiens GN=SOX2 PE=1 SV=1	3
1395	0	4.47	12.28	6.394	6.394	sp|O00570|SOX1_HUMAN	Transcription factor SOX-1 OS=Homo sapiens GN=SOX1 PE=1 SV=2	3
1395	0	3.9	12.33	4.26	4.26	sp|P41225|SOX3_HUMAN	Transcription factor SOX-3 OS=Homo sapiens GN=SOX3 PE=1 SV=2	2
1396	4.47	4.48	75.21	51.24	47.11	sp|O43768|ENSA_HUMAN	Alpha-endosulfine OS=Homo sapiens GN=ENSA PE=1 SV=1	4	1.10556	0.689163	11.0304	0.100229	12.1949	0.958501	0.879274	16.5395	0.0579521	15.8532	2.22413	0.576485	419055	5.30748e-06	932031
1397	4.47	4.47	39.34	23.7	17.54	sp|O00161|SNP23_HUMAN	Synaptosomal-associated protein 23 OS=Homo sapiens GN=SNAP23 PE=1 SV=1	3	1.09337	0.402787	1.33943	0.816294	1.46448	1.02549	0.757609	1.26738	0.809144	1.29969	1.18971	0.19585	1.3956	0.852469	1.66035
1398	4.46	7.62	41.98	40.09	34.43	sp|P45877|PPIC_HUMAN	Peptidyl-prolyl cis-trans isomerase C OS=Homo sapiens GN=PPIC PE=1 SV=1	4	1.06367	0.577283	1.49581	0.711104	1.59105	1.14939	0.453636	1.91441	0.600389	2.2004	0.316077	0.154176	9.11813	0.0346647	2.88203
1399	4.46	4.46	19.71	15.33	9.854	sp|Q9H0E2|TOLIP_HUMAN	Toll-interacting protein OS=Homo sapiens GN=TOLLIP PE=1 SV=1	2	0.865337	0.268443	1.50702	0.574203	1.30408	0.770207	0.226814	1.91862	0.401438	1.47773	1.00614	0.967323	1.76733	0.5693	1.77817
1400	4.45	4.82	16.63	9.719	8.207	sp|Q8TBC4|UBA3_HUMAN	NEDD8-activating enzyme E1 catalytic subunit OS=Homo sapiens GN=UBA3 PE=1 SV=2	3	0.912629	0.321588	1.27845	0.713855	1.16675	0.929766	0.41773	1.28045	0.726125	1.19052	1.65443	0.00733399	1.27858	1.29396	2.11532
1401	4.45	4.69	23.09	10.16	6.023	sp|Q9Y4W6|AFG32_HUMAN	AFG3-like protein 2 OS=Homo sapiens GN=AFG3L2 PE=1 SV=2	2	1.10028	0.688824	1.85121	0.594358	2.03685	1.1734	0.566593	2.03731	0.575954	2.39057	1.67256	0.26352	2.99978	0.557563	5.01733
1402	4.45	4.51	20.96	11.11	11.11	sp|Q6NUK1|SCMC1_HUMAN	Calcium-binding mitochondrial carrier protein SCaMC-1 OS=Homo sapiens GN=SLC25A24 PE=1 SV=2	4	1.0853	0.498151	1.53614	0.70651	1.66718	1.04536	0.731436	1.62268	0.644214	1.69628	1.11626	0.446305	1.65412	0.674834	1.84643
1403	4.44	4.59	27.67	11.95	6.918	sp|Q9Y2Z4|SYYM_HUMAN	Tyrosine--tRNA ligase, mitochondrial OS=Homo sapiens GN=YARS2 PE=1 SV=2	2	1.07559	0.615394	1.70252	0.631761	1.8312	0.974377	0.850933	1.6886	0.577033	1.64533	2.02422	0.0780065	2.46231	0.822082	4.98425
1404	4.44	4.58	24.65	17.05	9.217	sp|Q8NFW8|NEUA_HUMAN	N-acylneuraminate cytidylyltransferase OS=Homo sapiens GN=CMAS PE=1 SV=2	2	0.965589	0.703781	1.30511	0.739852	1.2602	0.911452	0.411874	1.36384	0.668296	1.24308	1.20063	0.148886	1.35143	0.888417	1.62257
1405	4.43	4.43	33.73	31.33	16.87	sp|Q9Y3C6|PPIL1_HUMAN	Peptidyl-prolyl cis-trans isomerase-like 1 OS=Homo sapiens GN=PPIL1 PE=1 SV=1	2	1.16779	0.468537	2.12173	0.550395	2.47772	0.839675	0.524376	2.67332	0.314095	2.24472	1.76095	0.0898666	2.1897	0.804196	3.85596
1406	4.43	4.43	41.67	41.67	30.21	sp|P60468|SC61B_HUMAN	Protein transport protein Sec61 subunit beta OS=Homo sapiens GN=SEC61B PE=1 SV=2	4	0.860923	0.582302	2.69427	0.319538	2.31956	0.985556	0.919323	1.72791	0.570375	1.70295	0.635724	0.263233	3.54275	0.179444	2.25221
1407	4.42	10.24	21.74	19.25	19.25	sp|Q92599|SEPT8_HUMAN	Septin-8 OS=Homo sapiens GN=SEPT8 PE=1 SV=4	8	0.967096	0.808528	3.93759	0.245606	3.80803	1.18831	0.53827	11.8578	0.100213	14.0908	1.23431	0.304601	4.0041	0.308262	4.94231
1408	4.41	4.51	32.92	14.91	12.11	sp|Q9H9B4|SFXN1_HUMAN	Sideroflexin-1 OS=Homo sapiens GN=SFXN1 PE=1 SV=4	3	0.879847	0.446966	3.95816	0.222287	3.48257	0.936683	0.655603	3.98854	0.234843	3.736	1.38534	0.205206	3.9876	0.347413	5.52418
1409	4.41	4.41	27.08	27.08	27.08	sp|P09132|SRP19_HUMAN	Signal recognition particle 19 kDa protein OS=Homo sapiens GN=SRP19 PE=1 SV=3	4	1.11601	0.343657	1.46798	0.760236	1.63828	0.976766	0.818273	1.47261	0.663287	1.4384	0.800218	0.127471	1.46186	0.547398	1.16981
1410	4.4	4.42	76.74	51.16	40.7	sp|Q9H3K6|BOLA2_HUMAN	BolA-like protein 2 OS=Homo sapiens GN=BOLA2 PE=1 SV=1	2	1.15611	0.352132	1.52209	0.759554	1.75971	0.986727	0.889371	1.32458	0.744938	1.307	1.5356	0.15175	2.04139	0.752233	3.13476
1411	4.4	4.4	35.68	16.9	16.9	sp|Q92522|H1X_HUMAN	Histone H1x OS=Homo sapiens GN=H1FX PE=1 SV=1	4	1.11838	0.382561	1.54297	0.724825	1.72564	0.967846	0.735787	1.43763	0.673222	1.39141	1.5815	0.0608802	1.66573	0.949433	2.63434
1412	4.39	4.44	32.17	16.09	16.09	sp|Q9UJW0|DCTN4_HUMAN	Dynactin subunit 4 OS=Homo sapiens GN=DCTN4 PE=1 SV=1	4	0.886927	0.45056	3.68575	0.240637	3.26899	1.05882	0.675652	3.66898	0.288588	3.8848	0.560156	0.119301	4.04029	0.138643	2.26319
1413	4.38	4.48	28.66	17.52	10.51	sp|Q96GK7|FAH2A_HUMAN	Fumarylacetoacetate hydrolase domain-containing protein 2A OS=Homo sapiens GN=FAHD2A PE=1 SV=1	2	1.01116	0.938497	1.45505	0.69493	1.47128	0.842127	0.114818	1.26785	0.664216	1.06769	1.2174	0.367459	1.7125	0.710891	2.08479
1413	0	4.48	28.66	17.52	10.51	sp|Q6P2I3|FAH2B_HUMAN	Fumarylacetoacetate hydrolase domain-containing protein 2B OS=Homo sapiens GN=FAHD2B PE=1 SV=1	2
1414	4.38	4.38	22.62	14.86	13.97	sp|Q9NRH3|TBG2_HUMAN	Tubulin gamma-2 chain OS=Homo sapiens GN=TUBG2 PE=1 SV=1	4	0.937245	0.630606	3.51219	0.266855	3.29178	0.954574	0.720131	3.51126	0.271861	3.35176	1.25108	0.356292	5.94827	0.210327	7.44175
1414	0	4.38	26.39	14.86	13.97	sp|P23258|TBG1_HUMAN	Tubulin gamma-1 chain OS=Homo sapiens GN=TUBG1 PE=1 SV=2	4
1415	4.36	4.38	18.47	10.34	7.882	sp|P48426|PI42A_HUMAN	Phosphatidylinositol-5-phosphate 4-kinase type-2 alpha OS=Homo sapiens GN=PIP4K2A PE=1 SV=2	2	1.17165	0.193581	1.35243	0.866331	1.58457	1.18409	0.220544	1.41693	0.835673	1.67777	0.591147	0.072393	1.84855	0.319789	1.09277
1416	4.35	4.88	29.85	16.42	12.24	sp|O76003|GLRX3_HUMAN	Glutaredoxin-3 OS=Homo sapiens GN=GLRX3 PE=1 SV=2	3	0.791162	0.0817664	1.33494	0.592655	1.05616	0.810747	0.0756209	1.28393	0.631456	1.04095	1.30818	0.138755	1.53189	0.853968	2.00399
1417	4.35	4.38	24.44	14.22	14.22	sp|O95219|SNX4_HUMAN	Sorting nexin-4 OS=Homo sapiens GN=SNX4 PE=1 SV=1	4	1.06908	0.607027	1.44951	0.737545	1.54965	1.0482	0.556574	1.25488	0.835294	1.31536	1.36599	0.102936	1.53337	0.890841	2.09457
1418	4.34	4.38	46.54	22.69	22.69	sp|Q8WXX5|DNJC9_HUMAN	DnaJ homolog subfamily C member 9 OS=Homo sapiens GN=DNAJC9 PE=1 SV=1	4	0.914943	0.819475	4.36517	0.209601	3.99388	0.863276	0.594706	2.7429	0.314732	2.36788	4.36997	0.03867	3.61642	1.20837	15.8036
1419	4.33	5.28	19.92	10.82	4.175	sp|O95747|OXSR1_HUMAN	Serine/threonine-protein kinase OSR1 OS=Homo sapiens GN=OXSR1 PE=1 SV=1	2	0.883966	0.225608	1.27026	0.695896	1.12286	1.05658	0.564975	1.27617	0.827929	1.34837	1.32081	0.145519	1.53435	0.860827	2.02659
1420	4.33	4.73	53.49	46.51	40.7	sp|P62306|RUXF_HUMAN	Small nuclear ribonucleoprotein F OS=Homo sapiens GN=SNRPF PE=1 SV=1	5	1.19325	0.434932	6.21652	0.191948	7.41783	1.02617	0.840805	3.61534	0.283838	3.70996	1.28087	0.356962	7.20677	0.177731	9.23091
1421	4.33	4.36	16.2	13.17	8.207	sp|Q9P2R7|SUCB1_HUMAN	Succinyl-CoA ligase [ADP-forming] subunit beta, mitochondrial OS=Homo sapiens GN=SUCLA2 PE=1 SV=3	3	0.927805	0.708342	2.11223	0.439255	1.95973	1.02818	0.864906	1.85916	0.553032	1.91155	2.0974	0.0994165	2.96771	0.706739	6.22447
1422	4.33	4.33	30.89	30.89	30.89	sp|Q9BRA2|TXD17_HUMAN	Thioredoxin domain-containing protein 17 OS=Homo sapiens GN=TXNDC17 PE=1 SV=1	3	1.17799	0.206796	1.46617	0.803449	1.72714	1.01371	0.892821	1.46877	0.69018	1.48891	1.23871	0.13812	1.46703	0.844365	1.81723
1423	4.32	4.41	49.28	23.91	11.59	sp|P29373|RABP2_HUMAN	Cellular retinoic acid-binding protein 2 OS=Homo sapiens GN=CRABP2 PE=1 SV=2	2	1.42616	0.195548	1.88672	0.755896	2.69077	1.05175	0.674456	1.3629	0.7717	1.43342	0.401156	0.0303379	2.16347	0.185423	0.867888
1424	4.32	4.39	21.84	11.27	7.452	sp|O95793|STAU1_HUMAN	Double-stranded RNA-binding protein Staufen homolog 1 OS=Homo sapiens GN=STAU1 PE=1 SV=2	3	0.870114	0.213765	1.28558	0.676826	1.1186	0.876353	0.101492	1.18457	0.739809	1.0381	1.04237	0.852356	1.72361	0.60476	1.79664
1425	4.32	4.36	30.41	15.98	5.326	sp|Q86UE4|LYRIC_HUMAN	Protein LYRIC OS=Homo sapiens GN=MTDH PE=1 SV=2	2	1.0196	0.928846	1.70157	0.599213	1.73492	0.999786	0.998449	1.31389	0.760938	1.3136	0.792204	0.231505	1.55252	0.510271	1.22991
1426	4.31	4.4	16.88	10.63	9.583	sp|P11172|UMPS_HUMAN	Uridine 5'-monophosphate synthase OS=Homo sapiens GN=UMPS PE=1 SV=1	3	0.833429	0.316952	3.51961	0.236796	2.93335	0.850425	0.349843	3.52832	0.241028	3.00057	0.700904	0.173012	3.51941	0.199154	2.46677
1427	4.31	4.31	28.34	14.33	10.19	sp|Q96HY6|DDRGK_HUMAN	DDRGK domain-containing protein 1 OS=Homo sapiens GN=DDRGK1 PE=1 SV=2	2	1.04912	0.668013	1.38002	0.760226	1.44781	1.20373	0.0785469	1.25186	0.961559	1.5069	0.823612	0.656017	3.50157	0.235212	2.88394
1428	4.3	5.87	28.83	8.635	3.9	sp|Q86VS8|HOOK3_HUMAN	Protein Hook homolog 3 OS=Homo sapiens GN=HOOK3 PE=1 SV=2	3	1.13502	0.495666	1.93442	0.586751	2.19561	1.05727	0.612495	1.49652	0.706489	1.58223	1.27591	0.095788	1.41932	0.898962	1.81093
1429	4.29	4.69	10.2	5.564	3.168	sp|Q9UM54|MYO6_HUMAN	Unconventional myosin-VI OS=Homo sapiens GN=MYO6 PE=1 SV=4	3	1.20258	0.102748	1.2874	0.93412	1.5482	1.2262	0.132317	1.3716	0.89399	1.68185	0.768621	0.366749	2.20256	0.348967	1.69294
1430	4.29	4.3	18.4	11.46	7.986	sp|P32856|STX2_HUMAN	Syntaxin-2 OS=Homo sapiens GN=STX2 PE=1 SV=3	2	0.918573	0.463435	1.50145	0.61179	1.37919	0.951221	0.64904	1.50077	0.633822	1.42756	0.66478	0.164018	2.26028	0.294113	1.50259
1431	4.29	4.29	39.29	39.29	28.57	sp|P42677|RS27_HUMAN	40S ribosomal protein S27 OS=Homo sapiens GN=RPS27 PE=1 SV=3	3	2.12175	0.431933	2219.72	0.000955861	4709.7	2.24538	0.437275	4575.73	0.000490716	10274.3	0.226286	0.304945	18135.1	1.24777e-05	4103.72
1432	4.28	4.36	22.16	13.37	5.788	sp|Q12874|SF3A3_HUMAN	Splicing factor 3A subunit 3 OS=Homo sapiens GN=SF3A3 PE=1 SV=1	4	1.03933	0.60699	1.21184	0.85765	1.2595	1.15393	0.191358	1.28796	0.895943	1.48622	1.48883	0.00447578	1.211	1.22942	1.80298
1433	4.28	4.34	10.32	3.559	2.135	sp|O94851|MICA2_HUMAN	Protein MICAL-2 OS=Homo sapiens GN=MICAL2 PE=1 SV=1	2	0.898441	0.508553	4.0463	0.22204	3.63536	0.927907	0.588449	3.52481	0.263251	3.27069	0.344595	0.728284	8460221022208	4.07313e-14	2.91535e+12
1434	4.27	4.37	28.69	13.71	11.6	sp|Q16204|CCDC6_HUMAN	Coiled-coil domain-containing protein 6 OS=Homo sapiens GN=CCDC6 PE=1 SV=2	3	0.853077	0.365415	3.68975	0.231202	3.14764	0.75866	0.229014	3.743	0.202688	2.83966	0.909926	0.657463	7.46079	0.121961	6.78877
1435	4.27	4.36	37.29	28.73	20.72	sp|P55263|ADK_HUMAN	Adenosine kinase OS=Homo sapiens GN=ADK PE=1 SV=2	5	0.941342	0.518238	1.26762	0.742604	1.19327	0.910065	0.226657	1.20116	0.757658	1.09313	0.730272	0.0578163	1.39239	0.524474	1.01682
1436	4.27	4.27	49.58	37.82	37.82	sp|P62314|SMD1_HUMAN	Small nuclear ribonucleoprotein Sm D1 OS=Homo sapiens GN=SNRPD1 PE=1 SV=1	4	1.36837	0.308166	2.70725	0.505446	3.70453	1.37332	0.410727	3.75615	0.365619	5.15838	0.43232	0.347831	19.4122	0.0222706	8.39227
1437	4.26	4.29	34.52	19.29	12.69	sp|P36969|GPX4_HUMAN	Phospholipid hydroperoxide glutathione peroxidase, mitochondrial OS=Homo sapiens GN=GPX4 PE=1 SV=3	2	0.671218	0.0785685	1.66777	0.402465	1.11944	0.549089	0.0608914	1.94922	0.281697	1.07029	2.01908	0.0474534	1.98017	1.01965	3.99813
1438	4.26	4.27	12.41	10.5	10.5	sp|P14324|FPPS_HUMAN	Farnesyl pyrophosphate synthase OS=Homo sapiens GN=FDPS PE=1 SV=4	4	1.3904	0.169552	1.9596	0.709532	2.72462	1.30662	0.339271	2.52052	0.518393	3.29337	2.71102	0.0574185	2.93058	0.92508	7.94484
1439	4.25	4.4	15.9	4.357	3.704	sp|Q86UU1|PHLB1_HUMAN	Pleckstrin homology-like domain family B member 1 OS=Homo sapiens GN=PHLDB1 PE=1 SV=1	4	0.950217	0.616048	1.33834	0.709996	1.27171	1.01167	0.907402	1.33928	0.755386	1.35491	0.679721	0.165657	1.96111	0.3466	1.33301
1440	4.25	4.33	30.42	12.62	8.414	sp|Q15785|TOM34_HUMAN	Mitochondrial import receptor subunit TOM34 OS=Homo sapiens GN=TOMM34 PE=1 SV=2	2	0.862984	0.218534	1.35281	0.63792	1.16745	0.84457	0.131668	1.29837	0.650485	1.09656	3.82397	0.00149825	1.46041	2.61841	5.58458
1441	4.25	4.26	18.31	7.183	4.366	sp|P48147|PPCE_HUMAN	Prolyl endopeptidase OS=Homo sapiens GN=PREP PE=1 SV=2	3	0.789411	0.0247772	1.21131	0.6517	0.956222	0.921024	0.514015	1.35163	0.681417	1.24488	0.708621	0.138902	1.65439	0.428326	1.17234
1442	4.24	4.27	11.46	4.153	2.99	sp|Q9HD20|AT131_HUMAN	Probable cation-transporting ATPase 13A1 OS=Homo sapiens GN=ATP13A1 PE=1 SV=2	2	0.934689	0.546892	1.49829	0.623839	1.40043	1.02621	0.833827	1.59554	0.643178	1.63736	0.566858	0.246188	4.50665	0.125783	2.55463
1443	4.24	4.25	8.915	5.795	5.795	sp|Q6EMK4|VASN_HUMAN	Vasorin OS=Homo sapiens GN=VASN PE=1 SV=1	3	0.768609	0.0969918	1.46371	0.525111	1.12502	0.873527	0.266629	1.46431	0.596545	1.27911	0.717471	0.0631389	1.45804	0.49208	1.0461
1444	4.24	4.24	18.35	14.22	8.716	sp|Q03013|GSTM4_HUMAN	Glutathione S-transferase Mu 4 OS=Homo sapiens GN=GSTM4 PE=1 SV=3	2	0.835873	0.320752	3.51063	0.238098	2.93445	0.839726	0.414437	5.42357	0.154829	4.55431	2.29589	0.385302	1489.23	0.00154166	3419.11
1445	4.23	4.64	13.76	9.228	5.872	sp|P57772|SELB_HUMAN	Selenocysteine-specific elongation factor OS=Homo sapiens GN=EEFSEC PE=1 SV=4	2	1.07906	0.670409	1.6739	0.644639	1.80624	1.02315	0.839062	1.38971	0.736232	1.42189	1.02707	0.901734	1.8838	0.545212	1.9348
1446	4.23	4.23	11.05	11.05	8.421	sp|Q8NFH3|NUP43_HUMAN	Nucleoporin Nup43 OS=Homo sapiens GN=NUP43 PE=1 SV=1	3	0.99846	0.992587	1.88275	0.53032	1.87985	0.998413	0.986138	1.41716	0.704515	1.41491	1.36057	0.0627302	1.41687	0.960265	1.92776
1447	4.22	4.4	19.29	7.136	3.472	sp|Q5JRX3|PREP_HUMAN	Presequence protease, mitochondrial OS=Homo sapiens GN=PITRM1 PE=1 SV=2	2	1.00439	0.966946	1.49653	0.671145	1.50311	1.06492	0.622511	1.59915	0.665928	1.70297	0.687858	0.252755	2.75246	0.249907	1.8933
1448	4.2	7.57	45.75	17.5	16.25	sp|P08727|K1C19_HUMAN	Keratin, type I cytoskeletal 19 OS=Homo sapiens GN=KRT19 PE=1 SV=4	7	0.873528	0.38695	1.53121	0.570483	1.33755	1.04795	0.687396	1.39934	0.748892	1.46644	0.641366	0.0738667	1.68825	0.379899	1.08279
1449	4.2	4.21	40.63	39.06	39.06	sp|P35268|RL22_HUMAN	60S ribosomal protein L22 OS=Homo sapiens GN=RPL22 PE=1 SV=2	4	1.13984	0.440841	3.97285	0.286907	4.52841	2.14305	0.230842	39.4197	0.0543649	84.4783	0.327931	0.0604593	3.8553	0.0850596	1.26427
1450	4.2	4.2	40.14	40.14	39.46	sp|Q96C90|PP14B_HUMAN	Protein phosphatase 1 regulatory subunit 14B OS=Homo sapiens GN=PPP1R14B PE=1 SV=3	3	0.848204	0.454033	2.15694	0.393244	1.82953	0.728119	0.0679535	1.45544	0.500273	1.05974	1.0541	0.643049	1.52119	0.692941	1.60348
1451	4.19	36	51.35	43.98	42.01	sp|Q14240|IF4A2_HUMAN	Eukaryotic initiation factor 4A-II OS=Homo sapiens GN=EIF4A2 PE=1 SV=2	23	0.739345	0.303362	2.57609	0.287003	1.90462	0.818218	0.485312	2.76457	0.295965	2.26202	1.47371	0.0663471	1.57247	0.937194	2.31737
1452	4.19	4.2	59.48	45.69	45.69	sp|Q8WUH6|CL023_HUMAN	UPF0444 transmembrane protein C12orf23 OS=Homo sapiens GN=C12orf23 PE=1 SV=1	3	1.09528	0.764119	2.41464	0.453601	2.64471	1.04341	0.911009	3.04405	0.342768	3.17618	0.83938	0.853476	15.9641	0.0525791	13.4
1453	4.19	4.19	24.32	17.02	12.77	sp|Q08257|QOR_HUMAN	Quinone oxidoreductase OS=Homo sapiens GN=CRYZ PE=1 SV=1	3	0.911556	0.60769	5.26617	0.173096	4.80041	0.846272	0.341505	3.52903	0.239803	2.98652	1.25223	0.268713	3.60905	0.346969	4.51936
1454	4.18	4.33	15.08	15.08	8.197	sp|Q9UHQ9|NB5R1_HUMAN	NADH-cytochrome b5 reductase 1 OS=Homo sapiens GN=CYB5R1 PE=1 SV=1	2	0.933003	0.439455	1.28171	0.727937	1.19584	0.863829	0.155831	1.28021	0.674757	1.10588	1.44597	0.018253	1.28381	1.12631	1.85636
1455	4.17	4.23	22.5	6.715	5.263	sp|Q16630|CPSF6_HUMAN	Cleavage and polyadenylation specificity factor subunit 6 OS=Homo sapiens GN=CPSF6 PE=1 SV=2	2	1.09734	0.492541	1.61596	0.679066	1.77326	1.06183	0.62753	1.57588	0.673801	1.67331	0.930127	0.845353	4.08779	0.227538	3.80216
1456	4.16	5.14	28.25	6.625	5	sp|O43290|SNUT1_HUMAN	U4/U6.U5 tri-snRNP-associated protein 1 OS=Homo sapiens GN=SART1 PE=1 SV=1	3	0.873825	0.733461	47.0483	0.0185729	41.1119	0.972063	0.903777	10.6313	0.0914339	10.3343	0.951628	0.717028	3.75353	0.253529	3.57197
1457	4.16	4.16	48.42	48.42	40	sp|Q9Y333|LSM2_HUMAN	U6 snRNA-associated Sm-like protein LSm2 OS=Homo sapiens GN=LSM2 PE=1 SV=1	2	1.04309	0.883631	2.9907	0.348777	3.11956	0.887795	0.560839	2.09762	0.423239	1.86226	1.72896	0.383309	8.38591	0.206174	14.4989
1458	4.15	4.41	11.32	7.22	4.78	sp|Q9UIQ6|LCAP_HUMAN	Leucyl-cystinyl aminopeptidase OS=Homo sapiens GN=LNPEP PE=1 SV=3	3	0.947029	0.680959	3.53381	0.267991	3.34662	0.968872	0.862309	6.22555	0.155628	6.03176	0.716654	0.184844	3.54257	0.202298	2.5388
1459	4.15	4.33	36.72	24.32	11.91	sp|Q5EBL4|RIPL1_HUMAN	RILP-like protein 1 OS=Homo sapiens GN=RILPL1 PE=1 SV=1	2	1.01288	0.921497	3.71532	0.272624	3.7632	0.992119	0.951312	3.71324	0.267184	3.68398	1.35404	0.236861	4.49444	0.30127	6.08567
1460	4.15	4.15	61.47	33.03	22.02	sp|Q9GZT3|SLIRP_HUMAN	SRA stem-loop-interacting RNA-binding protein, mitochondrial OS=Homo sapiens GN=SLIRP PE=1 SV=1	2	1.01604	0.848234	1.27489	0.796962	1.29533	1.05663	0.522524	1.27481	0.828856	1.347	2.19179	0.013796	1.61592	1.35638	3.54175
1461	4.14	4.36	30.27	18.92	15.41	sp|Q92747|ARC1A_HUMAN	Actin-related protein 2/3 complex subunit 1A OS=Homo sapiens GN=ARPC1A PE=1 SV=2	4	0.913625	0.550435	1.53508	0.595163	1.40249	0.995523	0.980731	1.72385	0.5775	1.71613	0.558855	0.0329647	1.63698	0.341394	0.914834
1462	4.14	4.17	40.59	21.77	7.38	sp|P48739|PIPNB_HUMAN	Phosphatidylinositol transfer protein beta isoform OS=Homo sapiens GN=PITPNB PE=1 SV=2	2	0.844941	0.232175	1.37535	0.614347	1.16209	0.844795	0.100206	1.24032	0.681111	1.04781	0.615839	0.00574759	1.30984	0.470162	0.806653
1463	4.13	4.15	28.1	17.62	14.29	sp|Q9P299|COPZ2_HUMAN	Coatomer subunit zeta-2 OS=Homo sapiens GN=COPZ2 PE=2 SV=1	3	0.974317	0.837708	3.55577	0.27401	3.46445	0.826012	0.306552	3.55779	0.23217	2.93878	0.164289	0.171989	575.455	0.000285494	94.5407
1464	4.13	4.14	17.05	13.44	7.869	sp|Q9GZS3|WDR61_HUMAN	WD repeat-containing protein 61 OS=Homo sapiens GN=WDR61 PE=1 SV=1	2	0.6837	0.104538	1.77734	0.384677	1.21517	0.688697	0.0734302	1.58509	0.434485	1.09165	1.3678	0.394702	3.50162	0.39062	4.78953
1465	4.12	5.11	21.59	16.11	12.13	sp|Q14738|2A5D_HUMAN	Serine/threonine-protein phosphatase 2A 56 kDa regulatory subunit delta isoform OS=Homo sapiens GN=PPP2R5D PE=1 SV=1	5	0.859715	0.549078	2.04322	0.420764	1.75659	0.968252	0.831824	1.55811	0.621429	1.50864	1.41344	0.366819	2.82488	0.500356	3.9928
1466	4.12	4.49	10.34	6.187	3.97	sp|Q15386|UBE3C_HUMAN	Ubiquitin-protein ligase E3C OS=Homo sapiens GN=UBE3C PE=1 SV=3	2	1.12838	0.632318	2.53327	0.445425	2.85849	1.15435	0.574159	2.52925	0.456397	2.91963	1.26657	0.626479	5.96359	0.212384	7.55332
1467	4.12	4.13	12.93	11.41	9.125	sp|O75431|MTX2_HUMAN	Metaxin-2 OS=Homo sapiens GN=MTX2 PE=1 SV=1	2	1.07859	0.765326	2.5947	0.415689	2.7986	0.932819	0.742831	2.21473	0.421188	2.06595	1.46011	0.46815	6.25749	0.233338	9.13663
1468	4.11	4.11	28.28	24.14	24.14	sp|P57105|SYJ2B_HUMAN	Synaptojanin-2-binding protein OS=Homo sapiens GN=SYNJ2BP PE=1 SV=2	4	1.00004	0.99978	4.7287	0.211482	4.72888	1.06362	0.85238	27.6368	0.0384859	29.3952	1.00609	0.971896	5.73294	0.175493	5.76785
1469	4.1	4.14	38.73	17.65	13.24	sp|P62070|RRAS2_HUMAN	Ras-related protein R-Ras2 OS=Homo sapiens GN=RRAS2 PE=1 SV=1	2	1.18045	0.348102	3.60772	0.327201	4.25873	0.991352	0.945529	3.62061	0.273808	3.5893	0.364562	0.192529	54.6045	0.0066764	19.9067
1470	4.09	9.71	42.81	21.26	14.07	sp|Q9H2U2|IPYR2_HUMAN	Inorganic pyrophosphatase 2, mitochondrial OS=Homo sapiens GN=PPA2 PE=1 SV=2	5	0.822147	0.172021	1.49714	0.549144	1.23087	0.823185	0.166195	1.47991	0.556241	1.21824	2.08513	0.0151149	1.48173	1.40722	3.08961
1471	4.09	5.03	19.29	13.06	8.605	sp|Q96C86|DCPS_HUMAN	Scavenger mRNA-decapping enzyme DcpS OS=Homo sapiens GN=DCPS PE=1 SV=2	3	0.862171	0.251306	1.39497	0.618058	1.2027	0.785243	0.199287	1.59796	0.491405	1.25478	2.28461	0.0845458	2.81309	0.812135	6.4268
1472	4.09	4.8	20.53	10.73	8.286	sp|Q9NPQ8|RIC8A_HUMAN	Synembryn-A OS=Homo sapiens GN=RIC8A PE=1 SV=3	3	1.23689	0.128317	1.43861	0.859781	1.77939	1.09971	0.373096	1.43248	0.767699	1.57531	0.995317	0.960374	1.43356	0.694297	1.42685
1473	4.08	5.73	37.11	21.38	17.61	sp|P47914|RL29_HUMAN	60S ribosomal protein L29 OS=Homo sapiens GN=RPL29 PE=1 SV=2	4	1.66875	0.115043	2.09645	0.79599	3.49845	1.70519	0.284936	3.69818	0.461089	6.30609	0.677834	0.345301	3.02671	0.223951	2.0516
1474	4.08	4.58	13.4	4.115	2.488	sp|Q9Y4F1|FARP1_HUMAN	FERM, RhoGEF and pleckstrin domain-containing protein 1 OS=Homo sapiens GN=FARP1 PE=1 SV=1	3	1.07351	0.591685	1.40246	0.765446	1.50555	1.17473	0.503392	1.83794	0.639153	2.15909	0.845203	0.341225	1.54125	0.548386	1.30267
1475	4.08	4.27	26.09	6.629	3.808	sp|Q14123|PDE1C_HUMAN	Calcium/calmodulin-dependent 3',5'-cyclic nucleotide phosphodiesterase 1C OS=Homo sapiens GN=PDE1C PE=1 SV=1	2	0.943857	0.647496	1.43782	0.656451	1.35709	0.964323	0.681826	1.29129	0.746792	1.24522	1.23422	0.55742	2.76589	0.446228	3.41372
1476	4.08	4.09	29.58	16.06	12.96	sp|O95299|NDUAA_HUMAN	NADH dehydrogenase [ubiquinone] 1 alpha subcomplex subunit 10, mitochondrial OS=Homo sapiens GN=NDUFA10 PE=1 SV=1	2	0.836824	0.402156	1.79024	0.467438	1.49811	0.871714	0.400172	1.56309	0.557686	1.36257	1.09571	0.850148	4.11048	0.266566	4.50391
1477	4.07	20.09	22.82	7.986	6.373	sp|Q9Y4G6|TLN2_HUMAN	Talin-2 OS=Homo sapiens GN=TLN2 PE=1 SV=4	14	0.938453	0.641825	3.59633	0.260947	3.37499	1.06042	0.689627	4.07876	0.259985	4.3252	0.469256	0.326538	224.604	0.00208926	105.397
1478	4.07	4.08	17.9	8.56	7.004	sp|O60832|DKC1_HUMAN	H/ACA ribonucleoprotein complex subunit 4 OS=Homo sapiens GN=DKC1 PE=1 SV=3	2	0.997593	0.985637	1.66594	0.598817	1.66193	1.02746	0.789463	1.46637	0.700686	1.50664	0.805588	0.222563	1.70259	0.473154	1.37159
1479	4.07	4.07	51.61	39.52	39.52	sp|O75380|NDUS6_HUMAN	NADH dehydrogenase [ubiquinone] iron-sulfur protein 6, mitochondrial OS=Homo sapiens GN=NDUFS6 PE=1 SV=1	3	1.25763	0.283057	4.00565	0.313965	5.03764	1.19845	0.344662	3.9874	0.300559	4.77869	1.329	0.231655	3.96033	0.335578	5.26327
1480	4.07	4.07	32.5	17.5	13.33	sp|Q01081|U2AF1_HUMAN	Splicing factor U2AF 35 kDa subunit OS=Homo sapiens GN=U2AF1 PE=1 SV=3	2	1.02219	0.813196	1.42081	0.719444	1.45234	1.01672	0.857338	1.419	0.716504	1.44271	1.59527	0.122591	2.17493	0.733481	3.46961
1481	4.06	13.61	47.88	34.97	22.27	sp|P55795|HNRH2_HUMAN	Heterogeneous nuclear ribonucleoprotein H2 OS=Homo sapiens GN=HNRNPH2 PE=1 SV=1	10	0.893132	0.655612	2.55348	0.349771	2.28059	0.864286	0.533663	2.32058	0.372443	2.00565	1.14106	0.639685	2.82772	0.403526	3.22661
1482	4.06	4.2	11.21	7.974	5.603	sp|P04424|ARLY_HUMAN	Argininosuccinate lyase OS=Homo sapiens GN=ASL PE=1 SV=4	2	0.796787	0.119974	1.45212	0.548707	1.15703	0.742283	0.0770043	1.45944	0.508606	1.08332	0.483928	0.106048	3.02572	0.159938	1.46423
1483	4.06	4.06	25.9	11.48	11.48	sp|Q15287|RNPS1_HUMAN	RNA-binding protein with serine-rich domain 1 OS=Homo sapiens GN=RNPS1 PE=1 SV=1	2	1.00098	0.992795	1.51011	0.66285	1.51158	1.01921	0.905808	1.84426	0.552643	1.87969	1.3279	0.486808	4.23396	0.313631	5.62228
1484	4.06	4.06	16.52	10.13	8.37	sp|P49593|PPM1F_HUMAN	Protein phosphatase 1F OS=Homo sapiens GN=PPM1F PE=1 SV=3	2	1.40921					0.976447					1.19274
1485	4.06	4.06	15.51	15.51	13.86	sp|Q99685|MGLL_HUMAN	Monoglyceride lipase OS=Homo sapiens GN=MGLL PE=1 SV=2	3	1.40474	0.181576	3.54711	0.396023	4.98277	1.14566	0.430198	3.99523	0.286757	4.57718	0.604563	0.447779	226.504	0.0026691	136.936
1486	4.05	4.4	16.12	9.021	7.869	sp|O00629|IMA4_HUMAN	Importin subunit alpha-4 OS=Homo sapiens GN=KPNA4 PE=1 SV=1	2	0.829616	0.249044	1.64835	0.5033	1.3675	0.687856	0.222825	2.51393	0.273618	1.72922	1.14495	0.447035	1.86003	0.615556	2.12964
1487	4.05	4.27	46.67	42.96	34.07	sp|Q01469|FABP5_HUMAN	Fatty acid-binding protein, epidermal OS=Homo sapiens GN=FABP5 PE=1 SV=3	4	1.11226	0.3547	1.46703	0.758172	1.63172	0.973902	0.794128	1.46589	0.664374	1.42764	0.164407	0.0307189	4.03064	0.0407892	0.662664
1488	4.05	4.17	13.11	5.902	3.497	sp|Q6ZXV5|TMTC3_HUMAN	Transmembrane and TPR repeat-containing protein 3 OS=Homo sapiens GN=TMTC3 PE=1 SV=2	3	1.44498	0.102034	1.65274	0.874296	2.38817	1.18099	0.413421	1.74865	0.675371	2.06513	0.8376	0.271385	1.52102	0.550681	1.27401
1489	4.04	4.69	30.7	15.51	10.44	sp|P30519|HMOX2_HUMAN	Heme oxygenase 2 OS=Homo sapiens GN=HMOX2 PE=1 SV=2	3	0.840226	0.308507	1.73906	0.483149	1.4612	0.786049	0.116394	1.47425	0.533185	1.15883	1.0008	0.993718	1.47397	0.678982	1.47515
1490	4.04	4.3	36.68	22.55	14.4	sp|P21810|PGS1_HUMAN	Biglycan OS=Homo sapiens GN=BGN PE=1 SV=2	5	0.829762	0.203536	1.53894	0.539179	1.27695	0.787061	0.388511	2.56703	0.306604	2.02041	1.28465	0.704198	11.7198	0.109614	15.0559
1491	4.04	4.08	20.9	12.54	8.682	sp|Q9BYD3|RM04_HUMAN	39S ribosomal protein L4, mitochondrial OS=Homo sapiens GN=MRPL4 PE=1 SV=1	2	0.857725	0.219872	1.45424	0.589811	1.24734	0.881609	0.284856	1.4546	0.606083	1.28239	1.46948	0.11727	1.86527	0.787809	2.74098
1492	4.03	4.24	19	10.93	9.501	sp|P09543|CN37_HUMAN	2',3'-cyclic-nucleotide 3'-phosphodiesterase OS=Homo sapiens GN=CNP PE=1 SV=2	4	1.06538	0.396512	1.2036	0.88516	1.28229	0.997494	0.976719	1.25147	0.797061	1.24833	1.19976	0.610629	2.50091	0.479728	3.00049
1493	4.03	4.23	22.64	9.119	7.547	sp|Q8WVY7|UBCP1_HUMAN	Ubiquitin-like domain-containing CTD phosphatase 1 OS=Homo sapiens GN=UBLCP1 PE=1 SV=2	2	0.860992	0.419157	4.35393	0.19775	3.7487	0.885079	0.480931	4.30978	0.205365	3.8145	1.48216	0.341575	19.5625	0.0757653	28.9949
1494	4.03	4.11	23.76	9.298	8.058	sp|Q05519|SRS11_HUMAN	Serine/arginine-rich splicing factor 11 OS=Homo sapiens GN=SRSF11 PE=1 SV=1	2	0.975965	0.93159	17.5602	0.0555783	17.1381	0.952992	0.756937	4.58924	0.207658	4.37351	1.73066	0.197299	9.31679	0.185758	16.1242
1495	4.03	4.1	18.46	14.15	12.62	sp|P43897|EFTS_HUMAN	Elongation factor Ts, mitochondrial OS=Homo sapiens GN=TSFM PE=1 SV=2	3	0.84258	0.380824	4.40696	0.191193	3.71321	0.826787	0.350063	4.39885	0.187955	3.63691	3.50594	0.13652	32.1833	0.108937	112.833
1496	4.03	4.08	31.2	18.66	13.09	sp|P29992|GNA11_HUMAN	Guanine nucleotide-binding protein subunit alpha-11 OS=Homo sapiens GN=GNA11 PE=1 SV=2	3	1.02165	0.864938	3.53867	0.288711	3.6153	0.938348	0.637259	3.53249	0.265633	3.31471	1.09326	0.597996	4.70688	0.232268	5.14584
1497	4.03	4.05	11.33	3.373	3.373	sp|Q13488|VPP3_HUMAN	V-type proton ATPase 116 kDa subunit a isoform 3 OS=Homo sapiens GN=TCIRG1 PE=1 SV=3	2	1.1904	0.682805	58.5911	0.0203171	69.7468	1.15599	0.767528	123.674	0.00934711	142.966	0.637557	0.321622	23.6443	0.0269645	15.0746
1498	4.03	4.04	4.981	2.125	1.428	sp|P35555|FBN1_HUMAN	Fibrillin-1 OS=Homo sapiens GN=FBN1 PE=1 SV=3	2	1.06673	0.499336	1.2563	0.849101	1.34014	1.17913	0.116936	1.25083	0.942672	1.47489	0.544165	0.0196154	1.58801	0.342671	0.86414
1499	4.03	4.04	16.18	5.563	5.563	sp|O95479|G6PE_HUMAN	GDH/6PGL endoplasmic bifunctional protein OS=Homo sapiens GN=H6PD PE=1 SV=2	3	0.967224	0.751861	1.48565	0.651045	1.43696	0.948474	0.702568	1.67645	0.565763	1.59007	0.688552	0.412248	4.77268	0.144269	3.28624
1500	4.03	4.04	15.03	9.29	9.29	sp|O00442|RTC1_HUMAN	RNA 3'-terminal phosphate cyclase OS=Homo sapiens GN=RTCD1 PE=1 SV=1	2	0.876248					0.811832					1.02975
1501	4.03	4.03	27.59	13.16	6.076	sp|Q9Y3Q8|T22D4_HUMAN	TSC22 domain family protein 4 OS=Homo sapiens GN=TSC22D4 PE=1 SV=2	2	1.24206	0.315988	4.44436	0.279468	5.52015	1.35153	0.279928	6.05293	0.223284	8.1807	1.34399	0.278981	5.81423	0.231155	7.81427
1502	4.03	4.03	32.08	20.75	17.45	sp|Q9BUL8|PDC10_HUMAN	Programmed cell death protein 10 OS=Homo sapiens GN=PDCD10 PE=1 SV=1	4	0.900659	0.339705	1.43632	0.627058	1.29364	0.773386	0.14111	1.59401	0.485184	1.23278	0.845869	0.383403	1.91611	0.441451	1.62078
1503	4.03	4.03	20.77	7.122	7.122	sp|P48729|KC1A_HUMAN	Casein kinase I isoform alpha OS=Homo sapiens GN=CSNK1A1 PE=1 SV=2	2	0.736784	0.222067	2.11849	0.347787	1.56087	0.754878	0.0775477	1.43065	0.527647	1.07997	1.09657	0.619004	1.97521	0.555165	2.16595
1504	4.02	16.84	76.12	64.68	56.22	sp|Q9H0U4|RAB1B_HUMAN	Ras-related protein Rab-1B OS=Homo sapiens GN=RAB1B PE=1 SV=1	10	1.16536	0.444606	5.11626	0.227776	5.96231	1.04204	0.793869	4.75459	0.219165	4.95447	0.79957	0.319834	4.76591	0.167769	3.81068
1504	0	12.56	56.22	44.78	36.32	sp|Q92928|RAB1C_HUMAN	Putative Ras-related protein Rab-1C OS=Homo sapiens GN=RAB1C PE=5 SV=2	7
1505	4.02	4.56	41.51	34.91	34.91	sp|P83881|RL36A_HUMAN	60S ribosomal protein L36a OS=Homo sapiens GN=RPL36A PE=1 SV=2	5	0.656291					0.925628					0.26404
1506	4.02	4.41	22.62	11.72	7.629	sp|Q9Y295|DRG1_HUMAN	Developmentally-regulated GTP-binding protein 1 OS=Homo sapiens GN=DRG1 PE=1 SV=1	2	1.04257	0.869734	12.8397	0.0811994	13.3863	0.92674	0.596612	3.7276	0.248616	3.45451	1.39059	0.195419	3.7735	0.368515	5.24738
1507	4.02	4.09	36.6	13.73	12.09	sp|Q99848|EBP2_HUMAN	Probable rRNA-processing protein EBP2 OS=Homo sapiens GN=EBNA1BP2 PE=1 SV=2	2	0.770967	0.174488	1.71787	0.448793	1.32442	0.810561	0.271215	1.8229	0.444654	1.47757	1.41737	0.15367	1.95026	0.726764	2.76424
1508	4.02	4.02	33.66	12.68	12.68	sp|P41236|IPP2_HUMAN	Protein phosphatase inhibitor 2 OS=Homo sapiens GN=PPP1R2 PE=1 SV=2	2	1.19794	0.355602	4.19596	0.285497	5.02649	1.14184	0.451128	4.24	0.269301	4.8414	1.00665	0.962846	4.22901	0.238035	4.25715
1508	0	4.01	36.1	12.68	12.68	sp|Q6NXS1|IPP2M_HUMAN	Putative protein phosphatase inhibitor 2-like protein 3 OS=Homo sapiens GN=PPP1R2P3 PE=5 SV=1	2
1509	4.02	4.02	36.94	27.39	21.02	sp|P98179|RBM3_HUMAN	Putative RNA-binding protein 3 OS=Homo sapiens GN=RBM3 PE=1 SV=1	3	1.17922	0.579796	14.8586	0.079363	17.5215	0.876963	0.454084	4.23494	0.207078	3.71388	0.913439	0.57049	4.21304	0.216812	3.84835
1510	4.01	10.55	18.11	14.58	13.62	sp|Q9UHD9|UBQL2_HUMAN	Ubiquilin-2 OS=Homo sapiens GN=UBQLN2 PE=1 SV=2	7	1.09582	0.746416	15.8457	0.069156	17.3641	0.846539	0.502824	8.46268	0.100032	7.16399	1.91469	0.277442	46.6774	0.0410196	89.3727
1511	4.01	6.03	15.48	7.386	7.386	sp|Q12931|TRAP1_HUMAN	Heat shock protein 75 kDa, mitochondrial OS=Homo sapiens GN=TRAP1 PE=1 SV=3	3	1.08353	0.600836	4.08321	0.265362	4.42429	1.18952	0.331972	3.54963	0.335111	4.22235	2.15708	0.248205	55.3532	0.0389694	119.401
1512	4.01	5.1	17.98	10.11	5.843	sp|Q96M27|PRRC1_HUMAN	Protein PRRC1 OS=Homo sapiens GN=PRRC1 PE=1 SV=1	3	1.02379	0.874026	4.43657	0.230761	4.54211	1.14748	0.51207	6.14436	0.186754	7.05055	0.808738	0.500918	14.9547	0.0540791	12.0945
1513	4.01	4.78	13.71	5.263	4.571	sp|Q9Y223|GLCNE_HUMAN	Bifunctional UDP-N-acetylglucosamine 2-epimerase/N-acetylmannosamine kinase OS=Homo sapiens GN=GNE PE=1 SV=1	3	0.966158	0.911012	22.3994	0.0431332	21.6414	1.11704	0.464898	3.52278	0.317091	3.9351	0.904348	0.720626	15.2065	0.059471	13.752
1514	4.01	4.69	65.88	56.47	56.47	sp|P61960|UFM1_HUMAN	Ubiquitin-fold modifier 1 OS=Homo sapiens GN=UFM1 PE=1 SV=1	3	1.01514	0.917954	1.74257	0.582554	1.76895	0.912475	0.531806	1.69211	0.539252	1.54401	0.876404	0.433855	1.79402	0.488513	1.57229
1515	4.01	4.4	11.61	5.806	5.08	sp|Q7L2J0|MEPCE_HUMAN	7SK snRNA methylphosphate capping enzyme OS=Homo sapiens GN=MEPCE PE=1 SV=1	2	1.07052					1.11576					1.56745
1516	4.01	4.21	29	11.38	10.03	sp|Q9Y5K3|PCY1B_HUMAN	Choline-phosphate cytidylyltransferase B OS=Homo sapiens GN=PCYT1B PE=1 SV=1	2	0.741054	0.234047	2.14973	0.34472	1.59307	0.856012	0.286865	1.59204	0.537683	1.36281	0.692849	0.433271	5.06899	0.136684	3.51205
1516	0	4.04	23.98	10.08	10.08	sp|P49585|PCY1A_HUMAN	Choline-phosphate cytidylyltransferase A OS=Homo sapiens GN=PCYT1A PE=1 SV=2	2
1517	4.01	4.15	19.51	13.46	10.71	sp|O43427|FIBP_HUMAN	Acidic fibroblast growth factor intracellular-binding protein OS=Homo sapiens GN=FIBP PE=1 SV=3	2	1.26313					0.929365					1.26145
1518	4.01	4.11	19.78	16.48	14.29	sp|Q13951|PEBB_HUMAN	Core-binding factor subunit beta OS=Homo sapiens GN=CBFB PE=1 SV=2	2	0.888361	0.517173	4.89158	0.18161	4.34549	0.804016	0.329407	4.8428	0.166023	3.89369	1.60335	0.164051	4.85932	0.329954	7.7912
1519	4.01	4.04	19.14	10.29	9.143	sp|P13995|MTDC_HUMAN	Bifunctional methylenetetrahydrofolate dehydrogenase/cyclohydrolase, mitochondrial OS=Homo sapiens GN=MTHFD2 PE=1 SV=2	3	0.930706	0.5726	1.58754	0.586256	1.47753	0.96221	0.831367	1.984	0.484985	1.90902	2.73667	0.0165497	1.75826	1.55647	4.81177
1520	4.01	4.03	33.61	18.44	12.3	sp|P09417|DHPR_HUMAN	Dihydropteridine reductase OS=Homo sapiens GN=QDPR PE=1 SV=2	3	0.881971	0.711212	26.3964	0.0334126	23.2809	0.819803	0.364789	5.0983	0.160799	4.17961	0.649374	0.477068	164.703	0.00394269	106.954
1521	4.01	4.02	35.39	17.42	17.42	sp|Q8WW12|PCNP_HUMAN	PEST proteolytic signal-containing nuclear protein OS=Homo sapiens GN=PCNP PE=1 SV=2	2	0.941531	0.655589	3.57579	0.263307	3.36671	0.672234	0.157614	3.58048	0.187749	2.40692	1.93037	0.13162	5.77081	0.334505	11.1398
1522	4.01	4.01	14.73	9.044	9.044	sp|Q9H0F6|SHRPN_HUMAN	Sharpin OS=Homo sapiens GN=SHARPIN PE=1 SV=1	3	1.33548	0.703328	1492.59	0.000894742	1993.33	1.12819	0.820554	198.745	0.00567656	224.221	1.69011	0.19903	8.63085	0.195822	14.5871
1523	4.01	4.01	20.9	7.126	7.126	sp|Q86TX2|ACOT1_HUMAN	Acyl-coenzyme A thioesterase 1 OS=Homo sapiens GN=ACOT1 PE=1 SV=1	2	1.01546	0.877839	1.46122	0.694943	1.48381	1.13435	0.303077	1.48394	0.764419	1.68332	0.200131	0.0246805	3.02878	0.0660766	0.606153
1523	0	4.01	18.22	6.211	6.211	sp|P49753|ACOT2_HUMAN	Acyl-coenzyme A thioesterase 2, mitochondrial OS=Homo sapiens GN=ACOT2 PE=1 SV=6	2
1524	4.01	4.01	35.79	14.74	14.74	sp|Q9H910|HN1L_HUMAN	Hematological and neurological expressed 1-like protein OS=Homo sapiens GN=HN1L PE=1 SV=1	3	1.23738	0.552458	24.3765	0.0507613	30.1631	1.2872	0.238123	3.52254	0.365419	4.53423	1.5769	0.307644	20.8375	0.0756762	32.8587
1525	4.01	4.01	27.59	17.24	17.24	sp|Q9Y5S9|RBM8A_HUMAN	RNA-binding protein 8A OS=Homo sapiens GN=RBM8A PE=1 SV=1	3	0.96518	0.741886	1.49724	0.644641	1.4451	0.890977	0.550602	2.01014	0.443242	1.79099	1.78179	0.27232	5.24167	0.339928	9.33956
1526	4.01	4.01	13.69	6.017	6.017	sp|P19971|TYPH_HUMAN	Thymidine phosphorylase OS=Homo sapiens GN=TYMP PE=1 SV=2	2	0.760161	0.594549	111.094	0.00684251	84.4494	0.859421	0.645907	22.1163	0.0388592	19.0072	0.124453	0.286233	354091	3.51471e-07	44067.6
1527	4.01	4.01	26.67	22.42	22.42	sp|P60604|UB2G2_HUMAN	Ubiquitin-conjugating enzyme E2 G2 OS=Homo sapiens GN=UBE2G2 PE=1 SV=1	2	1.26573	0.255144	3.55613	0.35593	4.50111	1.14544	0.716056	36.901	0.0310408	42.2677	1.77048	0.110344	3.56378	0.496798	6.30959
1528	4.01	4.01	23.01	20.92	20.92	sp|P28072|PSB6_HUMAN	Proteasome subunit beta type-6 OS=Homo sapiens GN=PSMB6 PE=1 SV=4	2	0.839875	0.231012	1.55486	0.540161	1.30589	0.843368	0.273727	1.63328	0.516365	1.37745	0.860152	0.486791	2.15233	0.399637	1.85133
1529	4.01	4.01	20.81	17.34	17.34	sp|P23434|GCSH_HUMAN	Glycine cleavage system H protein, mitochondrial OS=Homo sapiens GN=GCSH PE=1 SV=2	2	0.972842	0.840233	3.91429	0.248536	3.80799	1.01205	0.941805	5.26201	0.192332	5.32543	4.02168	0.193995	260.265	0.0154523	1046.7
1530	4	18.95	71.43	60.32	55.56	sp|P62807|H2B1C_HUMAN	Histone H2B type 1-C/E/F/G/I OS=Homo sapiens GN=HIST1H2BC PE=1 SV=4	24	1.61687	0.149722	4.31845	0.37441	6.98237	1.75218	0.128137	4.28043	0.409348	7.50009	5.41234	0.0431658	4.2934	1.26062	23.2373
1530	0	18.84	67.46	60.32	55.56	sp|O60814|H2B1K_HUMAN	Histone H2B type 1-K OS=Homo sapiens GN=HIST1H2BK PE=1 SV=3	24
1530	0	18.77	67.46	60.32	55.56	sp|P57053|H2BFS_HUMAN	Histone H2B type F-S OS=Homo sapiens GN=H2BFS PE=1 SV=2	24
1530	0	17.74	66.67	55.56	50.79	sp|Q99879|H2B1M_HUMAN	Histone H2B type 1-M OS=Homo sapiens GN=HIST1H2BM PE=1 SV=3	23
1530	0	17.36	71.43	60.32	51.59	sp|Q93079|H2B1H_HUMAN	Histone H2B type 1-H OS=Homo sapiens GN=HIST1H2BH PE=1 SV=3	23
1530	0	17.36	71.43	60.32	51.59	sp|Q5QNW6|H2B2F_HUMAN	Histone H2B type 2-F OS=Homo sapiens GN=HIST2H2BF PE=1 SV=3	23
1530	0	17.36	69.05	56.35	51.59	sp|P58876|H2B1D_HUMAN	Histone H2B type 1-D OS=Homo sapiens GN=HIST1H2BD PE=1 SV=2	23
1530	0	17.36	67.46	56.35	51.59	sp|Q99877|H2B1N_HUMAN	Histone H2B type 1-N OS=Homo sapiens GN=HIST1H2BN PE=1 SV=3	23
1530	0	15.99	71.43	54.76	46.03	sp|Q99880|H2B1L_HUMAN	Histone H2B type 1-L OS=Homo sapiens GN=HIST1H2BL PE=1 SV=3	22
1531	4	10.12	40	37.67	34.88	sp|P20339|RAB5A_HUMAN	Ras-related protein Rab-5A OS=Homo sapiens GN=RAB5A PE=1 SV=2	5	0.917722	0.724365	10.5936	0.0866295	9.72201	0.754809	0.420278	16.036	0.0470697	12.1041	0.869335	0.435779	4.27212	0.20349	3.7139
1532	4	6.12	28.52	22.82	12.75	sp|P24941|CDK2_HUMAN	Cyclin-dependent kinase 2 OS=Homo sapiens GN=CDK2 PE=1 SV=2	3	0.985464	0.907367	3.55927	0.276873	3.50753	0.955387	0.726813	3.55144	0.269014	3.393	4.38063	0.133162	53.7442	0.0815089	235.433
1533	4	5.51	36.27	19.69	17.1	sp|Q16527|CSRP2_HUMAN	Cysteine and glycine-rich protein 2 OS=Homo sapiens GN=CSRP2 PE=1 SV=3	3	0.828554	0.674125	70.3392	0.0117794	58.2798	0.778824	0.685413	363.41	0.0021431	283.032	1.82993	0.213439	14.515	0.126072	26.5615
1534	4	4.28	46.97	13.13	10.1	sp|P52815|RM12_HUMAN	39S ribosomal protein L12, mitochondrial OS=Homo sapiens GN=MRPL12 PE=1 SV=2	2	1.26878	0.279781	4.1457	0.306048	5.25999	1.06595	0.670086	4.14998	0.256856	4.42367	4.16608	0.0497645	4.13796	1.00679	17.2391
1535	4	4.21	16.67	16.67	13.69	sp|P30049|ATPD_HUMAN	ATP synthase subunit delta, mitochondrial OS=Homo sapiens GN=ATP5D PE=1 SV=2	2	1.38164	0.358227	13.3388	0.103581	18.4294	1.1226	0.49962	4.33907	0.258719	4.87104	2.444	0.0900887	5.04099	0.484825	12.3202
1536	4	4.17	36.81	21.47	21.47	sp|Q9BX68|HINT2_HUMAN	Histidine triad nucleotide-binding protein 2, mitochondrial OS=Homo sapiens GN=HINT2 PE=1 SV=1	2	1.40194					1.07529					2.57741
1537	4	4.12	29.63	23.46	17.28	sp|Q15843|NEDD8_HUMAN	NEDD8 OS=Homo sapiens GN=NEDD8 PE=1 SV=1	2	1.10427	0.603798	5.79219	0.190648	6.39615	0.995503	0.971889	3.65479	0.272383	3.63836	0.98439	0.903063	3.6792	0.267555	3.62177
1538	4	4.11	13.88	8.776	7.755	sp|Q8IV08|PLD3_HUMAN	Phospholipase D3 OS=Homo sapiens GN=PLD3 PE=1 SV=1	3	0.816259	0.288712	3.51583	0.232167	2.86983	0.823312	0.299439	3.51114	0.234486	2.89076	0.621998	0.130823	3.51667	0.176871	2.18736
[truncated: 2,355 more rows]
