# Supplementary material for: Proteomic Analysis of Cyclic Ketamine Compounds Ability to Induce Neural Differentiation in Human Adult Mesenchymal Stem Cells
Source: Int J Mol Sci. 2019 Jan 26;20(3):523. doi: 10.3390/ijms20030523 (PMC6387408; doi:10.3390/ijms20030523)
Supplement: Supplementary file 1 [file ijms-20-00523-s001.zip › supplementary/Supplementary Table 2.xlsx]

## Sheet: Supplementary Table 2
Supplementary Table 2
Accession	Name	Peptides	fold115114	PValue115114	fold116114	PValue116114	fold117114	PValue 117114
sp|Q03135|CAV1_HUMAN	Caveolin-1 OS=Homo sapiens GN=CAV1 PE=1 SV=4	7	3.1097	0.00615374	2.51884	0.00436605	0.401644	0.0775527
sp|P10620|MGST1_HUMAN	Microsomal glutathione S-transferase 1 OS=Homo sapiens GN=MGST1 PE=1 SV=1	8	2.84166	0.000231394	2.26221	0.0031186	0.588439	0.704981
sp|P26447|S10A4_HUMAN	Protein S100-A4 OS=Homo sapiens GN=S100A4 PE=1 SV=1	4	2.68174	0.0440741	1.9287	0.0679281	0.820287	0.24137
sp|P02792|FRIL_HUMAN	Ferritin light chain OS=Homo sapiens GN=FTL PE=1 SV=2	4	2.1594	0.0120942	1.64273	0.0283323	0.667785	0.261534
sp|Q00325|MPCP_HUMAN	Phosphate carrier protein, mitochondrial OS=Homo sapiens GN=SLC25A3 PE=1 SV=2	6	2.1452	6.56501e-05	2.23	1.45929e-05	0.47261	0.0121544
sp|P60903|S10AA_HUMAN	Protein S100-A10 OS=Homo sapiens GN=S100A10 PE=1 SV=2	16	2.12282	0.0155698	1.62412	0.0907232	2.284	0.00767366
sp|P50995|ANX11_HUMAN	Annexin A11 OS=Homo sapiens GN=ANXA11 PE=1 SV=1	13	2.08817	1.45845e-07	1.9975	1.95914e-06	0.535139	0.158263
sp|Q9NZ01|TECR_HUMAN	Trans-2,3-enoyl-CoA reductase OS=Homo sapiens GN=TECR PE=1 SV=1	3	1.99212	0.00938388	2.4647	0.0117675	0.257573	0.0312364
sp|P46778|RL21_HUMAN	60S ribosomal protein L21 OS=Homo sapiens GN=RPL21 PE=1 SV=2	7	1.98758	0.0152163	2.34426	0.028222	0.449342	0.126742
sp|P16403|H12_HUMAN	Histone H1.2 OS=Homo sapiens GN=HIST1H1C PE=1 SV=2	13	1.90489	0.0168181	1.98438	0.00999768	3.41101	0.00275113
sp|P62249|RS16_HUMAN	40S ribosomal protein S16 OS=Homo sapiens GN=RPS16 PE=1 SV=2	12	1.76302	0.00095991	1.56313	0.00403487	0.470734	8.21116e-05
sp|Q02543|RL18A_HUMAN	60S ribosomal protein L18a OS=Homo sapiens GN=RPL18A PE=1 SV=2	9	1.75095	0.00284291	1.50555	0.00112571	0.335321	0.00458594
sp|Q969H8|CS010_HUMAN	UPF0556 protein C19orf10 OS=Homo sapiens GN=C19orf10 PE=1 SV=1	9	1.73395	0.0132164	1.48088	0.0322435	0.138379	0.080211
sp|Q71DI3|H32_HUMAN	Histone H3.2 OS=Homo sapiens GN=HIST2H3A PE=1 SV=3	9	1.68574	0.0243913	1.92648	0.0367114	3.23453	0.00134429
sp|P62750|RL23A_HUMAN	60S ribosomal protein L23a OS=Homo sapiens GN=RPL23A PE=1 SV=1	9	1.67047	0.00158879	2.53385	0.00188668	0.429767	0.000869711
sp|P63000|RAC1_HUMAN	Ras-related C3 botulinum toxin substrate 1 OS=Homo sapiens GN=RAC1 PE=1 SV=1	7	1.66418	0.00658782	1.61632	0.0140496	0.423816	0.0497705
sp|P04080|CYTB_HUMAN	Cystatin-B OS=Homo sapiens GN=CSTB PE=1 SV=2	9	1.66014	0.0179338	1.21063	0.215858	0.544147	0.0319851
sp|P0CW22|RS17L_HUMAN	40S ribosomal protein S17-like OS=Homo sapiens GN=RPS17L PE=3 SV=1	7	1.64315	0.0260764	1.4919	0.0451743	0.986689	0.872214
sp|P40429|RL13A_HUMAN	60S ribosomal protein L13a OS=Homo sapiens GN=RPL13A PE=1 SV=2	8	1.6352	1.73951e-06	1.95997	9.48407e-08	0.29918	0.035931
sp|Q8TDI0|CHD5_HUMAN	Chromodomain-helicase-DNA-binding protein 5 OS=Homo sapiens GN=CHD5 PE=1 SV=1	1	1.62819	0.0395603	1.18277	0.187872	1.20325	0.263291
sp|P62280|RS11_HUMAN	40S ribosomal protein S11 OS=Homo sapiens GN=RPS11 PE=1 SV=3	12	1.61497	0.000297159	1.58946	0.000309832	0.474982	4.50885e-05
sp|P02794|FRIH_HUMAN	Ferritin heavy chain OS=Homo sapiens GN=FTH1 PE=1 SV=2	8	1.60237	0.0396356	1.74002	0.0756083	1.43716	0.108026
sp|P39019|RS19_HUMAN	40S ribosomal protein S19 OS=Homo sapiens GN=RPS19 PE=1 SV=2	15	1.60233	0.00607968	1.43611	0.0497721	1.25465	0.0860773
sp|P35579|MYH9_HUMAN	Myosin-9 OS=Homo sapiens GN=MYH9 PE=1 SV=4	223	1.59586	1.25727e-21	2.25249	7.57743e-32	0.272434	2.23388e-14
sp|P61353|RL27_HUMAN	60S ribosomal protein L27 OS=Homo sapiens GN=RPL27 PE=1 SV=2	9	1.58993	9.82378e-05	2.0134	0.00301398	0.221343	0.000150897
sp|P10599|THIO_HUMAN	Thioredoxin OS=Homo sapiens GN=TXN PE=1 SV=3	7	1.5703	0.0428608	1.20382	0.23385	0.59124	0.0405282
sp|Q14847|LASP1_HUMAN	LIM and SH3 domain protein 1 OS=Homo sapiens GN=LASP1 PE=1 SV=2	18	1.56299	0.011602	1.74487	0.00205325	0.344701	0.000666122
sp|P46781|RS9_HUMAN	40S ribosomal protein S9 OS=Homo sapiens GN=RPS9 PE=1 SV=3	10	1.53473	0.00241465	2.09158	0.000344652	0.403998	5.88162e-05
sp|O15498|YKT6_HUMAN	Synaptobrevin homolog YKT6 OS=Homo sapiens GN=YKT6 PE=1 SV=1	7	1.53182	0.0362493	1.37942	0.0619062	0.480543	0.0295369
sp|Q09666|AHNK_HUMAN	Neuroblast differentiation-associated protein AHNAK OS=Homo sapiens GN=AHNAK PE=1 SV=2	285	1.5277	1.4013e-45	1.65908	0	0.313493	0
sp|P23246|SFPQ_HUMAN	Splicing factor, proline- and glutamine-rich OS=Homo sapiens GN=SFPQ PE=1 SV=2	15	1.52655	0.00106305	1.74163	0.000470499	1.0139	0.831217
sp|P30050|RL12_HUMAN	60S ribosomal protein L12 OS=Homo sapiens GN=RPL12 PE=1 SV=1	10	1.52642	0.0230244	1.30871	0.0987788	0.71638	0.0011049
sp|P61604|CH10_HUMAN	10 kDa heat shock protein, mitochondrial OS=Homo sapiens GN=HSPE1 PE=1 SV=2	9	1.52577	0.00153441	1.22272	0.00745883	5.35695	4.90117e-06
sp|P61313|RL15_HUMAN	60S ribosomal protein L15 OS=Homo sapiens GN=RPL15 PE=1 SV=2	5	1.52491	0.032753	1.72712	0.0132609	0.200493	0.00658624
sp|Q15942|ZYX_HUMAN	Zyxin OS=Homo sapiens GN=ZYX PE=1 SV=1	34	1.52461	0.00469193	1.49946	0.00509904	0.328889	0.00435589
sp|P61619|S61A1_HUMAN	Protein transport protein Sec61 subunit alpha isoform 1 OS=Homo sapiens GN=SEC61A1 PE=1 SV=2	6	1.52398	0.0205161	1.88021	0.031166	0.656996	0.184288
sp|P20020|AT2B1_HUMAN	Plasma membrane calcium-transporting ATPase 1 OS=Homo sapiens GN=ATP2B1 PE=1 SV=3	8	1.50001	0.0193936	1.60284	0.0133427	0.744107	0.349836
sp|P16615|AT2A2_HUMAN	Sarcoplasmic/endoplasmic reticulum calcium ATPase 2 OS=Homo sapiens GN=ATP2A2 PE=1 SV=1	12	1.49901	5.44426e-05	1.67522	1.16726e-05	0.687155	0.0108331
sp|P63241|IF5A1_HUMAN	Eukaryotic translation initiation factor 5A-1 OS=Homo sapiens GN=EIF5A PE=1 SV=2	20	1.4873	0.0332582	1.10055	0.382516	0.575377	0.00383915
sp|P16401|H15_HUMAN	Histone H1.5 OS=Homo sapiens GN=HIST1H1B PE=1 SV=3	15	1.4854	0.0324969	1.24249	0.351244	1.75359	0.0565171
sp|P51572|BAP31_HUMAN	B-cell receptor-associated protein 31 OS=Homo sapiens GN=BCAP31 PE=1 SV=3	7	1.48339	0.0280942	1.52045	0.00379271	0.447839	0.000355344
sp|P61254|RL26_HUMAN	60S ribosomal protein L26 OS=Homo sapiens GN=RPL26 PE=1 SV=1	10	1.48181	0.000266199	1.69872	0.000590942	0.401949	0.00234209
sp|P62805|H4_HUMAN	Histone H4 OS=Homo sapiens GN=HIST1H4A PE=1 SV=2	28	1.47933	0.00729747	1.16118	0.2424	2.92507	7.76307e-05
sp|P49773|HINT1_HUMAN	Histidine triad nucleotide-binding protein 1 OS=Homo sapiens GN=HINT1 PE=1 SV=2	7	1.47789	0.0115343	1.6127	0.0988808	3.21916	6.86893e-05
sp|P62851|RS25_HUMAN	40S ribosomal protein S25 OS=Homo sapiens GN=RPS25 PE=1 SV=1	7	1.47761	0.0407729	1.74292	0.028467	0.839604	0.319288
sp|P60866|RS20_HUMAN	40S ribosomal protein S20 OS=Homo sapiens GN=RPS20 PE=1 SV=1	6	1.47077	0.0130605	1.45681	0.0357345	0.887498	0.532062
sp|Q8IVF2|AHNK2_HUMAN	Protein AHNAK2 OS=Homo sapiens GN=AHNAK2 PE=1 SV=2	7	1.47034	0.0387441	1.47681	0.100609	0.833947	0.501186
sp|Q14019|COTL1_HUMAN	Coactosin-like protein OS=Homo sapiens GN=COTL1 PE=1 SV=3	13	1.46947	0.00025896	1.68788	0.00357076	0.340018	0.000352984
sp|Q02878|RL6_HUMAN	60S ribosomal protein L6 OS=Homo sapiens GN=RPL6 PE=1 SV=3	13	1.45587	0.000285048	1.6828	0.0113588	0.27828	0.00221581
sp|O75368|SH3L1_HUMAN	SH3 domain-binding glutamic acid-rich-like protein OS=Homo sapiens GN=SH3BGRL PE=1 SV=1	7	1.44647	0.00208535	1.1963	0.0431159	0.860605	0.0734781
sp|Q12797|ASPH_HUMAN	Aspartyl/asparaginyl beta-hydroxylase OS=Homo sapiens GN=ASPH PE=1 SV=3	7	1.44231	0.000846098	1.4022	0.00360661	0.664595	0.00125753
sp|Q9P0L0|VAPA_HUMAN	Vesicle-associated membrane protein-associated protein A OS=Homo sapiens GN=VAPA PE=1 SV=3	10	1.44142	0.00686489	1.53193	0.0396672	1.01568	0.915362
sp|P49207|RL34_HUMAN	60S ribosomal protein L34 OS=Homo sapiens GN=RPL34 PE=1 SV=3	3	1.43528	0.0119524	1.53871	0.00609931	0.282685	0.0145775
sp|Q06830|PRDX1_HUMAN	Peroxiredoxin-1 OS=Homo sapiens GN=PRDX1 PE=1 SV=1	25	1.43464	0.00889618	1.21321	0.162907	3.04564	0.000235049
sp|O75964|ATP5L_HUMAN	ATP synthase subunit g, mitochondrial OS=Homo sapiens GN=ATP5L PE=1 SV=3	3	1.43449	0.0241517	1.18754	0.570951	1.82214	0.0184165
sp|P35527|K1C9_HUMAN	Keratin, type I cytoskeletal 9 OS=Homo sapiens GN=KRT9 PE=1 SV=3	6	1.43054	0.0341645	0.758571	0.10303	1.15335	0.200178
sp|Q9UMX5|NENF_HUMAN	Neudesin OS=Homo sapiens GN=NENF PE=1 SV=1	5	1.42984	0.0484512	1.17471	0.107713	1.41379	0.172031
sp|P07108|ACBP_HUMAN	Acyl-CoA-binding protein OS=Homo sapiens GN=DBI PE=1 SV=2	7	1.42653	0.0248456	1.22861	0.0386614	2.10816	0.00145793
sp|P13073|COX41_HUMAN	Cytochrome c oxidase subunit 4 isoform 1, mitochondrial OS=Homo sapiens GN=COX4I1 PE=1 SV=1	4	1.41802	0.0193065	1.22407	0.076603	1.54369	0.0168315
sp|P62937|PPIA_HUMAN	Peptidyl-prolyl cis-trans isomerase A OS=Homo sapiens GN=PPIA PE=1 SV=2	41	1.41619	0.0224013	1.09622	0.336907	3.11997	0.000274767
sp|P62263|RS14_HUMAN	40S ribosomal protein S14 OS=Homo sapiens GN=RPS14 PE=1 SV=3	12	1.40825	0.0236059	1.12291	0.325397	0.736436	0.0420998
sp|P09382|LEG1_HUMAN	Galectin-1 OS=Homo sapiens GN=LGALS1 PE=1 SV=2	46	1.40474	0.00762215	1.0108	0.880446	0.187619	0.000163323
sp|P83731|RL24_HUMAN	60S ribosomal protein L24 OS=Homo sapiens GN=RPL24 PE=1 SV=1	5	1.40413	0.0276811	1.37651	0.00959566	0.774993	0.0528945
sp|P25398|RS12_HUMAN	40S ribosomal protein S12 OS=Homo sapiens GN=RPS12 PE=1 SV=3	9	1.40393	0.0137472	1.25827	0.116499	1.18441	0.0229364
sp|Q1KMD3|HNRL2_HUMAN	Heterogeneous nuclear ribonucleoprotein U-like protein 2 OS=Homo sapiens GN=HNRNPUL2 PE=1 SV=1	7	1.39552	0.0141904	1.39662	0.0140962	0.985201	0.950026
sp|P08238|HS90B_HUMAN	Heat shock protein HSP 90-beta OS=Homo sapiens GN=HSP90AB1 PE=1 SV=4	59	1.39278	0.00297679	1.58748	0.000148149	1.06243	0.487042
sp|P14927|QCR7_HUMAN	Cytochrome b-c1 complex subunit 7 OS=Homo sapiens GN=UQCRB PE=1 SV=2	5	1.38419	0.0344038	1.1317	0.204268	2.41008	0.00318486
sp|Q9Y6N5|SQRD_HUMAN	Sulfide:quinone oxidoreductase, mitochondrial OS=Homo sapiens GN=SQRDL PE=1 SV=1	5	1.37773	0.0087568	1.29438	0.0185012	0.85596	0.269442
sp|P62826|RAN_HUMAN	GTP-binding nuclear protein Ran OS=Homo sapiens GN=RAN PE=1 SV=3	10	1.37754	0.00581342	1.3394	0.016541	0.412804	4.75628e-05
sp|P05141|ADT2_HUMAN	ADP/ATP translocase 2 OS=Homo sapiens GN=SLC25A5 PE=1 SV=7	15	1.37297	0.0131997	1.30527	0.0377197	0.82505	0.0604761
sp|Q9UKY7|CDV3_HUMAN	Protein CDV3 homolog OS=Homo sapiens GN=CDV3 PE=1 SV=1	11	1.36106	0.0311377	1.28963	0.0396325	0.811168	0.188286
sp|P22307|NLTP_HUMAN	Non-specific lipid-transfer protein OS=Homo sapiens GN=SCP2 PE=1 SV=2	8	1.35848	0.00616515	1.18109	0.06382	0.965101	0.678671
sp|P36578|RL4_HUMAN	60S ribosomal protein L4 OS=Homo sapiens GN=RPL4 PE=1 SV=5	25	1.35828	0.000550967	1.76196	8.17926e-06	0.394952	0.000153374
sp|P40616|ARL1_HUMAN	ADP-ribosylation factor-like protein 1 OS=Homo sapiens GN=ARL1 PE=1 SV=1	6	1.35314	0.0372383	1.25326	0.0577502	0.35277	0.00584468
sp|P16070|CD44_HUMAN	CD44 antigen OS=Homo sapiens GN=CD44 PE=1 SV=3	15	1.34842	0.00160135	1.85811	0.00241025	0.870386	0.406302
sp|O94855|SC24D_HUMAN	Protein transport protein Sec24D OS=Homo sapiens GN=SEC24D PE=1 SV=2	8	1.33768	0.0134904	1.40376	0.00809083	0.457061	0.00939997
sp|P30044|PRDX5_HUMAN	Peroxiredoxin-5, mitochondrial OS=Homo sapiens GN=PRDX5 PE=1 SV=4	9	1.3299	0.00224432	1.36798	0.101976	0.959047	0.59487
sp|Q02952|AKA12_HUMAN	A-kinase anchor protein 12 OS=Homo sapiens GN=AKAP12 PE=1 SV=4	17	1.32609	0.0337555	1.09629	0.50946	0.598655	0.0754252
sp|P04083|ANXA1_HUMAN	Annexin A1 OS=Homo sapiens GN=ANXA1 PE=1 SV=2	45	1.30656	0.00108737	1.21675	0.00756103	1.08841	0.34381
sp|O43491|E41L2_HUMAN	Band 4.1-like protein 2 OS=Homo sapiens GN=EPB41L2 PE=1 SV=1	8	1.30625	0.00602941	1.31151	0.0209269	0.731915	0.171962
sp|Q9UMS6|SYNP2_HUMAN	Synaptopodin-2 OS=Homo sapiens GN=SYNPO2 PE=1 SV=2	2	1.30233	0.0489254	1.24507	0.158136	0.289125	0.00620217
sp|Q15149|PLEC_HUMAN	Plectin OS=Homo sapiens GN=PLEC PE=1 SV=3	174	1.30193	2.00215e-25	1.56901	2.05914e-39	0.423846	1.82195e-31
sp|P20674|COX5A_HUMAN	Cytochrome c oxidase subunit 5A, mitochondrial OS=Homo sapiens GN=COX5A PE=1 SV=2	5	1.30107	0.0266737	1.07029	0.429662	2.73445	0.000203982
sp|P11413|G6PD_HUMAN	Glucose-6-phosphate 1-dehydrogenase OS=Homo sapiens GN=G6PD PE=1 SV=4	23	1.29938	0.000246007	1.24206	0.00100042	0.899163	0.166973
sp|Q07020|RL18_HUMAN	60S ribosomal protein L18 OS=Homo sapiens GN=RPL18 PE=1 SV=2	6	1.29924	0.0271683	1.79828	0.00707118	0.296862	0.0025829
sp|P05023|AT1A1_HUMAN	Sodium/potassium-transporting ATPase subunit alpha-1 OS=Homo sapiens GN=ATP1A1 PE=1 SV=1	11	1.29429	0.0034611	1.38297	0.00311295	0.952198	0.407367
sp|Q96FQ6|S10AG_HUMAN	Protein S100-A16 OS=Homo sapiens GN=S100A16 PE=1 SV=1	7	1.2912	0.0291374	1.29383	0.021899	0.51043	0.0134597
sp|Q13813|SPTA2_HUMAN	Spectrin alpha chain, brain OS=Homo sapiens GN=SPTAN1 PE=1 SV=3	71	1.29076	6.27226e-14	1.39596	9.23602e-15	0.623308	1.9348e-09
sp|P67812|SC11A_HUMAN	Signal peptidase complex catalytic subunit SEC11A OS=Homo sapiens GN=SEC11A PE=1 SV=1	3	1.29034	0.0339461	1.22006	0.068486	0.352336	0.116673
sp|Q01082|SPTB2_HUMAN	Spectrin beta chain, brain 1 OS=Homo sapiens GN=SPTBN1 PE=1 SV=2	54	1.28429	3.62885e-10	1.50672	2.04591e-13	0.582708	1.3389e-10
sp|Q969G5|PRDBP_HUMAN	Protein kinase C delta-binding protein OS=Homo sapiens GN=PRKCDBP PE=1 SV=3	10	1.27999	0.0222863	1.33098	0.00754318	0.201028	0.168411
sp|Q14697|GANAB_HUMAN	Neutral alpha-glucosidase AB OS=Homo sapiens GN=GANAB PE=1 SV=3	46	1.27462	2.88951e-06	1.46287	2.1609e-07	0.787966	6.09448e-06
sp|P20810|ICAL_HUMAN	Calpastatin OS=Homo sapiens GN=CAST PE=1 SV=4	13	1.27283	0.041572	1.25961	0.0222357	1.30267	0.235491
sp|P62910|RL32_HUMAN	60S ribosomal protein L32 OS=Homo sapiens GN=RPL32 PE=1 SV=2	9	1.27251	0.00807923	1.33159	0.00129321	0.519107	0.0278113
sp|P39023|RL3_HUMAN	60S ribosomal protein L3 OS=Homo sapiens GN=RPL3 PE=1 SV=2	22	1.26687	0.00120601	1.32338	0.00414161	0.285228	2.50934e-05
sp|P23528|COF1_HUMAN	Cofilin-1 OS=Homo sapiens GN=CFL1 PE=1 SV=3	37	1.26628	0.0392687	1.12407	0.512745	0.680662	0.0085752
sp|Q9NR28|DBLOH_HUMAN	Diablo homolog, mitochondrial OS=Homo sapiens GN=DIABLO PE=1 SV=1	6	1.26551	0.0333246	1.04248	0.754718	2.25882	0.0391037
sp|P49327|FAS_HUMAN	Fatty acid synthase OS=Homo sapiens GN=FASN PE=1 SV=3	20	1.26546	0.000862343	1.36085	0.000103101	0.944018	0.471601
sp|P61970|NTF2_HUMAN	Nuclear transport factor 2 OS=Homo sapiens GN=NUTF2 PE=1 SV=1	8	1.25886	0.0485128	1.01488	0.849471	1.41763	0.0166432
sp|Q15185|TEBP_HUMAN	Prostaglandin E synthase 3 OS=Homo sapiens GN=PTGES3 PE=1 SV=1	6	1.25832	0.0468907	1.15152	0.199909	2.19511	0.000601966
sp|P60981|DEST_HUMAN	Destrin OS=Homo sapiens GN=DSTN PE=1 SV=3	13	1.25637	0.0440837	1.10368	0.372682	0.471194	1.58097e-05
sp|P62241|RS8_HUMAN	40S ribosomal protein S8 OS=Homo sapiens GN=RPS8 PE=1 SV=2	17	1.25462	0.0186036	1.4909	0.0107117	0.332694	2.15776e-05
sp|Q13442|HAP28_HUMAN	28 kDa heat- and acid-stable phosphoprotein OS=Homo sapiens GN=PDAP1 PE=1 SV=1	4	1.24956	0.00980493	1.1327	0.0861464	1.83414	0.00460338
sp|P27816|MAP4_HUMAN	Microtubule-associated protein 4 OS=Homo sapiens GN=MAP4 PE=1 SV=3	39	1.24945	9.60908e-06	1.20224	0.000801695	0.88262	0.145396
sp|Q9UPN3|MACF1_HUMAN	Microtubule-actin cross-linking factor 1, isoforms 1/2/3/5 OS=Homo sapiens GN=MACF1 PE=1 SV=4	9	1.24905	0.0101068	1.21122	0.0885917	0.969675	0.699764
sp|P04844|RPN2_HUMAN	Dolichyl-diphosphooligosaccharide--protein glycosyltransferase subunit 2 OS=Homo sapiens GN=RPN2 PE=1 SV=3	19	1.24643	0.0132425	1.37963	0.000203505	0.302404	0.00113131
sp|P14314|GLU2B_HUMAN	Glucosidase 2 subunit beta OS=Homo sapiens GN=PRKCSH PE=1 SV=2	19	1.24575	0.00610235	1.46681	1.01151e-05	0.93009	0.47548
sp|Q15370|ELOB_HUMAN	Transcription elongation factor B polypeptide 2 OS=Homo sapiens GN=TCEB2 PE=1 SV=1	7	1.23915	0.0447824	1.12434	0.191862	1.12865	0.178564
sp|P46776|RL27A_HUMAN	60S ribosomal protein L27a OS=Homo sapiens GN=RPL27A PE=1 SV=2	5	1.23643	0.0482988	2.22516	0.0354372	0.5275	0.0866874
sp|P26373|RL13_HUMAN	60S ribosomal protein L13 OS=Homo sapiens GN=RPL13 PE=1 SV=4	9	1.23624	0.0171605	1.78499	0.00155604	0.426076	0.00260372
sp|P78527|PRKDC_HUMAN	DNA-dependent protein kinase catalytic subunit OS=Homo sapiens GN=PRKDC PE=1 SV=3	18	1.23404	0.00477076	1.21834	0.0306082	0.950231	0.488395
sp|P07858|CATB_HUMAN	Cathepsin B OS=Homo sapiens GN=CTSB PE=1 SV=3	19	1.23136	0.0149631	1.42019	0.0222415	0.358582	0.00101775
sp|Q9UHV9|PFD2_HUMAN	Prefoldin subunit 2 OS=Homo sapiens GN=PFDN2 PE=1 SV=1	8	1.23054	0.0181692	1.05681	0.399114	2.55721	1.92162e-05
sp|O75369|FLNB_HUMAN	Filamin-B OS=Homo sapiens GN=FLNB PE=1 SV=2	129	1.23045	2.43801e-15	1.37276	1.08892e-23	0.292511	7.45518e-15
sp|Q14204|DYHC1_HUMAN	Cytoplasmic dynein 1 heavy chain 1 OS=Homo sapiens GN=DYNC1H1 PE=1 SV=5	68	1.22983	6.97445e-09	1.36449	2.48451e-16	0.54076	3.06935e-15
sp|Q9BSJ8|ESYT1_HUMAN	Extended synaptotagmin-1 OS=Homo sapiens GN=ESYT1 PE=1 SV=1	15	1.22949	0.00810663	1.49727	1.87002e-05	0.912542	0.555991
sp|Q13283|G3BP1_HUMAN	Ras GTPase-activating protein-binding protein 1 OS=Homo sapiens GN=G3BP1 PE=1 SV=1	11	1.22936	0.0213224	1.17398	0.0397853	1.02391	0.806042
sp|P21333|FLNA_HUMAN	Filamin-A OS=Homo sapiens GN=FLNA PE=1 SV=4	243	1.22907	1.26849e-09	1.78209	2.1729e-22	0.300573	2.57443e-20
sp|P61026|RAB10_HUMAN	Ras-related protein Rab-10 OS=Homo sapiens GN=RAB10 PE=1 SV=1	10	1.2255	0.0158502	1.01944	0.813443	0.539532	0.201241
sp|P15144|AMPN_HUMAN	Aminopeptidase N OS=Homo sapiens GN=ANPEP PE=1 SV=4	32	1.2235	1.10407e-05	1.447	4.12455e-08	0.248025	8.89464e-05
sp|P98082|DAB2_HUMAN	Disabled homolog 2 OS=Homo sapiens GN=DAB2 PE=1 SV=3	9	1.2215	0.040746	1.16524	0.0266229	0.255364	0.000636478
sp|Q96HC4|PDLI5_HUMAN	PDZ and LIM domain protein 5 OS=Homo sapiens GN=PDLIM5 PE=1 SV=5	15	1.22136	0.00844289	1.25895	0.0287563	0.313323	0.00150066
sp|Q9NZM1|MYOF_HUMAN	Myoferlin OS=Homo sapiens GN=MYOF PE=1 SV=1	49	1.21961	7.83064e-09	1.35137	3.46731e-12	0.380251	4.05697e-12
sp|P51153|RAB13_HUMAN	Ras-related protein Rab-13 OS=Homo sapiens GN=RAB13 PE=1 SV=1	5	1.21589	0.0468309	1.05251	0.517032	0.370901	0.00252419
sp|P46777|RL5_HUMAN	60S ribosomal protein L5 OS=Homo sapiens GN=RPL5 PE=1 SV=3	17	1.21218	0.0172722	1.28941	0.0055877	0.235916	0.000137925
sp|P52209|6PGD_HUMAN	6-phosphogluconate dehydrogenase, decarboxylating OS=Homo sapiens GN=PGD PE=1 SV=3	13	1.21165	0.00228735	1.12912	0.0168235	1.82216	3.47936e-06
sp|O75874|IDHC_HUMAN	Isocitrate dehydrogenase [NADP] cytoplasmic OS=Homo sapiens GN=IDH1 PE=1 SV=2	14	1.20975	0.0034768	1.14625	0.0406899	1.53329	0.000163553
sp|Q00610|CLH1_HUMAN	Clathrin heavy chain 1 OS=Homo sapiens GN=CLTC PE=1 SV=5	69	1.20501	7.17145e-07	1.60951	1.05977e-11	0.382616	6.36324e-12
sp|P29966|MARCS_HUMAN	Myristoylated alanine-rich C-kinase substrate OS=Homo sapiens GN=MARCKS PE=1 SV=4	26	1.2043	0.00955269	1.49671	0.042983	0.55877	0.0067851
sp|Q14152|EIF3A_HUMAN	Eukaryotic translation initiation factor 3 subunit A OS=Homo sapiens GN=EIF3A PE=1 SV=1	13	1.20374	0.00802569	1.30634	0.00443059	0.584825	0.021213
sp|P35580|MYH10_HUMAN	Myosin-10 OS=Homo sapiens GN=MYH10 PE=1 SV=3	73	1.20024	0.000934223	1.34881	3.79198e-07	0.474478	1.66011e-10
sp|Q9Y2J2|E41L3_HUMAN	Band 4.1-like protein 3 OS=Homo sapiens GN=EPB41L3 PE=1 SV=2	13	1.19585	0.0213329	1.23157	0.0129125	0.194835	0.00562432
sp|P11047|LAMC1_HUMAN	Laminin subunit gamma-1 OS=Homo sapiens GN=LAMC1 PE=1 SV=3	9	1.19427	0.0110023	1.30572	0.00326946	0.733241	0.048649
sp|O60493|SNX3_HUMAN	Sorting nexin-3 OS=Homo sapiens GN=SNX3 PE=1 SV=3	9	1.19366	0.0166561	0.987352	0.890187	0.846718	0.101375
sp|Q8WUM4|PDC6I_HUMAN	Programmed cell death 6-interacting protein OS=Homo sapiens GN=PDCD6IP PE=1 SV=1	17	1.18695	0.0148355	1.36225	0.000101504	0.722381	0.00340027
sp|Q16891|IMMT_HUMAN	Mitochondrial inner membrane protein OS=Homo sapiens GN=IMMT PE=1 SV=1	11	1.1851	0.0343236	1.25183	0.00836264	1.09406	0.336113
sp|O15173|PGRC2_HUMAN	Membrane-associated progesterone receptor component 2 OS=Homo sapiens GN=PGRMC2 PE=1 SV=1	12	1.18209	0.0153532	1.13296	0.0696827	0.424123	0.000157846
sp|P12111|CO6A3_HUMAN	Collagen alpha-3(VI) chain OS=Homo sapiens GN=COL6A3 PE=1 SV=5	14	1.17552	0.0316408	1.15974	0.0773465	0.431542	0.00263501
sp|Q08211|DHX9_HUMAN	ATP-dependent RNA helicase A OS=Homo sapiens GN=DHX9 PE=1 SV=4	13	1.16867	0.016352	1.33533	0.00834691	1.24756	0.0139397
sp|P61586|RHOA_HUMAN	Transforming protein RhoA OS=Homo sapiens GN=RHOA PE=1 SV=1	16	1.16751	0.0199356	1.1727	0.0612913	0.708921	0.00367449
sp|Q9P2E9|RRBP1_HUMAN	Ribosome-binding protein 1 OS=Homo sapiens GN=RRBP1 PE=1 SV=4	38	1.1639	0.0161978	1.18138	0.00111735	0.303659	2.35998e-08
sp|Q14315|FLNC_HUMAN	Filamin-C OS=Homo sapiens GN=FLNC PE=1 SV=3	144	1.16228	3.61513e-07	1.49385	2.60089e-20	0.198669	2.60665e-13
sp|Q14315|FLNC_HUMAN	Filamin-C OS=Homo sapiens GN=FLNC PE=1 SV=3	144	1.16228	3.61513e-07	1.49385	2.60089e-20	0.198669	2.60665e-13
sp|P09429|HMGB1_HUMAN	High mobility group protein B1 OS=Homo sapiens GN=HMGB1 PE=1 SV=3	16	1.15634	0.0372655	0.996358	0.949593	3.493	3.40078e-05
sp|O43795|MYO1B_HUMAN	Unconventional myosin-Ib OS=Homo sapiens GN=MYO1B PE=2 SV=3	27	1.15513	0.000524106	1.28433	4.84775e-05	0.282832	2.31452e-07
sp|O94832|MYO1D_HUMAN	Unconventional myosin-Id OS=Homo sapiens GN=MYO1D PE=1 SV=2	12	1.15454	0.0384061	1.17293	0.0521442	0.681803	0.0501413
sp|P54920|SNAA_HUMAN	Alpha-soluble NSF attachment protein OS=Homo sapiens GN=NAPA PE=1 SV=3	12	0.869591	0.0192195	0.842112	0.00119045	2.02072	9.33972e-09
sp|P50454|SERPH_HUMAN	Serpin H1 OS=Homo sapiens GN=SERPINH1 PE=1 SV=2	78	0.868824	0.00727385	1.05593	0.447229	0.184082	1.83421e-06
sp|O60664|PLIN3_HUMAN	Perilipin-3 OS=Homo sapiens GN=PLIN3 PE=1 SV=3	23	0.868541	0.0126555	1.03282	0.65717	0.363667	1.36329e-08
sp|Q15907|RB11B_HUMAN	Ras-related protein Rab-11B OS=Homo sapiens GN=RAB11B PE=1 SV=4	11	0.868042	0.0381726	0.875919	0.0626978	1.04603	0.624173
sp|O60701|UGDH_HUMAN	UDP-glucose 6-dehydrogenase OS=Homo sapiens GN=UGDH PE=1 SV=1	28	0.867919	0.00660559	0.920227	0.0706061	0.22464	3.02435e-06
sp|Q9Y265|RUVB1_HUMAN	RuvB-like 1 OS=Homo sapiens GN=RUVBL1 PE=1 SV=1	14	0.867727	0.0171034	0.979302	0.684351	1.38497	0.00144153
sp|Q02809|PLOD1_HUMAN	Procollagen-lysine,2-oxoglutarate 5-dioxygenase 1 OS=Homo sapiens GN=PLOD1 PE=1 SV=2	19	0.863792	0.00776885	1.00768	0.868258	0.391105	4.62089e-05
sp|O95302|FKBP9_HUMAN	Peptidyl-prolyl cis-trans isomerase FKBP9 OS=Homo sapiens GN=FKBP9 PE=1 SV=2	19	0.863705	0.0447909	0.950177	0.442152	0.939286	0.542805
sp|P61247|RS3A_HUMAN	40S ribosomal protein S3a OS=Homo sapiens GN=RPS3A PE=1 SV=2	21	0.861727	0.00198559	0.973166	0.749663	1.17162	0.000724799
sp|P25705|ATPA_HUMAN	ATP synthase subunit alpha, mitochondrial OS=Homo sapiens GN=ATP5A1 PE=1 SV=1	27	0.861493	0.00952184	0.937528	0.367516	1.7832	1.29688e-05
sp|P49589|SYCC_HUMAN	Cysteine--tRNA ligase, cytoplasmic OS=Homo sapiens GN=CARS PE=1 SV=3	14	0.858911	0.00167366	0.981971	0.668376	0.893527	0.178247
sp|P09211|GSTP1_HUMAN	Glutathione S-transferase P OS=Homo sapiens GN=GSTP1 PE=1 SV=2	34	0.857741	0.0337094	0.782634	0.0118403	1.7913	0.00204138
sp|Q7KZF4|SND1_HUMAN	Staphylococcal nuclease domain-containing protein 1 OS=Homo sapiens GN=SND1 PE=1 SV=1	38	0.856843	0.000108132	1.0043	0.918404	0.608454	1.20092e-07
sp|P62495|ERF1_HUMAN	Eukaryotic peptide chain release factor subunit 1 OS=Homo sapiens GN=ETF1 PE=1 SV=3	9	0.856501	0.031945	1.0277	0.664483	0.922169	0.211012
sp|P23381|SYWC_HUMAN	Tryptophan--tRNA ligase, cytoplasmic OS=Homo sapiens GN=WARS PE=1 SV=2	27	0.855267	0.00776531	1.13427	0.119737	0.385986	1.84077e-05
sp|P13639|EF2_HUMAN	Elongation factor 2 OS=Homo sapiens GN=EEF2 PE=1 SV=4	62	0.855225	0.000135234	1.26233	0.000698977	0.65362	7.88182e-07
sp|P17174|AATC_HUMAN	Aspartate aminotransferase, cytoplasmic OS=Homo sapiens GN=GOT1 PE=1 SV=3	9	0.849999	0.0120826	0.927037	0.18071	1.41608	0.00131438
sp|P52272|HNRPM_HUMAN	Heterogeneous nuclear ribonucleoprotein M OS=Homo sapiens GN=HNRNPM PE=1 SV=3	33	0.849612	0.000501571	0.89949	0.00495541	1.72495	5.70515e-12
sp|P08670|VIME_HUMAN	Vimentin OS=Homo sapiens GN=VIM PE=1 SV=4	238	0.849486	0.0247793	0.821959	0.0160037	0.117678	2.20237e-09
sp|P08670|VIME_HUMAN	Vimentin OS=Homo sapiens GN=VIM PE=1 SV=4	238	0.849486	0.0247793	0.821959	0.0160037	0.117678	2.20237e-09
sp|Q9Y230|RUVB2_HUMAN	RuvB-like 2 OS=Homo sapiens GN=RUVBL2 PE=1 SV=3	16	0.8482	0.0387803	0.946154	0.266992	1.36732	0.00230757
sp|P10809|CH60_HUMAN	60 kDa heat shock protein, mitochondrial OS=Homo sapiens GN=HSPD1 PE=1 SV=2	44	0.846196	0.00953052	0.926629	0.0638917	4.60724	9.2072e-15
sp|P52306|GDS1_HUMAN	Rap1 GTPase-GDP dissociation stimulator 1 OS=Homo sapiens GN=RAP1GDS1 PE=1 SV=3	8	0.846124	0.0484195	0.9475	0.513898	0.76466	0.187671
sp|P10644|KAP0_HUMAN	cAMP-dependent protein kinase type I-alpha regulatory subunit OS=Homo sapiens GN=PRKAR1A PE=1 SV=1	6	0.844145	0.0312236	0.950521	0.496138	1.15879	0.274287
sp|Q16658|FSCN1_HUMAN	Fascin OS=Homo sapiens GN=FSCN1 PE=1 SV=3	19	0.842699	0.00680818	1.08473	0.233539	0.750201	1.77388e-05
sp|P50479|PDLI4_HUMAN	PDZ and LIM domain protein 4 OS=Homo sapiens GN=PDLIM4 PE=1 SV=2	10	0.842652	0.0235642	0.774362	0.000469833	0.21341	0.00019805
sp|P35221|CTNA1_HUMAN	Catenin alpha-1 OS=Homo sapiens GN=CTNNA1 PE=1 SV=1	17	0.841147	0.00160142	0.914103	0.0633382	0.980904	0.783766
sp|P17844|DDX5_HUMAN	Probable ATP-dependent RNA helicase DDX5 OS=Homo sapiens GN=DDX5 PE=1 SV=1	19	0.840564	0.00771196	0.981413	0.758036	1.77182	7.6586e-05
sp|Q9BS26|ERP44_HUMAN	Endoplasmic reticulum resident protein 44 OS=Homo sapiens GN=ERP44 PE=1 SV=1	11	0.839389	0.0238988	0.919688	0.183631	1.2583	0.0203774
sp|P08865|RSSA_HUMAN	40S ribosomal protein SA OS=Homo sapiens GN=RPSA PE=1 SV=4	28	0.836292	0.00431291	0.949628	0.461004	0.77688	0.002091
sp|Q16851|UGPA_HUMAN	UTP--glucose-1-phosphate uridylyltransferase OS=Homo sapiens GN=UGP2 PE=1 SV=5	16	0.836029	0.036821	0.945269	0.401043	0.652636	0.000435136
sp|P60842|IF4A1_HUMAN	Eukaryotic initiation factor 4A-I OS=Homo sapiens GN=EIF4A1 PE=1 SV=1	37	0.834917	0.0193781	0.925262	0.243611	0.829831	0.0130371
sp|Q92905|CSN5_HUMAN	COP9 signalosome complex subunit 5 OS=Homo sapiens GN=COPS5 PE=1 SV=4	6	0.834699	0.0226322	0.844364	0.0453067	1.5342	0.000364274
sp|P04899|GNAI2_HUMAN	Guanine nucleotide-binding protein G(i) subunit alpha-2 OS=Homo sapiens GN=GNAI2 PE=1 SV=3	15	0.830981	0.0161296	0.839549	0.022069	1.1689	0.019391
sp|P12109|CO6A1_HUMAN	Collagen alpha-1(VI) chain OS=Homo sapiens GN=COL6A1 PE=1 SV=3	20	0.830923	0.0120013	0.944293	0.269629	0.754769	0.0421407
sp|P05198|IF2A_HUMAN	Eukaryotic translation initiation factor 2 subunit 1 OS=Homo sapiens GN=EIF2S1 PE=1 SV=3	18	0.830678	0.0030908	0.868452	0.00157665	0.560856	8.01799e-07
sp|Q9UBQ7|GRHPR_HUMAN	Glyoxylate reductase/hydroxypyruvate reductase OS=Homo sapiens GN=GRHPR PE=1 SV=1	7	0.83054	0.0191847	0.82703	0.0170729	2.00938	0.00035308
sp|Q9Y3A5|SBDS_HUMAN	Ribosome maturation protein SBDS OS=Homo sapiens GN=SBDS PE=1 SV=4	10	0.830228	0.00562297	0.764628	0.00064492	0.908151	0.0924845
sp|P06744|G6PI_HUMAN	Glucose-6-phosphate isomerase OS=Homo sapiens GN=GPI PE=1 SV=4	36	0.830019	0.00010463	1.0055	0.937126	2.40061	1.12174e-07
sp|P30153|2AAA_HUMAN	Serine/threonine-protein phosphatase 2A 65 kDa regulatory subunit A alpha isoform OS=Homo sapiens GN=PPP2R1A PE=1 SV=4	15	0.829792	0.00770136	1.17457	0.0524979	1.13733	0.0305516
sp|P12956|XRCC6_HUMAN	X-ray repair cross-complementing protein 6 OS=Homo sapiens GN=XRCC6 PE=1 SV=2	28	0.829305	8.52537e-06	0.99304	0.837091	1.35285	4.7066e-05
sp|Q07960|RHG01_HUMAN	Rho GTPase-activating protein 1 OS=Homo sapiens GN=ARHGAP1 PE=1 SV=1	21	0.829298	0.0237162	0.880719	0.107649	0.427041	1.78052e-06
sp|O14818|PSA7_HUMAN	Proteasome subunit alpha type-7 OS=Homo sapiens GN=PSMA7 PE=1 SV=1	16	0.829068	0.00620923	0.880277	0.0854933	1.60921	0.00037103
sp|O60716|CTND1_HUMAN	Catenin delta-1 OS=Homo sapiens GN=CTNND1 PE=1 SV=1	7	0.827823	0.0198061	0.889561	0.279749	1.02696	0.774486
sp|Q01995|TAGL_HUMAN	Transgelin OS=Homo sapiens GN=TAGLN PE=1 SV=4	57	0.827003	0.00855885	0.670373	0.0137182	0.180158	0.0378757
sp|P63244|GBLP_HUMAN	Guanine nucleotide-binding protein subunit beta-2-like 1 OS=Homo sapiens GN=GNB2L1 PE=1 SV=3	25	0.826872	0.0003776	1.01252	0.880069	0.74155	6.75533e-07
sp|P50395|GDIB_HUMAN	Rab GDP dissociation inhibitor beta OS=Homo sapiens GN=GDI2 PE=1 SV=2	32	0.82588	0.000651202	0.935606	0.264196	0.489925	2.30819e-06
sp|O94925|GLSK_HUMAN	Glutaminase kidney isoform, mitochondrial OS=Homo sapiens GN=GLS PE=1 SV=1	24	0.825132	0.00996321	0.917467	0.0909779	0.633112	3.32391e-05
sp|Q9BRK5|CAB45_HUMAN	45 kDa calcium-binding protein OS=Homo sapiens GN=SDF4 PE=1 SV=1	5	0.824282	0.0279619	0.806504	0.0319001	1.57639	0.00133908
sp|P28482|MK01_HUMAN	Mitogen-activated protein kinase 1 OS=Homo sapiens GN=MAPK1 PE=1 SV=3	14	0.823752	0.0300137	0.822726	0.0531099	0.739651	0.00885298
sp|P28066|PSA5_HUMAN	Proteasome subunit alpha type-5 OS=Homo sapiens GN=PSMA5 PE=1 SV=3	14	0.823587	0.0223367	0.830684	0.0102281	1.56182	0.000124054
sp|Q16555|DPYL2_HUMAN	Dihydropyrimidinase-related protein 2 OS=Homo sapiens GN=DPYSL2 PE=1 SV=1	50	0.822525	0.000368105	0.949059	0.24904	0.841091	0.0224818
sp|Q13263|TIF1B_HUMAN	Transcription intermediary factor 1-beta OS=Homo sapiens GN=TRIM28 PE=1 SV=5	16	0.821278	0.0026114	0.895042	0.101303	2.4364	5.19661e-09
sp|Q16822|PCKGM_HUMAN	Phosphoenolpyruvate carboxykinase [GTP], mitochondrial OS=Homo sapiens GN=PCK2 PE=1 SV=3	11	0.821002	0.00747462	0.94515	0.352604	0.524599	0.000517998
sp|Q9Y5M8|SRPRB_HUMAN	Signal recognition particle receptor subunit beta OS=Homo sapiens GN=SRPRB PE=1 SV=3	6	0.820666	0.0119881	0.885078	0.356395	0.569584	0.0560812
sp|P60900|PSA6_HUMAN	Proteasome subunit alpha type-6 OS=Homo sapiens GN=PSMA6 PE=1 SV=1	11	0.820353	0.0034825	0.848618	0.00991349	1.34134	0.000255793
sp|Q99832|TCPH_HUMAN	T-complex protein 1 subunit eta OS=Homo sapiens GN=CCT7 PE=1 SV=2	15	0.818668	5.27702e-05	1.00275	0.96628	0.789131	0.000742033
sp|Q13418|ILK_HUMAN	Integrin-linked protein kinase OS=Homo sapiens GN=ILK PE=1 SV=2	14	0.817945	0.000495054	0.86393	0.00499878	0.396691	4.43721e-06
sp|Q9Y4L1|HYOU1_HUMAN	Hypoxia up-regulated protein 1 OS=Homo sapiens GN=HYOU1 PE=1 SV=1	24	0.817116	8.84075e-05	1.06228	0.201506	1.36483	7.75868e-05
sp|Q01518|CAP1_HUMAN	Adenylyl cyclase-associated protein 1 OS=Homo sapiens GN=CAP1 PE=1 SV=5	23	0.815045	0.0159387	1.34017	0.0555732	0.345052	0.000177337
sp|P23193|TCEA1_HUMAN	Transcription elongation factor A protein 1 OS=Homo sapiens GN=TCEA1 PE=1 SV=2	6	0.814836	0.0200369	0.805223	0.0105515	3.43971	8.86958e-06
sp|Q04917|1433F_HUMAN	14-3-3 protein eta OS=Homo sapiens GN=YWHAH PE=1 SV=4	21	0.81218	0.0376627	0.802247	0.0179151	0.721402	0.0100038
sp|P47756|CAPZB_HUMAN	F-actin-capping protein subunit beta OS=Homo sapiens GN=CAPZB PE=1 SV=4	17	0.810956	0.0316425	0.847736	0.023758	0.593717	6.61459e-05
sp|Q13126|MTAP_HUMAN	S-methyl-5'-thioadenosine phosphorylase OS=Homo sapiens GN=MTAP PE=1 SV=2	7	0.810438	0.0491912	0.771909	0.0141966	0.879847	0.603859
sp|P36871|PGM1_HUMAN	Phosphoglucomutase-1 OS=Homo sapiens GN=PGM1 PE=1 SV=3	18	0.810071	3.289e-05	0.886916	0.042959	0.762664	0.000459153
sp|Q99714|HCD2_HUMAN	3-hydroxyacyl-CoA dehydrogenase type-2 OS=Homo sapiens GN=HSD17B10 PE=1 SV=3	8	0.808772	0.0116068	0.859435	0.0693745	2.25415	0.0148128
sp|P51911|CNN1_HUMAN	Calponin-1 OS=Homo sapiens GN=CNN1 PE=1 SV=2	14	0.807857	0.0240696	1.05243	0.692159	0.167048	0.041005
sp|P34897|GLYM_HUMAN	Serine hydroxymethyltransferase, mitochondrial OS=Homo sapiens GN=SHMT2 PE=1 SV=3	14	0.80504	8.55168e-05	0.920072	0.0796947	2.39115	2.61163e-12
sp|P45880|VDAC2_HUMAN	Voltage-dependent anion-selective channel protein 2 OS=Homo sapiens GN=VDAC2 PE=1 SV=2	20	0.804641	0.00133063	0.866215	0.0155407	1.22381	0.00203294
sp|P36543|VATE1_HUMAN	V-type proton ATPase subunit E 1 OS=Homo sapiens GN=ATP6V1E1 PE=1 SV=1	6	0.804316	0.0299315	0.872958	0.0885265	1.63435	0.00752355
sp|O00299|CLIC1_HUMAN	Chloride intracellular channel protein 1 OS=Homo sapiens GN=CLIC1 PE=1 SV=4	14	0.804106	0.0389974	0.913784	0.27234	0.561308	0.00112074
sp|Q12905|ILF2_HUMAN	Interleukin enhancer-binding factor 2 OS=Homo sapiens GN=ILF2 PE=1 SV=2	10	0.803995	0.00730953	1.00705	0.943716	2.83772	6.86637e-05
sp|O43809|CPSF5_HUMAN	Cleavage and polyadenylation specificity factor subunit 5 OS=Homo sapiens GN=NUDT21 PE=1 SV=1	9	0.803104	0.00263933	0.786951	0.00193434	2.33094	3.93031e-07
sp|P08243|ASNS_HUMAN	Asparagine synthetase [glutamine-hydrolyzing] OS=Homo sapiens GN=ASNS PE=1 SV=4	20	0.800217	0.00173462	0.841977	0.0059207	0.796731	0.00329393
sp|P08729|K2C7_HUMAN	Keratin, type II cytoskeletal 7 OS=Homo sapiens GN=KRT7 PE=1 SV=5	39	0.800167	0.005054	1.12435	0.223457	0.579355	0.514989
sp|P08729|K2C7_HUMAN	Keratin, type II cytoskeletal 7 OS=Homo sapiens GN=KRT7 PE=1 SV=5	39	0.800167	0.005054	1.12435	0.223457	0.579355	0.514989
sp|P22061|PIMT_HUMAN	Protein-L-isoaspartate(D-aspartate) O-methyltransferase OS=Homo sapiens GN=PCMT1 PE=1 SV=4	12	0.799795	0.00247607	0.757936	0.00504349	0.957348	0.594676
sp|Q7L5N1|CSN6_HUMAN	COP9 signalosome complex subunit 6 OS=Homo sapiens GN=COPS6 PE=1 SV=1	6	0.799231	0.00439255	0.829685	0.0329554	1.91714	0.000485995
sp|O43396|TXNL1_HUMAN	Thioredoxin-like protein 1 OS=Homo sapiens GN=TXNL1 PE=1 SV=3	7	0.797375	0.00432085	0.823672	0.00991843	0.816425	0.0288514
sp|P60228|EIF3E_HUMAN	Eukaryotic translation initiation factor 3 subunit E OS=Homo sapiens GN=EIF3E PE=1 SV=1	9	0.796968	0.00553915	0.884549	0.0656049	0.911745	0.291254
sp|Q9HBL0|TENS1_HUMAN	Tensin-1 OS=Homo sapiens GN=TNS1 PE=1 SV=2	16	0.796392	0.0110369	0.827987	0.00824776	0.299962	0.000427132
sp|P78371|TCPB_HUMAN	T-complex protein 1 subunit beta OS=Homo sapiens GN=CCT2 PE=1 SV=4	27	0.793348	0.000294255	0.889844	0.0574295	1.04691	0.40135
sp|Q99623|PHB2_HUMAN	Prohibitin-2 OS=Homo sapiens GN=PHB2 PE=1 SV=2	12	0.791716	0.0216697	0.800916	0.0252695	1.75819	6.48528e-06
sp|P62258|1433E_HUMAN	14-3-3 protein epsilon OS=Homo sapiens GN=YWHAE PE=1 SV=1	33	0.791062	0.00246989	0.979402	0.776428	2.93287	1.38739e-08
sp|P12268|IMDH2_HUMAN	Inosine-5'-monophosphate dehydrogenase 2 OS=Homo sapiens GN=IMPDH2 PE=1 SV=2	23	0.790928	0.000857754	0.821277	0.0168863	1.28609	0.00571036
sp|P00966|ASSY_HUMAN	Argininosuccinate synthase OS=Homo sapiens GN=ASS1 PE=1 SV=2	9	0.790925	0.00182906	0.895717	0.070571	1.49716	0.000779628
sp|P06733|ENOA_HUMAN	Alpha-enolase OS=Homo sapiens GN=ENO1 PE=1 SV=2	80	0.789964	0.000320681	1.00331	0.96134	0.742815	0.00469576
sp|P48147|PPCE_HUMAN	Prolyl endopeptidase OS=Homo sapiens GN=PREP PE=1 SV=2	3	0.789411	0.0247772	0.921024	0.514015	0.708621	0.138902
sp|Q15181|IPYR_HUMAN	Inorganic pyrophosphatase OS=Homo sapiens GN=PPA1 PE=1 SV=2	17	0.789121	0.00899803	0.780315	0.00912639	2.16876	5.4994e-06
sp|P12955|PEPD_HUMAN	Xaa-Pro dipeptidase OS=Homo sapiens GN=PEPD PE=1 SV=3	7	0.786708	0.00514947	0.824192	0.0118509	0.832738	0.0873102
sp|P11021|GRP78_HUMAN	78 kDa glucose-regulated protein OS=Homo sapiens GN=HSPA5 PE=1 SV=2	78	0.785002	4.44643e-07	1.1469	0.0432321	0.565905	5.39365e-07
sp|P35232|PHB_HUMAN	Prohibitin OS=Homo sapiens GN=PHB PE=1 SV=1	11	0.784428	0.00186534	0.823091	0.00229431	1.99539	6.17037e-05
sp|P00558|PGK1_HUMAN	Phosphoglycerate kinase 1 OS=Homo sapiens GN=PGK1 PE=1 SV=3	45	0.784132	5.44762e-05	1.13219	0.157748	0.721997	0.000377205
sp|O14579|COPE_HUMAN	Coatomer subunit epsilon OS=Homo sapiens GN=COPE PE=1 SV=3	12	0.783059	0.00254832	0.73638	0.00474817	1.00231	0.982317
sp|P50991|TCPD_HUMAN	T-complex protein 1 subunit delta OS=Homo sapiens GN=CCT4 PE=1 SV=4	22	0.781741	0.000372935	0.884566	0.0140836	0.869187	0.0344343
sp|P02545|LMNA_HUMAN	Prelamin-A/C OS=Homo sapiens GN=LMNA PE=1 SV=1	79	0.781672	8.09602e-06	0.933265	0.234362	0.58315	1.22605e-06
sp|P35237|SPB6_HUMAN	Serpin B6 OS=Homo sapiens GN=SERPINB6 PE=1 SV=3	16	0.780523	0.000187224	0.845032	0.00367893	1.36104	5.85332e-05
sp|Q14554|PDIA5_HUMAN	Protein disulfide-isomerase A5 OS=Homo sapiens GN=PDIA5 PE=1 SV=1	5	0.779653	0.0176153	0.970714	0.634276	0.45125	0.00162937
sp|P50990|TCPQ_HUMAN	T-complex protein 1 subunit theta OS=Homo sapiens GN=CCT8 PE=1 SV=4	34	0.778694	2.79085e-08	0.895312	0.00782894	0.884111	0.00388569
sp|P48637|GSHB_HUMAN	Glutathione synthetase OS=Homo sapiens GN=GSS PE=1 SV=1	4	0.778294	0.0434844	0.858947	0.220401	0.808486	0.171783
sp|O75718|CRTAP_HUMAN	Cartilage-associated protein OS=Homo sapiens GN=CRTAP PE=1 SV=1	10	0.777388	0.00608455	0.825607	0.0176794	0.855708	0.0892012
sp|Q15746|MYLK_HUMAN	Myosin light chain kinase, smooth muscle OS=Homo sapiens GN=MYLK PE=1 SV=4	4	0.777217	0.026886	0.861688	0.129681	0.523279	0.0503571
sp|P21964|COMT_HUMAN	Catechol O-methyltransferase OS=Homo sapiens GN=COMT PE=1 SV=2	9	0.776983	0.0115293	0.774849	0.0157795	0.343105	0.000617005
sp|Q96FW1|OTUB1_HUMAN	Ubiquitin thioesterase OTUB1 OS=Homo sapiens GN=OTUB1 PE=1 SV=2	7	0.775654	0.00371594	0.759871	0.0155862	1.59861	0.000103054
sp|P51398|RT29_HUMAN	28S ribosomal protein S29, mitochondrial OS=Homo sapiens GN=DAP3 PE=1 SV=1	5	0.775553	0.0406537	0.807804	0.0911805	2.33995	0.0157411
sp|P00491|PNPH_HUMAN	Purine nucleoside phosphorylase OS=Homo sapiens GN=PNP PE=1 SV=2	10	0.77521	0.0120638	0.803488	0.00158987	0.573285	0.00152342
sp|P05121|PAI1_HUMAN	Plasminogen activator inhibitor 1 OS=Homo sapiens GN=SERPINE1 PE=1 SV=1	8	0.774877	0.0406543	1.01293	0.91887	0.196984	0.0145531
sp|P00338|LDHA_HUMAN	L-lactate dehydrogenase A chain OS=Homo sapiens GN=LDHA PE=1 SV=2	36	0.77472	0.0134997	0.758968	0.0393269	0.130993	7.8201e-08
sp|O43765|SGTA_HUMAN	Small glutamine-rich tetratricopeptide repeat-containing protein alpha OS=Homo sapiens GN=SGTA PE=1 SV=1	5	0.773953	0.0295571	0.855207	0.109167	2.1688	0.0558561
sp|Q06323|PSME1_HUMAN	Proteasome activator complex subunit 1 OS=Homo sapiens GN=PSME1 PE=1 SV=1	13	0.773328	0.000235395	0.908461	0.0711829	1.81522	1.80217e-06
sp|P07339|CATD_HUMAN	Cathepsin D OS=Homo sapiens GN=CTSD PE=1 SV=1	17	0.771746	0.000185624	0.908828	0.222984	1.0675	0.334814
sp|P49368|TCPG_HUMAN	T-complex protein 1 subunit gamma OS=Homo sapiens GN=CCT3 PE=1 SV=4	30	0.769444	0.00125461	0.923341	0.164849	0.884569	0.0484193
sp|Q86V81|THOC4_HUMAN	THO complex subunit 4 OS=Homo sapiens GN=ALYREF PE=1 SV=3	10	0.768728	0.0119495	0.811453	0.0310043	3.03629	0.000796797
sp|P62701|RS4X_HUMAN	40S ribosomal protein S4, X isoform OS=Homo sapiens GN=RPS4X PE=1 SV=2	18	0.768353	0.0021988	0.90937	0.164358	0.941257	0.290426
sp|P48643|TCPE_HUMAN	T-complex protein 1 subunit epsilon OS=Homo sapiens GN=CCT5 PE=1 SV=1	22	0.766623	0.000444757	0.99519	0.925935	0.918849	0.213677
sp|O43175|SERA_HUMAN	D-3-phosphoglycerate dehydrogenase OS=Homo sapiens GN=PHGDH PE=1 SV=4	22	0.766008	0.00181623	0.93283	0.360375	2.45051	2.48882e-05
sp|P27797|CALR_HUMAN	Calreticulin OS=Homo sapiens GN=CALR PE=1 SV=1	51	0.764869	0.000146175	1.11771	0.291564	0.719003	0.0024364
sp|P19623|SPEE_HUMAN	Spermidine synthase OS=Homo sapiens GN=SRM PE=1 SV=1	8	0.76475	0.00941652	0.740261	0.000874606	0.457906	3.11707e-05
sp|P27144|KAD4_HUMAN	Adenylate kinase isoenzyme 4, mitochondrial OS=Homo sapiens GN=AK4 PE=1 SV=1	4	0.764377	0.0454664	0.749269	0.0379582	0.568942	0.00664605
sp|P25789|PSA4_HUMAN	Proteasome subunit alpha type-4 OS=Homo sapiens GN=PSMA4 PE=1 SV=1	9	0.76292	0.0261846	0.848466	0.306863	1.69005	0.000940564
sp|P13489|RINI_HUMAN	Ribonuclease inhibitor OS=Homo sapiens GN=RNH1 PE=1 SV=2	17	0.762595	0.000176111	0.857793	0.00215585	0.516026	4.40909e-08
sp|P40227|TCPZ_HUMAN	T-complex protein 1 subunit zeta OS=Homo sapiens GN=CCT6A PE=1 SV=3	16	0.761947	0.000158767	0.921127	0.142081	0.944261	0.473599
sp|Q99961|SH3G1_HUMAN	Endophilin-A2 OS=Homo sapiens GN=SH3GL1 PE=1 SV=1	6	0.760774	0.00315179	0.780301	0.0605903	1.10029	0.320822
sp|O95865|DDAH2_HUMAN	N(G),N(G)-dimethylarginine dimethylaminohydrolase 2 OS=Homo sapiens GN=DDAH2 PE=1 SV=1	5	0.759048	0.0152978	0.693825	0.00582527	0.815796	0.0407114
sp|P13797|PLST_HUMAN	Plastin-3 OS=Homo sapiens GN=PLS3 PE=1 SV=4	53	0.757299	2.2323e-06	0.962555	0.596889	0.200903	1.98694e-07
sp|P07996|TSP1_HUMAN	Thrombospondin-1 OS=Homo sapiens GN=THBS1 PE=1 SV=2	28	0.756731	5.16104e-05	0.850308	0.00680395	0.201678	1.60425e-08
sp|O43294|TGFI1_HUMAN	Transforming growth factor beta-1-induced transcript 1 protein OS=Homo sapiens GN=TGFB1I1 PE=1 SV=2	5	0.754717	0.0348817	0.697811	0.00239422	0.318444	0.0217404
sp|P04406|G3P_HUMAN	Glyceraldehyde-3-phosphate dehydrogenase OS=Homo sapiens GN=GAPDH PE=1 SV=3	119	0.754178	0.00173392	0.779037	0.000900468	1.94335	3.06403e-07
sp|Q15435|PP1R7_HUMAN	Protein phosphatase 1 regulatory subunit 7 OS=Homo sapiens GN=PPP1R7 PE=1 SV=1	7	0.754106	0.0298156	0.809205	0.0663523	1.02531	0.735057
sp|P50213|IDH3A_HUMAN	Isocitrate dehydrogenase [NAD] subunit alpha, mitochondrial OS=Homo sapiens GN=IDH3A PE=1 SV=1	6	0.754097	0.00142973	0.808467	0.0173905	2.89206	0.00127614
sp|P30837|AL1B1_HUMAN	Aldehyde dehydrogenase X, mitochondrial OS=Homo sapiens GN=ALDH1B1 PE=1 SV=3	18	0.753151	0.000868795	0.794847	0.00369327	0.28368	0.000121223
sp|P30040|ERP29_HUMAN	Endoplasmic reticulum resident protein 29 OS=Homo sapiens GN=ERP29 PE=1 SV=4	10	0.751068	0.00185405	0.853964	0.0375904	1.44621	0.00171432
sp|P05783|K1C18_HUMAN	Keratin, type I cytoskeletal 18 OS=Homo sapiens GN=KRT18 PE=1 SV=2	40	0.747993	0.000363427	1.14326	0.108949	0.322795	0.0317269
sp|P48059|LIMS1_HUMAN	LIM and senescent cell antigen-like-containing domain protein 1 OS=Homo sapiens GN=LIMS1 PE=1 SV=4	8	0.746447	0.000898225	0.936281	0.482693	0.481758	0.0149948
sp|P63092|GNAS2_HUMAN	Guanine nucleotide-binding protein G(s) subunit alpha isoforms short OS=Homo sapiens GN=GNAS PE=1 SV=1	12	0.746358	0.0146374	0.826016	0.00876403	1.75278	4.08924e-05
sp|O15144|ARPC2_HUMAN	Actin-related protein 2/3 complex subunit 2 OS=Homo sapiens GN=ARPC2 PE=1 SV=1	15	0.745257	0.000890857	0.858857	0.0562377	0.644257	2.7122e-05
sp|O43681|ASNA_HUMAN	ATPase ASNA1 OS=Homo sapiens GN=ASNA1 PE=1 SV=2	8	0.745226	0.0022362	0.71601	0.00118079	1.61135	0.00056884
sp|P63104|1433Z_HUMAN	14-3-3 protein zeta/delta OS=Homo sapiens GN=YWHAZ PE=1 SV=1	36	0.743887	0.000358681	0.901357	0.217927	1.69404	5.16686e-05
sp|P05787|K2C8_HUMAN	Keratin, type II cytoskeletal 8 OS=Homo sapiens GN=KRT8 PE=1 SV=7	13	0.741011	0.0216188	0.86733	0.15659	0.254321	0.0229291
sp|P05787|K2C8_HUMAN	Keratin, type II cytoskeletal 8 OS=Homo sapiens GN=KRT8 PE=1 SV=7	13	0.741011	0.0216188	0.86733	0.15659	0.254321	0.0229291
sp|Q3ZCQ8|TIM50_HUMAN	Mitochondrial import inner membrane translocase subunit TIM50 OS=Homo sapiens GN=TIMM50 PE=1 SV=2	4	0.740492	0.0261947	0.834345	0.0918806	1.65577	0.0301062
sp|P31946|1433B_HUMAN	14-3-3 protein beta/alpha OS=Homo sapiens GN=YWHAB PE=1 SV=3	32	0.740021	0.0150499	0.832704	0.206401	1.16985	0.100472
sp|P21796|VDAC1_HUMAN	Voltage-dependent anion-selective channel protein 1 OS=Homo sapiens GN=VDAC1 PE=1 SV=2	27	0.734608	4.05575e-05	0.753287	8.55453e-05	1.96023	9.51968e-05
sp|O15460|P4HA2_HUMAN	Prolyl 4-hydroxylase subunit alpha-2 OS=Homo sapiens GN=P4HA2 PE=1 SV=1	27	0.730825	3.66103e-07	0.844975	0.00546319	0.204677	1.93806e-06
sp|P17661|DESM_HUMAN	Desmin OS=Homo sapiens GN=DES PE=1 SV=3	26	0.729864	0.0350326	0.719438	0.0299395	0.497171	0.0822543
sp|P06753|TPM3_HUMAN	Tropomyosin alpha-3 chain OS=Homo sapiens GN=TPM3 PE=1 SV=1	37	0.729136	0.0484514	0.904647	0.380045	0.485972	0.0256565
sp|P62136|PP1A_HUMAN	Serine/threonine-protein phosphatase PP1-alpha catalytic subunit OS=Homo sapiens GN=PPP1CA PE=1 SV=1	19	0.727839	0.0339038	0.747845	0.00951353	0.786656	0.0649363
sp|P78417|GSTO1_HUMAN	Glutathione S-transferase omega-1 OS=Homo sapiens GN=GSTO1 PE=1 SV=2	18	0.726604	0.000251356	1.04165	0.690129	0.468529	4.05826e-07
sp|P47755|CAZA2_HUMAN	F-actin-capping protein subunit alpha-2 OS=Homo sapiens GN=CAPZA2 PE=1 SV=3	12	0.722158	0.00369382	0.712445	0.00319191	0.604962	0.000521325
sp|P55735|SEC13_HUMAN	Protein SEC13 homolog OS=Homo sapiens GN=SEC13 PE=1 SV=3	5	0.721666	0.00303008	0.749027	0.00511068	0.773638	0.0360001
sp|P35222|CTNB1_HUMAN	Catenin beta-1 OS=Homo sapiens GN=CTNNB1 PE=1 SV=1	18	0.720248	0.000364714	0.808108	0.00742057	0.754884	0.00155813
sp|P07203|GPX1_HUMAN	Glutathione peroxidase 1 OS=Homo sapiens GN=GPX1 PE=1 SV=4	8	0.718927	0.0192637	0.550361	0.000550072	2.03142	0.00842786
sp|Q96AY3|FKB10_HUMAN	Peptidyl-prolyl cis-trans isomerase FKBP10 OS=Homo sapiens GN=FKBP10 PE=1 SV=1	28	0.718086	5.80376e-06	0.874469	0.0382518	0.337622	1.45443e-08
sp|P43490|NAMPT_HUMAN	Nicotinamide phosphoribosyltransferase OS=Homo sapiens GN=NAMPT PE=1 SV=1	10	0.715179	0.000299586	0.817134	0.00554771	1.19013	0.00681506
sp|Q92597|NDRG1_HUMAN	Protein NDRG1 OS=Homo sapiens GN=NDRG1 PE=1 SV=1	12	0.710527	0.0126019	0.776611	0.025495	1.05016	0.661312
sp|P54687|BCAT1_HUMAN	Branched-chain-amino-acid aminotransferase, cytosolic OS=Homo sapiens GN=BCAT1 PE=1 SV=3	8	0.710069	0.0064051	0.819542	0.0907197	0.357782	0.000405917
sp|Q9UJ70|NAGK_HUMAN	N-acetyl-D-glucosamine kinase OS=Homo sapiens GN=NAGK PE=1 SV=4	11	0.704811	0.0114851	0.710855	0.002473	0.716676	0.0174825
sp|P49419|AL7A1_HUMAN	Alpha-aminoadipic semialdehyde dehydrogenase OS=Homo sapiens GN=ALDH7A1 PE=1 SV=5	9	0.698704	0.00543382	0.759863	0.00852034	0.454988	7.91894e-05
sp|P68104|EF1A1_HUMAN	Elongation factor 1-alpha 1 OS=Homo sapiens GN=EEF1A1 PE=1 SV=1	84	0.692451	0.000300521	0.714966	0.00718141	0.242626	3.62742e-05
sp|P05388|RLA0_HUMAN	60S acidic ribosomal protein P0 OS=Homo sapiens GN=RPLP0 PE=1 SV=1	13	0.688519	0.00109011	1.08653	0.525347	1.49102	0.00117419
sp|P08758|ANXA5_HUMAN	Annexin A5 OS=Homo sapiens GN=ANXA5 PE=1 SV=2	49	0.688163	5.04179e-06	0.817677	0.00167203	0.526197	1.19452e-07
sp|P17936|IBP3_HUMAN	Insulin-like growth factor-binding protein 3 OS=Homo sapiens GN=IGFBP3 PE=1 SV=2	2	0.677418	0.0288551	0.813294	0.173553	0.137275	0.0139901
sp|O00303|EIF3F_HUMAN	Eukaryotic translation initiation factor 3 subunit F OS=Homo sapiens GN=EIF3F PE=1 SV=1	11	0.676803	4.51791e-05	0.725624	0.00035766	1.66084	5.78371e-06
sp|P21980|TGM2_HUMAN	Protein-glutamine gamma-glutamyltransferase 2 OS=Homo sapiens GN=TGM2 PE=1 SV=2	20	0.674521	0.000108928	0.792768	0.000400588	0.109499	7.02718e-06
sp|P40261|NNMT_HUMAN	Nicotinamide N-methyltransferase OS=Homo sapiens GN=NNMT PE=1 SV=1	11	0.668572	0.00938914	0.726949	0.0507175	0.365088	0.000657879
sp|P13674|P4HA1_HUMAN	Prolyl 4-hydroxylase subunit alpha-1 OS=Homo sapiens GN=P4HA1 PE=1 SV=2	29	0.666098	7.2893e-09	0.895832	0.0785753	0.247072	2.75591e-06
sp|P18669|PGAM1_HUMAN	Phosphoglycerate mutase 1 OS=Homo sapiens GN=PGAM1 PE=1 SV=2	31	0.665649	4.35066e-06	0.82656	0.0111862	0.520985	0.000122895
sp|Q96AG4|LRC59_HUMAN	Leucine-rich repeat-containing protein 59 OS=Homo sapiens GN=LRRC59 PE=1 SV=1	11	0.664092	0.000128096	0.803098	0.00760631	0.583437	0.000995809
sp|P20908|CO5A1_HUMAN	Collagen alpha-1(V) chain OS=Homo sapiens GN=COL5A1 PE=1 SV=3	9	0.65388	0.0291528	0.774056	0.0184781	0.230416	0.0519397
sp|O95336|6PGL_HUMAN	6-phosphogluconolactonase OS=Homo sapiens GN=PGLS PE=1 SV=2	10	0.652391	0.000432598	0.673917	0.00066574	1.27764	0.03593
sp|P15374|UCHL3_HUMAN	Ubiquitin carboxyl-terminal hydrolase isozyme L3 OS=Homo sapiens GN=UCHL3 PE=1 SV=1	4	0.646411	0.00855065	0.751223	0.0272885	1.24441	0.0540526
sp|Q12907|LMAN2_HUMAN	Vesicular integral-membrane protein VIP36 OS=Homo sapiens GN=LMAN2 PE=1 SV=1	20	0.640535	2.11286e-05	0.872512	0.0572395	0.643077	0.000228636
sp|Q15404|RSU1_HUMAN	Ras suppressor protein 1 OS=Homo sapiens GN=RSU1 PE=1 SV=3	8	0.640393	0.0174477	0.685094	0.0595216	0.340426	0.00206657
sp|P60174|TPIS_HUMAN	Triosephosphate isomerase OS=Homo sapiens GN=TPI1 PE=1 SV=3	51	0.637228	3.80822e-07	0.762034	0.000799794	2.19335	6.6415e-09
sp|Q15063|POSTN_HUMAN	Periostin OS=Homo sapiens GN=POSTN PE=1 SV=2	11	0.617621	0.000110669	0.779187	0.0196021	0.315953	0.00556417
sp|Q99715|COCA1_HUMAN	Collagen alpha-1(XII) chain OS=Homo sapiens GN=COL12A1 PE=1 SV=2	45	0.614742	5.92635e-18	0.706843	1.11013e-14	0.202618	3.80509e-16
sp|Q8TDX7|NEK7_HUMAN	Serine/threonine-protein kinase Nek7 OS=Homo sapiens GN=NEK7 PE=1 SV=1	13	0.603101	7.34424e-07	0.637082	0.000106921	0.183592	2.29445e-06
sp|P17813|EGLN_HUMAN	Endoglin OS=Homo sapiens GN=ENG PE=1 SV=2	8	0.542868	0.000334315	0.594544	0.000599637	0.125288	0.0011762
sp|Q15582|BGH3_HUMAN	Transforming growth factor-beta-induced protein ig-h3 OS=Homo sapiens GN=TGFBI PE=1 SV=1	5	0.515646	0.00244961	0.570957	0.00609549	0.235845	0.0747233
sp|P09486|SPRC_HUMAN	SPARC OS=Homo sapiens GN=SPARC PE=1 SV=1	8	0.503807	0.000645374	0.562998	0.000262454	0.228792	2.38716e-05
sp|Q16270|IBP7_HUMAN	Insulin-like growth factor-binding protein 7 OS=Homo sapiens GN=IGFBP7 PE=1 SV=1	4	0.301356	0.0222091	0.417548	0.0129351	0.127576	0.0954693
