# Supplementary material for: Proteomic Analysis of Cyclic Ketamine Compounds Ability to Induce Neural Differentiation in Human Adult Mesenchymal Stem Cells
Source: Int J Mol Sci. 2019 Jan 26;20(3):523. doi: 10.3390/ijms20030523 (PMC6387408; doi:10.3390/ijms20030523)
Supplement: Supplementary file 1 [file ijms-20-00523-s001.zip › supplementary/Supplementary Table 3A and B updated.xlsx]

## Sheet: Table 3A
Table 3A Cytokine concentration pg/ml normalisation to pg/cell for temporal AECK induction
Cytokines	Basal 0hr	pg/cell	1hr	pg/cell	3hrs	pg/cell	5hrs	pg/cell	20hrs	pg/cell	24hrs	pg/cell
IL-1ra	79.28	0.000219	23.83	6.645e-05	25.56	7.05e-05	27.29	7.5e-05	25.56	7.305e-05	31.69	9.3e-05
IL-2	11.2	3.105e-05	5.27	1.47e-05	5.65	1.56e-05	5.91	1.62e-05	5.14	1.4685e-05	5.39	1.575e-05
IL-4	2.29	6.345e-06	0.07	1.95e-07	0.13	3.585e-07	0.18	4.95e-07	0.36	1.029e-06	0.49	1.4235e-06
IL-5	1.75	4.845e-06	0.52	1.4505e-06	0.57	1.575e-06	0.62	1.71e-06	0.67	1.92e-06	0.8	2.34e-06
IL-6	0	0	68.75	0.000192	117.34	0.000324	215.21	0.000591	580.79	0.001665	679.65	0.001995
IL-7	16.11	4.455e-05	1.11	3.09e-06	1.77	4.875e-06	2.94	8.07e-06	4.79	1.368e-05	4.83	1.416e-05
IL-8	28591.6	0.0792	26.7	7.44e-05	12.69	3.495e-05	58.08	0.000159	179.17	0.0005115	209.71	0.000615
IL-9	40.66	0.0001125	17.95	5.01e-05	19.36	5.34e-05	22.2	6.105e-05	22.56	6.45e-05	23.99	7.035e-05
IL-10	25.96	7.185e-05	1.91	5.325e-06	2.67	7.365e-06	3.99	1.0965e-05	6.38	1.83e-05	6.22	1.83e-05
IL-12(p70)	237.18	0.000657	7.86	2.19e-05	11.33	3.12e-05	20.34	5.595e-05	40.54	0.0001158	42.52	0.0001248
IL-13	13.22	3.66e-05	1.5	4.185e-06	1.84	5.07e-06	2.47	6.78e-06	3.83	1.095e-05	4.06	1.191e-05
IL-15	4.49	1.242e-05	3.43	9.57e-06	3.98	1.098e-05	3.55	9.75e-06	2.3	6.57e-06	2.26	6.63e-06
IL-17	8.66	2.4e-05	5.15	1.4355e-05	5.15	1.4205e-05	5.15	1.4145e-05	2.39	6.825e-06	3.44	1.008e-05
Eotaxin	74.14	0.0002055	34.14	9.525e-05	41.3	0.00011385	48.2	0.00013245	63.86	0.000183	65.74	0.0001935
FGF basic	43.2	0.00011955	8.14	2.265e-05	13.83	3.81e-05	9.17	2.52e-05	3.8	1.086e-05	4.68	1.3725e-05
G-CSF	61.12	0.0001695	0.93	2.595e-06	0.42	1.158e-06	0	0	0	0	0.62	1.815e-06
GM-CSF	50.28	0.0001392	56.74	0.0001575	51.8	0.0001428	50.05	0.00013755	41.1	0.00011745	35.61	0.00010455
IFN-g	265.87	0.0007365	15.64	4.365e-05	17.97	4.95e-05	27.76	7.62e-05	43.53	0.00012435	47.67	0.00013995
MCP-1	1174.32	0.003255	38.08	0.0001062	75.99	0.00021	144.12	0.000396	539.13	0.001545	639.55	0.001875
MIP-1a	2.08	5.76e-06	0.66	1.845e-06	0.68	1.875e-06	0.7	1.92e-06	0.73	2.085e-06	0.75	2.19e-06
MIP-1b	6.77	1.875e-05	3	8.37e-06	3	8.265e-06	3.19	8.76e-06	1.95	5.565e-06	2.65	7.77e-06
PDGF-bb	7.5	2.07e-05	0.25	6.975e-07	0.76	2.1e-06	1.25	3.435e-06	0.25	7.14e-07	0.63	1.83e-06
RANTES	9.4	2.595e-05	3.48	9.705e-06	4.07	1.122e-05	4.63	1.272e-05	4.07	1.1625e-05	4.76	1.3965e-05
TNF-a	16.31	4.515e-05	1.71	4.77e-06	2.03	5.595e-06	2.98	8.19e-06	3.63	1.0365e-05	3.39	9.945e-06
VEGF	5546.75	0.0153	56.39	0.0001575	68.06	0.0001875	122.12	0.000336	262.23	0.0007485	332.22	0.000975
Total cell count	5420000		5380000		5440000		5460000		5250000		5110000

## Sheet: Table 3B
Table 3B Cytokine concentration pg/ml normalisation pg/cell for temporal LK induction
Cytokines	Basal 0hr	pg/cell	1hr	pg/cell	3hrs	pg/cell	5hrs	pg/cell	20hrs	pg/cell	24hrs	pg/cell
IL-1ra	79.28	0.000219	30.8	8.565e-05	36.11	9.885e-05	32.56	9.645e-05	32.56	0.00010035	31.24	0.00010125
IL-2	11.2	3.105e-05	4.75	1.3215e-05	6.29	1.725e-05	6.42	1.905e-05	4.88	1.5e-05	5.975	1.935e-05
IL-4	2.29	6.33e-06	0.07	1.95e-07	0.18	4.92e-07	0.27	8.01e-07	0.44	1.3545e-06	0.375	1.215e-06
IL-5	1.75	4.845e-06	0.52	1.4475e-06	0.57	1.56e-06	0.67	1.98e-06	0.77	2.37e-06	0.82	2.655e-06
IL-6	0	0	48.39	0.0001347	185.29	0.000507	268.54	0.0007965	682.2	0.0021	737.765	0.002385
IL-7	16.11	4.455e-05	0.94	2.61e-06	1.77	4.845e-06	2.77	8.205e-06	4.87	1.5e-05	5.12	1.665e-05
IL-8	28591.6	0.07905	18.46	5.13e-05	50.75	0.0001389	106.59	0.0003165	231.49	0.0007125	200.06	0.000648
IL-9	40.66	0.0001125	18.83	5.235e-05	24.34	6.66e-05	26.85	7.965e-05	23.27	7.17e-05	25.42	8.235e-05
IL-10	25.96	7.185e-05	1.44	4.005e-06	2.29	6.27e-06	3.71	1.0995e-05	6.5	1.995e-05	6.62	2.145e-05
IL-12(p70)	237.18	0.0006555	5.09	1.416e-05	9.88	2.7e-05	16.17	4.8e-05	42.57	0.0001311	45.575	0.0001476
IL-13	13.22	3.66e-05	1.36	3.78e-06	1.79	4.905e-06	2.23	6.615e-06	4.59	1.4145e-05	4.105	1.3305e-05
IL-15	4.49	1.242e-05	2.25	6.255e-06	3.96	1.0845e-05	4.14	1.227e-05	0.65	1.995e-06	2.47	7.995e-06
IL-17	8.66	2.4e-05	5.81	1.62e-05	6.45	1.77e-05	6.77	2.01e-05	3.46	1.065e-05	3.97	1.2855e-05
Eotaxin	74.14	0.0002055	39.54	0.0001101	46.93	0.0001284	64.26	0.0001905	96.18	0.0002955	108.65	0.0003525
FGF basic	43.2	0.00011955	18.43	5.13e-05	15.47	4.23e-05	13.13	3.885e-05	11.08	3.42e-05	5.63	1.83e-05
G-CSF	61.12	0.0001695	0.93	2.595e-06	1.4	3.825e-06	0.42	1.245e-06	0.93	2.865e-06	0.42	1.3605e-06
GM-CSF	50.28	0.00013905	59.46	0.000165	59.34	0.000162	57.57	0.000171	36.14	0.0001113	43.395	0.00014055
IFN-g	265.87	0.000735	15.64	4.35e-05	20.35	5.565e-05	27.76	8.235e-05	54.61	0.000168	53.275	0.0001725
MCP-1(MCAF)	1174.32	0.003255	52.05	0.0001449	173.72	0.0004755	252.19	0.000747	668.05	0.002055	702.33	0.00228
MIP-1a	2.08	5.76e-06	0.73	2.025e-06	0.7	1.92e-06	0.77	2.28e-06	0.88	2.715e-06	0.815	2.64e-06
MIP-1b	6.77	1.875e-05	4.1	1.1415e-05	4.1	1.122e-05	4.44	1.3155e-05	7.05	2.175e-05	4.095	1.326e-05
PDGF-bb	7.5	2.07e-05	2.23	6.21e-06	2.72	7.44e-06	1.99	5.895e-06	0.76	2.34e-06	1.74	5.64e-06
RANTES	9.4	2.595e-05	5.15	1.4325e-05	4.36	1.194e-05	5.15	1.53e-05	6.57	2.025e-05	6.11	1.98e-05
TNF-a	16.31	4.515e-05	2.66	7.41e-06	2.66	7.275e-06	2.66	7.89e-06	4.61	1.4205e-05	4.61	1.494e-05
VEGF	5546.75	0.0153	39.63	0.00011025	63.73	0.000174	104.78	0.0003105	275.52	0.000849	320.195	0.001038
Total cell count	5420000		5390000		5480000		5060000		4870000		4630000
Total cell count	5420000		5390000		5480000		5060000		4870000		4630000
